# Supplementary material for: Experimental research on the influence of acid on the chemical and pore structure evolution characteristics of Wenjiaba tectonic coal
Source: PLoS One. 2024 Apr 23;19(4):e0301923. doi: 10.1371/journal.pone.0301923 (PMC11037547; doi:10.1371/journal.pone.0301923)
Supplement: S1 Data — (ZIP) [file pone.0301923.s001.zip]

Archive with 16 entries (16 files):
- Experimental data/Experimental support data for XRD(post-acidification).xrdml
- Experimental data/Experimental support data for XRD(pre-acidification).xrdml
- Experimental data/Supporting data for cryogenic liquid nitrogen experiments (BET).csv
- Experimental data/Supporting data for cryogenic liquid nitrogen experiments (Isotherm).csv
- Experimental data/Supporting data for high-pressure mercury intrusion experimentsú¿post-acidificationú⌐ú⌐.xlsx
- Experimental data/Supporting data for high-pressure mercury intrusion experiments.xlsx
- Experimental data/Supporting data for high-pressure mercury intrusion experiments-2ú¿pre-acidificationú⌐.xlsx
- Experimental data/Supporting data in Figure 2.xlsx
- Experimental data/Supporting data in Figure 3ú¿a-post-acidificationú⌐.xlsx
- Experimental data/Supporting data in Figure 3ú¿a-pre-acidificationú⌐.xlsx
- Experimental data/Supporting data in Figure 3ú¿b-post-acidificationú⌐.xlsx
- Experimental data/Supporting data in Figure 3ú¿b-pre-acidificationú⌐.xlsx
- Experimental data/Supporting data in Figure 3ú¿c-post-acidificationú⌐.xlsx
- Experimental data/Supporting data in Figure 3ú¿c-pre-acidificationú⌐.xlsx
- Experimental data/Supporting data in Figure 3ú¿d-post-acidificationú⌐.xlsx
- Experimental data/Supporting data in Figure 3ú¿d-pre-acidificationú⌐.xlsx
