# Supplementary material for: Experimental research on the influence of acid on the chemical and pore structure evolution characteristics of Wenjiaba tectonic coal
Source: PLoS One. 2024 Apr 23;19(4):e0301923. doi: 10.1371/journal.pone.0301923 (PMC11037547; doi:10.1371/journal.pone.0301923)
Supplement: S1 Data — (ZIP) [file pone.0301923.s001.zip › Experimental data/Experimental support data for XRD(post-acidification).xrdml]

<?xml version="1.0" encoding="utf-8" standalone="no"?>
<xrdMeasurements xmlns="http://www.xrdml.com/XRDMeasurement/1.0" xmlns:xsi="http://www.w3.org/2001/XMLSchema-instance" xsi:schemaLocation="http://www.xrdml.com/XRDMeasurement/1.3 http://www.xrdml.com/XRDMeasurement/1.3/XRDMeasurement.xsd" status="Completed">
  <sample type="To be analyzed">
    <id>000000-0000 - Converted with PowDLL</id>
    <name>1</name>
  </sample>
  <xrdMeasurement measurementType="Scan" status="Completed">
    <usedWavelength intended="K-Alpha">
      <kAlpha1 unit="Angstrom">1.5406</kAlpha1>
      <kAlpha2 unit="Angstrom">1.54439</kAlpha2>
      <kBeta unit="Angstrom">1.3922500</kBeta>
      <ratioKAlpha2KAlpha1>0.5</ratioKAlpha2KAlpha1>
    </usedWavelength>
    <!--KBeta value not accurate but needed by the xrdml format. Please change.-->
    <scan appendNumber="0" mode="Continuous" scanAxis="Gonio" status="Completed">
      <header>
        <startTimeStamp>2022-12-22T21:52:31+00:00</startTimeStamp>
        <endTimeStamp>2022-12-22T21:52:31+00:00</endTimeStamp>
        <!--Time/Date values are not accurate but needed by the xrdml format-->
        <author>
          <name>PowDLL</name>
        </author>
        <source>
          <applicationSoftware version="2.43">PowDLL</applicationSoftware>
        </source>
      </header>
      <dataPoints>
        <positions axis="2Theta" unit="deg">
          <startPosition>10.000</startPosition>
          <endPosition>80.001</endPosition>
        </positions>
        <commonCountingTime unit="seconds">1.00</commonCountingTime>
        <!--Time is not accurate but needed by the xrdml format. Please change.-->
        <intensities unit="counts">1282.000 1356.000 1342.000 1333.000 1424.000 1338.000 1303.000 1379.000 1345.000 1363.000 1351.000 1364.000 1364.000 1324.000 1354.000 1400.000 1389.000 1397.000 1349.000 1387.000 1332.000 1306.000 1320.000 1353.000 1338.000 1364.000 1320.000 1370.000 1383.000 1385.000 1375.000 1434.000 1354.000 1296.000 1329.000 1336.000 1314.000 1349.000 1287.000 1367.000 1312.000 1435.000 1363.000 1341.000 1348.000 1350.000 1394.000 1383.000 1278.000 1336.000 1302.000 1291.000 1306.000 1399.000 1327.000 1320.000 1297.000 1279.000 1381.000 1300.000 1344.000 1343.000 1333.000 1285.000 1276.000 1255.000 1302.000 1294.000 1359.000 1299.000 1311.000 1331.000 1333.000 1355.000 1365.000 1340.000 1389.000 1303.000 1376.000 1403.000 1299.000 1302.000 1298.000 1362.000 1326.000 1292.000 1337.000 1335.000 1359.000 1299.000 1343.000 1348.000 1309.000 1333.000 1297.000 1344.000 1339.000 1346.000 1321.000 1369.000 1319.000 1358.000 1320.000 1308.000 1341.000 1273.000 1404.000 1300.000 1338.000 1361.000 1271.000 1296.000 1335.000 1356.000 1300.000 1267.000 1286.000 1312.000 1370.000 1319.000 1299.000 1334.000 1275.000 1339.000 1279.000 1340.000 1254.000 1367.000 1358.000 1296.000 1326.000 1279.000 1340.000 1235.000 1352.000 1297.000 1347.000 1293.000 1303.000 1342.000 1337.000 1283.000 1276.000 1252.000 1286.000 1296.000 1280.000 1309.000 1271.000 1260.000 1257.000 1359.000 1340.000 1297.000 1288.000 1233.000 1315.000 1283.000 1275.000 1338.000 1268.000 1348.000 1336.000 1311.000 1299.000 1315.000 1302.000 1262.000 1286.000 1229.000 1324.000 1299.000 1325.000 1288.000 1281.000 1300.000 1274.000 1263.000 1286.000 1328.000 1311.000 1277.000 1290.000 1291.000 1319.000 1258.000 1289.000 1282.000 1301.000 1285.000 1281.000 1283.000 1239.000 1248.000 1270.000 1286.000 1317.000 1323.000 1264.000 1319.000 1275.000 1276.000 1284.000 1327.000 1263.000 1327.000 1182.000 1293.000 1326.000 1298.000 1309.000 1290.000 1293.000 1238.000 1317.000 1264.000 1297.000 1317.000 1249.000 1284.000 1240.000 1255.000 1250.000 1303.000 1261.000 1249.000 1301.000 1300.000 1299.000 1296.000 1283.000 1247.000 1297.000 1364.000 1272.000 1375.000 1314.000 1319.000 1323.000 1342.000 1259.000 1274.000 1269.000 1340.000 1284.000 1229.000 1337.000 1287.000 1230.000 1251.000 1332.000 1261.000 1280.000 1327.000 1248.000 1290.000 1376.000 1281.000 1249.000 1388.000 1284.000 1294.000 1300.000 1273.000 1297.000 1246.000 1309.000 1277.000 1293.000 1328.000 1242.000 1285.000 1234.000 1263.000 1297.000 1278.000 1292.000 1241.000 1245.000 1329.000 1261.000 1330.000 1260.000 1264.000 1270.000 1259.000 1305.000 1230.000 1320.000 1255.000 1270.000 1289.000 1258.000 1258.000 1360.000 1244.000 1280.000 1261.000 1239.000 1202.000 1259.000 1303.000 1281.000 1295.000 1270.000 1304.000 1249.000 1284.000 1274.000 1202.000 1275.000 1219.000 1265.000 1305.000 1259.000 1311.000 1272.000 1255.000 1216.000 1243.000 1244.000 1212.000 1280.000 1195.000 1240.000 1274.000 1158.000 1240.000 1250.000 1302.000 1215.000 1249.000 1286.000 1243.000 1244.000 1279.000 1250.000 1273.000 1248.000 1283.000 1329.000 1272.000 1231.000 1216.000 1284.000 1302.000 1249.000 1277.000 1268.000 1184.000 1218.000 1299.000 1210.000 1231.000 1275.000 1241.000 1225.000 1204.000 1174.000 1223.000 1296.000 1262.000 1236.000 1210.000 1297.000 1233.000 1170.000 1237.000 1257.000 1222.000 1237.000 1258.000 1272.000 1286.000 1255.000 1240.000 1265.000 1223.000 1195.000 1283.000 1232.000 1283.000 1301.000 1256.000 1196.000 1214.000 1301.000 1236.000 1255.000 1223.000 1301.000 1219.000 1228.000 1284.000 1257.000 1202.000 1246.000 1230.000 1311.000 1293.000 1228.000 1257.000 1305.000 1211.000 1261.000 1199.000 1208.000 1220.000 1262.000 1150.000 1287.000 1252.000 1294.000 1210.000 1300.000 1304.000 1240.000 1231.000 1223.000 1208.000 1257.000 1226.000 1288.000 1233.000 1256.000 1249.000 1247.000 1253.000 1233.000 1278.000 1259.000 1197.000 1177.000 1244.000 1245.000 1271.000 1220.000 1290.000 1183.000 1280.000 1212.000 1237.000 1274.000 1209.000 1204.000 1276.000 1168.000 1190.000 1226.000 1213.000 1209.000 1248.000 1204.000 1283.000 1214.000 1289.000 1149.000 1236.000 1235.000 1261.000 1222.000 1276.000 1184.000 1190.000 1231.000 1263.000 1198.000 1219.000 1224.000 1261.000 1193.000 1232.000 1227.000 1261.000 1277.000 1239.000 1256.000 1223.000 1176.000 1168.000 1242.000 1221.000 1180.000 1204.000 1249.000 1182.000 1257.000 1220.000 1191.000 1149.000 1219.000 1249.000 1204.000 1201.000 1269.000 1185.000 1207.000 1227.000 1199.000 1187.000 1155.000 1202.000 1222.000 1209.000 1165.000 1253.000 1222.000 1211.000 1221.000 1279.000 1170.000 1229.000 1206.000 1247.000 1180.000 1271.000 1260.000 1256.000 1208.000 1224.000 1263.000 1250.000 1160.000 1255.000 1126.000 1210.000 1243.000 1153.000 1279.000 1210.000 1197.000 1208.000 1313.000 1235.000 1193.000 1201.000 1256.000 1207.000 1188.000 1195.000 1154.000 1262.000 1275.000 1208.000 1140.000 1179.000 1229.000 1190.000 1225.000 1206.000 1203.000 1187.000 1140.000 1169.000 1217.000 1195.000 1168.000 1198.000 1202.000 1190.000 1144.000 1259.000 1170.000 1194.000 1127.000 1176.000 1186.000 1196.000 1176.000 1188.000 1186.000 1180.000 1154.000 1184.000 1223.000 1164.000 1208.000 1176.000 1164.000 1156.000 1151.000 1191.000 1234.000 1189.000 1196.000 1239.000 1223.000 1187.000 1182.000 1228.000 1122.000 1134.000 1184.000 1214.000 1147.000 1219.000 1163.000 1225.000 1185.000 1135.000 1167.000 1225.000 1197.000 1158.000 1211.000 1181.000 1199.000 1189.000 1159.000 1226.000 1187.000 1143.000 1111.000 1145.000 1176.000 1210.000 1150.000 1180.000 1234.000 1199.000 1144.000 1179.000 1175.000 1227.000 1190.000 1182.000 1193.000 1240.000 1236.000 1183.000 1157.000 1253.000 1219.000 1200.000 1191.000 1137.000 1176.000 1184.000 1161.000 1248.000 1187.000 1207.000 1165.000 1180.000 1130.000 1231.000 1213.000 1169.000 1148.000 1183.000 1188.000 1166.000 1145.000 1174.000 1156.000 1157.000 1180.000 1186.000 1207.000 1141.000 1149.000 1170.000 1187.000 1204.000 1118.000 1177.000 1163.000 1147.000 1212.000 1194.000 1165.000 1189.000 1133.000 1124.000 1195.000 1140.000 1122.000 1174.000 1182.000 1147.000 1183.000 1185.000 1190.000 1138.000 1164.000 1178.000 1207.000 1269.000 1147.000 1184.000 1142.000 1144.000 1234.000 1192.000 1234.000 1148.000 1180.000 1175.000 1154.000 1148.000 1208.000 1160.000 1126.000 1134.000 1222.000 1251.000 1174.000 1187.000 1183.000 1169.000 1199.000 1171.000 1154.000 1150.000 1153.000 1136.000 1187.000 1091.000 1157.000 1205.000 1167.000 1164.000 1213.000 1148.000 1139.000 1109.000 1134.000 1164.000 1172.000 1176.000 1172.000 1171.000 1166.000 1152.000 1160.000 1164.000 1164.000 1163.000 1175.000 1198.000 1152.000 1115.000 1170.000 1217.000 1242.000 1131.000 1184.000 1166.000 1151.000 1160.000 1190.000 1143.000 1100.000 1156.000 1163.000 1177.000 1242.000 1130.000 1128.000 1141.000 1228.000 1081.000 1147.000 1169.000 1216.000 1167.000 1138.000 1183.000 1170.000 1188.000 1163.000 1142.000 1185.000 1177.000 1202.000 1146.000 1157.000 1202.000 1183.000 1153.000 1185.000 1102.000 1202.000 1078.000 1206.000 1100.000 1095.000 1063.000 1138.000 1177.000 1176.000 1165.000 1118.000 1122.000 1110.000 1133.000 1184.000 1123.000 1168.000 1161.000 1141.000 1135.000 1185.000 1122.000 1141.000 1142.000 1126.000 1106.000 1151.000 1139.000 1183.000 1146.000 1134.000 1167.000 1154.000 1154.000 1095.000 1125.000 1156.000 1119.000 1147.000 1143.000 1174.000 1179.000 1086.000 1149.000 1185.000 1154.000 1134.000 1165.000 1137.000 1138.000 1197.000 1133.000 1145.000 1159.000 1161.000 1128.000 1142.000 1138.000 1135.000 1123.000 1087.000 1113.000 1161.000 1165.000 1211.000 1151.000 1167.000 1190.000 1180.000 1183.000 1148.000 1179.000 1076.000 1105.000 1136.000 1121.000 1150.000 1151.000 1101.000 1112.000 1170.000 1193.000 1175.000 1156.000 1083.000 1143.000 1139.000 1155.000 1166.000 1162.000 1202.000 1143.000 1150.000 1110.000 1176.000 1085.000 1145.000 1182.000 1116.000 1216.000 1168.000 1099.000 1132.000 1198.000 1245.000 1175.000 1164.000 1241.000 1092.000 1099.000 1171.000 1111.000 1131.000 1150.000 1114.000 1125.000 1133.000 1126.000 1114.000 1104.000 1173.000 1144.000 1161.000 1179.000 1149.000 1164.000 1186.000 1082.000 1126.000 1121.000 1148.000 1197.000 1145.000 1146.000 1128.000 1116.000 1107.000 1160.000 1114.000 1096.000 1146.000 1190.000 1148.000 1166.000 1146.000 1133.000 1171.000 1164.000 1164.000 1148.000 1139.000 1183.000 1160.000 1176.000 1117.000 1147.000 1122.000 1115.000 1125.000 1230.000 1092.000 1107.000 1175.000 1179.000 1128.000 1174.000 1116.000 1137.000 1189.000 1145.000 1138.000 1170.000 1167.000 1173.000 1236.000 1175.000 1152.000 1089.000 1146.000 1227.000 1167.000 1167.000 1138.000 1134.000 1124.000 1122.000 1151.000 1170.000 1127.000 1166.000 1172.000 1099.000 1187.000 1112.000 1166.000 1155.000 1099.000 1136.000 1184.000 1123.000 1114.000 1164.000 1181.000 1110.000 1144.000 1117.000 1168.000 1093.000 1166.000 1124.000 1144.000 1159.000 1194.000 1228.000 1115.000 1124.000 1193.000 1134.000 1092.000 1117.000 1172.000 1186.000 1140.000 1200.000 1164.000 1192.000 1147.000 1094.000 1113.000 1150.000 1147.000 1089.000 1153.000 1142.000 1200.000 1117.000 1106.000 1107.000 1161.000 1161.000 1191.000 1132.000 1101.000 1129.000 1157.000 1139.000 1143.000 1106.000 1149.000 1098.000 1147.000 1098.000 1159.000 1130.000 1101.000 1107.000 1152.000 1119.000 1159.000 1124.000 1081.000 1150.000 1138.000 1137.000 1100.000 1118.000 1176.000 1145.000 1131.000 1115.000 1116.000 1084.000 1137.000 1197.000 1099.000 1163.000 1133.000 1121.000 1133.000 1136.000 1100.000 1107.000 1164.000 1193.000 1086.000 1119.000 1186.000 1104.000 1154.000 1114.000 1222.000 1077.000 1105.000 1174.000 1195.000 1142.000 1207.000 1105.000 1102.000 1209.000 1097.000 1160.000 1116.000 1177.000 1078.000 1130.000 1144.000 1167.000 1134.000 1122.000 1164.000 1205.000 1133.000 1159.000 1102.000 1173.000 1179.000 1081.000 1085.000 1149.000 1167.000 1158.000 1097.000 1141.000 1184.000 1138.000 1160.000 1138.000 1136.000 1094.000 1129.000 1078.000 1099.000 1110.000 1170.000 1141.000 1150.000 1098.000 1176.000 1121.000 1220.000 1162.000 1147.000 1094.000 1143.000 1160.000 1124.000 1170.000 1097.000 1139.000 1111.000 1106.000 1157.000 1112.000 1096.000 1163.000 1142.000 1111.000 1141.000 1152.000 1152.000 1129.000 1144.000 1167.000 1182.000 1111.000 1201.000 1107.000 1084.000 1130.000 1189.000 1151.000 1113.000 1111.000 1155.000 1078.000 1133.000 1133.000 1178.000 1169.000 1158.000 1103.000 1101.000 1142.000 1124.000 1113.000 1176.000 1129.000 1113.000 1166.000 1069.000 1128.000 1173.000 1168.000 1105.000 1145.000 1125.000 1171.000 1176.000 1147.000 1163.000 1111.000 1152.000 1205.000 1183.000 1194.000 1113.000 1108.000 1173.000 1180.000 1074.000 1154.000 1211.000 1156.000 1160.000 1199.000 1129.000 1153.000 1137.000 1198.000 1164.000 1102.000 1050.000 1132.000 1103.000 1096.000 1161.000 1118.000 1095.000 1114.000 1085.000 1133.000 1120.000 1149.000 1102.000 1153.000 1119.000 1091.000 1125.000 1085.000 1158.000 1112.000 1122.000 1032.000 1144.000 1172.000 1146.000 1139.000 1186.000 1165.000 1091.000 1140.000 1117.000 1197.000 1139.000 1124.000 1114.000 1122.000 1101.000 1143.000 1125.000 1129.000 1126.000 1116.000 1169.000 1147.000 1142.000 1148.000 1168.000 1211.000 1133.000 1128.000 1159.000 1170.000 1144.000 1156.000 1186.000 1177.000 1131.000 1133.000 1117.000 1114.000 1219.000 1165.000 1141.000 1126.000 1161.000 1117.000 1108.000 1186.000 1180.000 1131.000 1162.000 1219.000 1145.000 1090.000 1124.000 1130.000 1186.000 1143.000 1144.000 1160.000 1087.000 1165.000 1170.000 1083.000 1079.000 1171.000 1183.000 1093.000 1138.000 1169.000 1146.000 1118.000 1127.000 1060.000 1173.000 1167.000 1194.000 1182.000 1127.000 1139.000 1133.000 1116.000 1175.000 1177.000 1130.000 1230.000 1108.000 1161.000 1203.000 1162.000 1156.000 1151.000 1097.000 1135.000 1148.000 1128.000 1175.000 1163.000 1080.000 1193.000 1155.000 1166.000 1173.000 1158.000 1125.000 1180.000 1184.000 1140.000 1230.000 1179.000 1077.000 1163.000 1113.000 1252.000 1173.000 1184.000 1189.000 1112.000 1089.000 1185.000 1084.000 1116.000 1139.000 1132.000 1125.000 1197.000 1179.000 1154.000 1150.000 1126.000 1155.000 1124.000 1154.000 1138.000 1134.000 1161.000 1146.000 1187.000 1108.000 1193.000 1148.000 1134.000 1147.000 1212.000 1166.000 1169.000 1123.000 1159.000 1191.000 1139.000 1136.000 1151.000 1149.000 1104.000 1162.000 1156.000 1191.000 1156.000 1147.000 1230.000 1174.000 1194.000 1190.000 1160.000 1185.000 1181.000 1146.000 1146.000 1155.000 1173.000 1136.000 1102.000 1199.000 1176.000 1162.000 1161.000 1119.000 1168.000 1140.000 1073.000 1258.000 1148.000 1177.000 1189.000 1165.000 1193.000 1178.000 1170.000 1243.000 1138.000 1199.000 1199.000 1158.000 1158.000 1207.000 1186.000 1159.000 1163.000 1219.000 1167.000 1194.000 1084.000 1189.000 1160.000 1140.000 1231.000 1138.000 1222.000 1144.000 1151.000 1179.000 1132.000 1100.000 1248.000 1178.000 1172.000 1155.000 1107.000 1276.000 1201.000 1194.000 1188.000 1172.000 1191.000 1102.000 1196.000 1169.000 1155.000 1203.000 1179.000 1205.000 1143.000 1153.000 1206.000 1170.000 1180.000 1175.000 1181.000 1139.000 1199.000 1135.000 1143.000 1171.000 1168.000 1206.000 1170.000 1195.000 1172.000 1185.000 1207.000 1211.000 1198.000 1133.000 1243.000 1162.000 1148.000 1215.000 1223.000 1203.000 1188.000 1220.000 1198.000 1185.000 1217.000 1188.000 1198.000 1167.000 1181.000 1135.000 1107.000 1245.000 1212.000 1225.000 1189.000 1167.000 1255.000 1231.000 1252.000 1225.000 1155.000 1228.000 1209.000 1189.000 1211.000 1127.000 1154.000 1226.000 1158.000 1179.000 1209.000 1165.000 1171.000 1166.000 1196.000 1210.000 1195.000 1180.000 1248.000 1168.000 1261.000 1278.000 1232.000 1140.000 1193.000 1186.000 1244.000 1266.000 1123.000 1245.000 1209.000 1221.000 1215.000 1231.000 1167.000 1222.000 1180.000 1225.000 1171.000 1220.000 1240.000 1217.000 1263.000 1204.000 1190.000 1227.000 1224.000 1237.000 1211.000 1177.000 1219.000 1175.000 1307.000 1254.000 1178.000 1171.000 1145.000 1157.000 1248.000 1183.000 1192.000 1158.000 1288.000 1178.000 1279.000 1239.000 1170.000 1218.000 1279.000 1223.000 1219.000 1159.000 1217.000 1171.000 1231.000 1193.000 1239.000 1199.000 1258.000 1253.000 1259.000 1192.000 1249.000 1262.000 1206.000 1201.000 1243.000 1224.000 1190.000 1216.000 1244.000 1248.000 1283.000 1185.000 1190.000 1153.000 1206.000 1170.000 1257.000 1196.000 1288.000 1254.000 1214.000 1203.000 1184.000 1242.000 1235.000 1228.000 1269.000 1189.000 1215.000 1244.000 1268.000 1225.000 1228.000 1265.000 1254.000 1292.000 1156.000 1182.000 1212.000 1215.000 1198.000 1250.000 1234.000 1300.000 1223.000 1274.000 1280.000 1277.000 1239.000 1228.000 1243.000 1256.000 1243.000 1181.000 1220.000 1268.000 1232.000 1215.000 1293.000 1239.000 1282.000 1278.000 1255.000 1236.000 1158.000 1236.000 1293.000 1287.000 1201.000 1227.000 1235.000 1253.000 1279.000 1296.000 1240.000 1247.000 1223.000 1212.000 1212.000 1249.000 1255.000 1319.000 1317.000 1248.000 1293.000 1216.000 1261.000 1248.000 1254.000 1283.000 1253.000 1190.000 1271.000 1271.000 1310.000 1315.000 1407.000 1332.000 1282.000 1302.000 1259.000 1341.000 1297.000 1359.000 1301.000 1380.000 1307.000 1294.000 1274.000 1323.000 1397.000 1360.000 1353.000 1382.000 1398.000 1408.000 1428.000 1427.000 1414.000 1386.000 1449.000 1405.000 1522.000 1475.000 1499.000 1479.000 1512.000 1505.000 1583.000 1546.000 1515.000 1471.000 1560.000 1592.000 1582.000 1574.000 1620.000 1538.000 1675.000 1710.000 1646.000 1588.000 1640.000 1670.000 1661.000 1645.000 1628.000 1670.000 1678.000 1713.000 1730.000 1713.000 1719.000 1738.000 1711.000 1695.000 1741.000 1752.000 1724.000 1741.000 1777.000 1717.000 1785.000 1704.000 1736.000 1719.000 1666.000 1763.000 1696.000 1766.000 1694.000 1636.000 1741.000 1707.000 1721.000 1711.000 1618.000 1607.000 1640.000 1641.000 1681.000 1623.000 1626.000 1696.000 1564.000 1721.000 1572.000 1564.000 1551.000 1632.000 1624.000 1536.000 1552.000 1626.000 1611.000 1608.000 1590.000 1463.000 1599.000 1592.000 1605.000 1621.000 1639.000 1578.000 1624.000 1598.000 1616.000 1558.000 1627.000 1589.000 1586.000 1596.000 1495.000 1552.000 1566.000 1519.000 1527.000 1558.000 1502.000 1517.000 1549.000 1510.000 1562.000 1557.000 1603.000 1515.000 1556.000 1538.000 1520.000 1507.000 1465.000 1543.000 1467.000 1492.000 1552.000 1521.000 1479.000 1540.000 1441.000 1458.000 1516.000 1569.000 1519.000 1503.000 1515.000 1498.000 1522.000 1482.000 1443.000 1532.000 1498.000 1474.000 1474.000 1502.000 1475.000 1499.000 1559.000 1502.000 1518.000 1501.000 1485.000 1522.000 1439.000 1462.000 1461.000 1509.000 1504.000 1428.000 1498.000 1459.000 1469.000 1474.000 1459.000 1499.000 1498.000 1470.000 1482.000 1495.000 1563.000 1498.000 1491.000 1494.000 1484.000 1495.000 1527.000 1524.000 1540.000 1649.000 1690.000 1661.000 1706.000 1666.000 1569.000 1644.000 1651.000 1715.000 1768.000 1728.000 1755.000 1845.000 1820.000 1870.000 1924.000 2019.000 1962.000 1972.000 2018.000 2024.000 2108.000 2142.000 2210.000 2161.000 2286.000 2240.000 2367.000 2345.000 2512.000 2362.000 2332.000 2469.000 2451.000 2419.000 2355.000 2320.000 2328.000 2303.000 2254.000 2346.000 2191.000 2124.000 2045.000 2004.000 2008.000 1896.000 1901.000 1795.000 1809.000 1730.000 1717.000 1675.000 1622.000 1606.000 1626.000 1568.000 1531.000 1604.000 1526.000 1584.000 1489.000 1528.000 1427.000 1471.000 1509.000 1484.000 1465.000 1594.000 1416.000 1487.000 1545.000 1488.000 1457.000 1539.000 1509.000 1489.000 1452.000 1469.000 1490.000 1515.000 1444.000 1454.000 1473.000 1516.000 1403.000 1425.000 1516.000 1429.000 1402.000 1552.000 1459.000 1504.000 1453.000 1439.000 1501.000 1460.000 1455.000 1506.000 1476.000 1447.000 1493.000 1523.000 1512.000 1518.000 1384.000 1416.000 1458.000 1480.000 1520.000 1442.000 1516.000 1408.000 1461.000 1465.000 1530.000 1474.000 1414.000 1413.000 1508.000 1455.000 1469.000 1394.000 1492.000 1437.000 1437.000 1440.000 1500.000 1495.000 1441.000 1450.000 1495.000 1426.000 1518.000 1472.000 1510.000 1483.000 1453.000 1488.000 1459.000 1471.000 1465.000 1462.000 1464.000 1519.000 1518.000 1444.000 1553.000 1456.000 1506.000 1539.000 1474.000 1513.000 1521.000 1540.000 1536.000 1457.000 1507.000 1475.000 1553.000 1486.000 1524.000 1480.000 1410.000 1486.000 1504.000 1483.000 1514.000 1514.000 1597.000 1544.000 1564.000 1575.000 1564.000 1518.000 1488.000 1475.000 1519.000 1502.000 1576.000 1492.000 1509.000 1551.000 1524.000 1540.000 1493.000 1514.000 1594.000 1518.000 1535.000 1486.000 1532.000 1503.000 1484.000 1547.000 1567.000 1556.000 1491.000 1516.000 1569.000 1579.000 1517.000 1546.000 1540.000 1593.000 1560.000 1523.000 1532.000 1594.000 1523.000 1495.000 1510.000 1568.000 1602.000 1508.000 1606.000 1545.000 1567.000 1501.000 1518.000 1531.000 1574.000 1546.000 1561.000 1599.000 1568.000 1525.000 1586.000 1589.000 1528.000 1568.000 1571.000 1545.000 1538.000 1539.000 1599.000 1573.000 1535.000 1594.000 1623.000 1530.000 1582.000 1619.000 1551.000 1623.000 1657.000 1501.000 1666.000 1595.000 1561.000 1549.000 1624.000 1601.000 1526.000 1636.000 1671.000 1534.000 1547.000 1619.000 1555.000 1651.000 1657.000 1534.000 1609.000 1562.000 1575.000 1574.000 1579.000 1555.000 1654.000 1554.000 1706.000 1509.000 1606.000 1585.000 1506.000 1626.000 1637.000 1620.000 1589.000 1682.000 1642.000 1679.000 1628.000 1586.000 1592.000 1602.000 1649.000 1643.000 1606.000 1595.000 1586.000 1622.000 1630.000 1572.000 1628.000 1648.000 1618.000 1678.000 1639.000 1698.000 1655.000 1665.000 1594.000 1693.000 1619.000 1693.000 1722.000 1638.000 1582.000 1652.000 1660.000 1670.000 1707.000 1647.000 1623.000 1613.000 1639.000 1701.000 1657.000 1686.000 1648.000 1654.000 1694.000 1640.000 1583.000 1659.000 1638.000 1697.000 1658.000 1620.000 1734.000 1708.000 1761.000 1655.000 1654.000 1647.000 1758.000 1730.000 1702.000 1659.000 1758.000 1791.000 1694.000 1741.000 1635.000 1699.000 1714.000 1732.000 1711.000 1710.000 1708.000 1702.000 1753.000 1715.000 1710.000 1784.000 1728.000 1748.000 1664.000 1781.000 1718.000 1743.000 1713.000 1687.000 1785.000 1793.000 1802.000 1723.000 1827.000 1785.000 1695.000 1712.000 1724.000 1778.000 1745.000 1794.000 1783.000 1721.000 1800.000 1678.000 1760.000 1785.000 1756.000 1751.000 1799.000 1874.000 1811.000 1726.000 1752.000 1851.000 1791.000 1814.000 1815.000 1794.000 1805.000 1752.000 1769.000 1750.000 1891.000 1814.000 1832.000 1825.000 1915.000 1854.000 1824.000 1825.000 1737.000 1794.000 1871.000 1774.000 1816.000 1779.000 1823.000 1850.000 1824.000 1847.000 1822.000 1957.000 1807.000 1896.000 1754.000 1747.000 1781.000 1795.000 1836.000 1839.000 1816.000 1876.000 1925.000 1872.000 1889.000 1833.000 1828.000 1888.000 1891.000 1861.000 1831.000 1867.000 1936.000 1881.000 1912.000 1879.000 1923.000 1920.000 1834.000 1860.000 1884.000 1882.000 1912.000 1963.000 1851.000 1827.000 1918.000 1894.000 1946.000 1936.000 1860.000 1969.000 1869.000 1935.000 1941.000 1939.000 1955.000 1926.000 1985.000 1941.000 1858.000 1947.000 1933.000 1948.000 1943.000 1941.000 1924.000 1954.000 1866.000 1984.000 1936.000 1980.000 2017.000 2004.000 1969.000 1970.000 2000.000 1972.000 1956.000 1972.000 1998.000 1972.000 2037.000 2033.000 1949.000 1941.000 1956.000 1991.000 1986.000 1952.000 2062.000 2031.000 2030.000 2053.000 1976.000 2006.000 2080.000 2025.000 2101.000 2035.000 1940.000 2051.000 2064.000 2123.000 2073.000 1971.000 2080.000 2074.000 1970.000 2042.000 2156.000 2098.000 2109.000 2083.000 2140.000 2164.000 1982.000 2105.000 2070.000 2017.000 2083.000 2111.000 2140.000 2165.000 2137.000 2084.000 2121.000 2102.000 2188.000 2183.000 2143.000 2235.000 2132.000 2132.000 2206.000 2123.000 2162.000 2168.000 2177.000 2144.000 2107.000 2239.000 2108.000 2178.000 2251.000 2109.000 2158.000 2152.000 2151.000 2155.000 2223.000 2173.000 2191.000 2265.000 2143.000 2240.000 2185.000 2205.000 2148.000 2163.000 2225.000 2181.000 2095.000 2197.000 2193.000 2229.000 2263.000 2204.000 2230.000 2248.000 2312.000 2335.000 2332.000 2211.000 2251.000 2276.000 2256.000 2253.000 2271.000 2227.000 2297.000 2214.000 2325.000 2328.000 2214.000 2311.000 2352.000 2349.000 2306.000 2272.000 2341.000 2282.000 2367.000 2302.000 2399.000 2421.000 2270.000 2307.000 2287.000 2414.000 2335.000 2320.000 2367.000 2422.000 2312.000 2323.000 2451.000 2402.000 2353.000 2412.000 2470.000 2439.000 2404.000 2352.000 2439.000 2406.000 2439.000 2427.000 2478.000 2403.000 2388.000 2407.000 2388.000 2503.000 2422.000 2521.000 2498.000 2456.000 2480.000 2424.000 2430.000 2502.000 2509.000 2567.000 2500.000 2399.000 2617.000 2525.000 2427.000 2535.000 2532.000 2490.000 2380.000 2540.000 2521.000 2553.000 2522.000 2503.000 2525.000 2579.000 2476.000 2473.000 2467.000 2589.000 2500.000 2566.000 2562.000 2574.000 2506.000 2555.000 2531.000 2620.000 2543.000 2631.000 2582.000 2639.000 2650.000 2607.000 2536.000 2540.000 2636.000 2589.000 2655.000 2648.000 2621.000 2602.000 2572.000 2581.000 2723.000 2724.000 2697.000 2649.000 2630.000 2570.000 2679.000 2764.000 2696.000 2671.000 2686.000 2760.000 2751.000 2757.000 2658.000 2727.000 2708.000 2734.000 2704.000 2724.000 2730.000 2835.000 2792.000 2701.000 2713.000 2728.000 2735.000 2679.000 2761.000 2764.000 2721.000 2850.000 2830.000 2782.000 2791.000 2813.000 2740.000 2822.000 2791.000 2808.000 2806.000 2769.000 2846.000 2756.000 2916.000 2812.000 2870.000 2821.000 2938.000 2877.000 2921.000 2885.000 2821.000 2807.000 2903.000 2853.000 2961.000 2939.000 2955.000 2974.000 2927.000 2931.000 2952.000 2855.000 2956.000 2963.000 2908.000 3001.000 2990.000 2940.000 2979.000 2948.000 2983.000 3060.000 2867.000 2950.000 3070.000 3004.000 3030.000 3028.000 2922.000 3102.000 2976.000 3050.000 3088.000 3065.000 3091.000 3023.000 3102.000 3015.000 3103.000 3206.000 3119.000 3042.000 3143.000 3230.000 3058.000 3148.000 3072.000 3130.000 3117.000 3214.000 3103.000 3142.000 3215.000 3201.000 3193.000 3151.000 3116.000 3229.000 3219.000 3320.000 3353.000 3248.000 3161.000 3348.000 3343.000 3427.000 3292.000 3361.000 3336.000 3311.000 3288.000 3290.000 3442.000 3332.000 3349.000 3381.000 3469.000 3371.000 3348.000 3381.000 3323.000 3439.000 3432.000 3335.000 3374.000 3454.000 3348.000 3361.000 3382.000 3338.000 3453.000 3284.000 3456.000 3364.000 3419.000 3518.000 3413.000 3311.000 3357.000 3432.000 3454.000 3429.000 3330.000 3402.000 3446.000 3380.000 3505.000 3411.000 3428.000 3520.000 3528.000 3476.000 3481.000 3429.000 3470.000 3502.000 3530.000 3426.000 3534.000 3428.000 3351.000 3427.000 3563.000 3442.000 3349.000 3495.000 3496.000 3387.000 3532.000 3508.000 3573.000 3458.000 3461.000 3478.000 3502.000 3448.000 3507.000 3516.000 3527.000 3536.000 3457.000 3513.000 3395.000 3508.000 3450.000 3539.000 3561.000 3538.000 3478.000 3453.000 3475.000 3533.000 3402.000 3516.000 3626.000 3617.000 3647.000 3422.000 3547.000 3540.000 3526.000 3427.000 3462.000 3473.000 3453.000 3506.000 3494.000 3561.000 3464.000 3660.000 3519.000 3436.000 3502.000 3556.000 3546.000 3605.000 3663.000 3550.000 3566.000 3416.000 3415.000 3504.000 3516.000 3486.000 3489.000 3556.000 3489.000 3467.000 3558.000 3573.000 3587.000 3541.000 3412.000 3542.000 3541.000 3559.000 3420.000 3487.000 3540.000 3495.000 3630.000 3441.000 3563.000 3602.000 3583.000 3546.000 3542.000 3526.000 3553.000 3494.000 3488.000 3460.000 3531.000 3572.000 3659.000 3488.000 3576.000 3415.000 3564.000 3522.000 3440.000 3487.000 3543.000 3555.000 3627.000 3521.000 3542.000 3586.000 3553.000 3414.000 3564.000 3567.000 3481.000 3514.000 3586.000 3382.000 3589.000 3551.000 3517.000 3481.000 3556.000 3368.000 3604.000 3573.000 3465.000 3498.000 3617.000 3501.000 3608.000 3507.000 3483.000 3477.000 3529.000 3559.000 3594.000 3362.000 3578.000 3528.000 3582.000 3545.000 3537.000 3517.000 3563.000 3617.000 3540.000 3733.000 3741.000 3673.000 3633.000 3702.000 3668.000 3770.000 3788.000 3789.000 3712.000 3886.000 3761.000 3937.000 3976.000 4016.000 4108.000 4253.000 4221.000 4234.000 4277.000 4529.000 4457.000 4609.000 4603.000 4793.000 4927.000 4992.000 5165.000 5371.000 5434.000 5587.000 6001.000 5967.000 6098.000 6458.000 6503.000 6651.000 6937.000 7100.000 7193.000 7426.000 7643.000 7832.000 7874.000 8015.000 8055.000 8141.000 8274.000 8107.000 8057.000 7856.000 8080.000 7786.000 7678.000 7371.000 7205.000 7054.000 6808.000 6625.000 6327.000 5912.000 5748.000 5502.000 5146.000 5137.000 4903.000 4746.000 4316.000 4341.000 4214.000 3972.000 3824.000 3710.000 3601.000 3484.000 3525.000 3279.000 3184.000 3232.000 3160.000 2996.000 3134.000 3055.000 3067.000 2994.000 2943.000 2898.000 2804.000 2871.000 2824.000 2839.000 2970.000 2873.000 2784.000 2880.000 2769.000 2836.000 2777.000 2869.000 2769.000 2775.000 2843.000 2669.000 2633.000 2777.000 2751.000 2751.000 2706.000 2698.000 2700.000 2638.000 2719.000 2611.000 2640.000 2609.000 2607.000 2562.000 2614.000 2612.000 2579.000 2620.000 2597.000 2583.000 2553.000 2456.000 2573.000 2521.000 2443.000 2426.000 2446.000 2453.000 2580.000 2474.000 2344.000 2425.000 2550.000 2365.000 2443.000 2549.000 2501.000 2408.000 2460.000 2503.000 2378.000 2377.000 2380.000 2374.000 2388.000 2453.000 2400.000 2365.000 2423.000 2340.000 2331.000 2332.000 2321.000 2347.000 2378.000 2369.000 2354.000 2344.000 2309.000 2382.000 2237.000 2296.000 2251.000 2240.000 2381.000 2345.000 2195.000 2236.000 2239.000 2276.000 2285.000 2239.000 2293.000 2211.000 2225.000 2243.000 2198.000 2224.000 2191.000 2133.000 2228.000 2262.000 2146.000 2168.000 2210.000 2181.000 2219.000 2217.000 2172.000 2142.000 2129.000 2104.000 2137.000 2115.000 2120.000 2072.000 2113.000 2102.000 2105.000 2102.000 2125.000 2170.000 2072.000 2156.000 2023.000 2028.000 2021.000 2177.000 2019.000 2106.000 2036.000 2045.000 2029.000 1955.000 2034.000 1998.000 1965.000 2057.000 1989.000 2022.000 1955.000 2045.000 2057.000 2028.000 1935.000 2069.000 1963.000 1934.000 2002.000 1939.000 1986.000 2004.000 1950.000 1965.000 1889.000 1897.000 1912.000 1936.000 1909.000 1979.000 1917.000 1816.000 1878.000 1878.000 1874.000 1891.000 1908.000 1929.000 1869.000 1839.000 1785.000 1854.000 1811.000 1794.000 1827.000 1832.000 1916.000 1828.000 1860.000 1801.000 1768.000 1868.000 1764.000 1713.000 1767.000 1723.000 1821.000 1754.000 1662.000 1738.000 1749.000 1714.000 1726.000 1659.000 1795.000 1699.000 1734.000 1626.000 1660.000 1657.000 1616.000 1760.000 1625.000 1636.000 1594.000 1592.000 1610.000 1624.000 1582.000 1640.000 1549.000 1576.000 1632.000 1618.000 1628.000 1538.000 1659.000 1588.000 1543.000 1609.000 1486.000 1622.000 1566.000 1598.000 1544.000 1571.000 1579.000 1398.000 1528.000 1508.000 1466.000 1505.000 1475.000 1477.000 1474.000 1514.000 1514.000 1534.000 1476.000 1489.000 1553.000 1521.000 1499.000 1507.000 1465.000 1408.000 1470.000 1449.000 1502.000 1422.000 1409.000 1439.000 1412.000 1430.000 1427.000 1430.000 1405.000 1462.000 1450.000 1414.000 1436.000 1462.000 1381.000 1444.000 1456.000 1360.000 1436.000 1380.000 1379.000 1397.000 1405.000 1413.000 1403.000 1384.000 1389.000 1414.000 1418.000 1370.000 1393.000 1450.000 1405.000 1397.000 1427.000 1476.000 1339.000 1463.000 1413.000 1424.000 1481.000 1439.000 1432.000 1486.000 1411.000 1452.000 1355.000 1387.000 1392.000 1348.000 1418.000 1387.000 1404.000 1357.000 1348.000 1326.000 1375.000 1295.000 1320.000 1319.000 1317.000 1278.000 1252.000 1279.000 1232.000 1276.000 1228.000 1224.000 1237.000 1198.000 1236.000 1280.000 1215.000 1224.000 1227.000 1206.000 1197.000 1193.000 1158.000 1180.000 1181.000 1167.000 1204.000 1172.000 1178.000 1156.000 1203.000 1155.000 1174.000 1130.000 1136.000 1110.000 1157.000 1153.000 1096.000 1128.000 1187.000 1175.000 1125.000 1114.000 1163.000 1076.000 1144.000 1142.000 1103.000 1105.000 1132.000 1087.000 1102.000 1046.000 1088.000 1110.000 1096.000 1110.000 1059.000 1064.000 1030.000 1053.000 1121.000 1134.000 1077.000 1132.000 1046.000 1144.000 1095.000 1033.000 1039.000 1076.000 1039.000 1100.000 1052.000 1035.000 1068.000 1016.000 1061.000 1033.000 1062.000 1101.000 1057.000 1040.000 1050.000 1071.000 1087.000 1043.000 1072.000 1027.000 1048.000 1006.000 1018.000 996.000 1018.000 1026.000 975.000 981.000 1007.000 1062.000 1040.000 1030.000 1062.000 995.000 1007.000 998.000 943.000 968.000 976.000 978.000 1021.000 987.000 982.000 979.000 1045.000 963.000 996.000 929.000 993.000 1023.000 1029.000 959.000 950.000 914.000 929.000 951.000 977.000 949.000 921.000 966.000 975.000 946.000 940.000 921.000 936.000 937.000 939.000 939.000 946.000 942.000 1005.000 936.000 942.000 979.000 956.000 946.000 954.000 934.000 879.000 911.000 895.000 945.000 894.000 904.000 887.000 892.000 880.000 868.000 950.000 912.000 883.000 868.000 943.000 926.000 915.000 914.000 891.000 867.000 886.000 875.000 906.000 855.000 879.000 968.000 841.000 859.000 895.000 904.000 920.000 899.000 886.000 901.000 901.000 851.000 852.000 844.000 884.000 857.000 862.000 871.000 879.000 877.000 934.000 908.000 859.000 848.000 898.000 826.000 820.000 880.000 876.000 822.000 905.000 899.000 830.000 829.000 902.000 898.000 860.000 843.000 891.000 816.000 857.000 898.000 876.000 867.000 830.000 860.000 850.000 834.000 787.000 825.000 815.000 816.000 856.000 828.000 898.000 865.000 860.000 852.000 863.000 847.000 793.000 847.000 815.000 874.000 814.000 848.000 831.000 849.000 841.000 798.000 825.000 801.000 792.000 867.000 805.000 914.000 783.000 798.000 839.000 769.000 798.000 782.000 832.000 796.000 803.000 800.000 850.000 814.000 816.000 830.000 841.000 779.000 782.000 799.000 804.000 756.000 773.000 776.000 785.000 800.000 841.000 792.000 817.000 803.000 856.000 778.000 773.000 812.000 778.000 867.000 770.000 776.000 789.000 769.000 806.000 797.000 805.000 784.000 797.000 766.000 754.000 810.000 785.000 790.000 762.000 829.000 776.000 752.000 815.000 805.000 816.000 756.000 769.000 750.000 759.000 752.000 757.000 772.000 809.000 732.000 764.000 697.000 748.000 773.000 796.000 770.000 738.000 721.000 754.000 764.000 850.000 763.000 778.000 761.000 761.000 794.000 811.000 780.000 745.000 777.000 768.000 730.000 762.000 771.000 735.000 765.000 712.000 759.000 800.000 750.000 738.000 794.000 716.000 726.000 707.000 744.000 731.000 731.000 717.000 744.000 728.000 747.000 745.000 766.000 698.000 737.000 748.000 760.000 714.000 753.000 698.000 738.000 710.000 711.000 724.000 707.000 787.000 688.000 697.000 745.000 725.000 722.000 721.000 718.000 703.000 758.000 731.000 662.000 686.000 760.000 694.000 739.000 701.000 701.000 701.000 727.000 756.000 730.000 682.000 699.000 687.000 758.000 704.000 757.000 708.000 694.000 695.000 732.000 668.000 682.000 723.000 664.000 707.000 718.000 759.000 685.000 680.000 674.000 744.000 708.000 698.000 663.000 712.000 704.000 658.000 672.000 722.000 671.000 720.000 730.000 679.000 718.000 671.000 706.000 664.000 678.000 654.000 620.000 694.000 700.000 679.000 731.000 709.000 705.000 687.000 668.000 642.000 677.000 691.000 666.000 641.000 633.000 634.000 655.000 715.000 673.000 643.000 688.000 687.000 653.000 681.000 643.000 679.000 703.000 659.000 623.000 702.000 687.000 674.000 704.000 690.000 656.000 656.000 673.000 639.000 675.000 642.000 626.000 625.000 663.000 682.000 682.000 679.000 643.000 648.000 661.000 657.000 705.000 670.000 661.000 693.000 613.000 677.000 671.000 672.000 587.000 671.000 688.000 696.000 700.000 661.000 675.000 636.000 650.000 680.000 674.000 629.000 629.000 624.000 677.000 681.000 656.000 617.000 625.000 650.000 683.000 606.000 632.000 614.000 636.000 677.000 641.000 664.000 686.000 638.000 618.000 591.000 641.000 659.000 593.000 661.000 621.000 663.000 638.000 607.000 639.000 628.000 638.000 606.000 647.000 600.000 610.000 603.000 625.000 639.000 642.000 605.000 596.000 669.000 630.000 598.000 571.000 629.000 623.000 609.000 642.000 645.000 629.000 599.000 657.000 610.000 589.000 613.000 665.000 612.000 580.000 611.000 626.000 640.000 589.000 627.000 628.000 679.000 650.000 510.000 620.000 604.000 625.000 643.000 652.000 606.000 613.000 569.000 603.000 613.000 590.000 600.000 606.000 615.000 626.000 630.000 589.000 586.000 607.000 570.000 598.000 583.000 624.000 570.000 599.000 591.000 569.000 610.000 548.000 613.000 611.000 549.000 612.000 544.000 624.000 557.000 621.000 532.000 635.000 567.000 544.000 599.000 609.000 611.000 596.000 594.000 572.000 568.000 644.000 572.000 544.000 642.000 588.000 604.000 548.000 572.000 585.000 570.000 598.000 562.000 576.000 566.000 613.000 605.000 566.000 559.000 574.000 540.000 572.000 590.000 605.000 578.000 571.000 580.000 577.000 571.000 588.000 564.000 566.000 588.000 583.000 549.000 580.000 560.000 610.000 581.000 566.000 549.000 568.000 560.000 538.000 608.000 559.000 603.000 540.000 543.000 521.000 582.000 546.000 532.000 571.000 578.000 549.000 561.000 581.000 526.000 559.000 570.000 555.000 561.000 574.000 552.000 492.000 525.000 563.000 563.000 555.000 533.000 530.000 579.000 522.000 531.000 547.000 514.000 551.000 547.000 601.000 571.000 523.000 548.000 552.000 551.000 579.000 545.000 555.000 540.000 562.000 575.000 565.000 522.000 575.000 545.000 554.000 534.000 559.000 547.000 562.000 595.000 560.000 569.000 613.000 538.000 561.000 568.000 573.000 588.000 588.000 533.000 532.000 555.000 554.000 578.000 567.000 593.000 615.000 606.000 575.000 580.000 593.000 548.000 524.000 592.000 601.000 552.000 546.000 563.000 599.000 542.000 584.000 571.000 607.000 545.000 570.000 561.000 613.000 599.000 632.000 576.000 614.000 595.000 639.000 652.000 649.000 636.000 664.000 685.000 641.000 738.000 715.000 687.000 699.000 716.000 731.000 761.000 769.000 730.000 784.000 803.000 892.000 814.000 798.000 887.000 892.000 930.000 933.000 904.000 939.000 985.000 946.000 948.000 993.000 1019.000 974.000 966.000 964.000 997.000 899.000 970.000 910.000 944.000 916.000 911.000 842.000 832.000 756.000 765.000 807.000 787.000 782.000 754.000 743.000 715.000 739.000 686.000 659.000 654.000 656.000 634.000 614.000 598.000 616.000 645.000 569.000 589.000 587.000 573.000 605.000 534.000 597.000 585.000 572.000 564.000 560.000 583.000 545.000 589.000 571.000 544.000 562.000 551.000 572.000 525.000 530.000 559.000 546.000 586.000 543.000 515.000 539.000 540.000 549.000 535.000 514.000 520.000 511.000 543.000 534.000 519.000 522.000 582.000 539.000 500.000 528.000 548.000 525.000 497.000 513.000 504.000 479.000 534.000 520.000 496.000 522.000 524.000 509.000 516.000 517.000 515.000 489.000 508.000 531.000 511.000 516.000 495.000 496.000 512.000 531.000 529.000 530.000 487.000 522.000 552.000 560.000 543.000 475.000 489.000 511.000 491.000 477.000 518.000 482.000 529.000 532.000 517.000 530.000 497.000 473.000 537.000 517.000 576.000 492.000 547.000 534.000 468.000 503.000 516.000 496.000 502.000 492.000 531.000 507.000 506.000 499.000 453.000 535.000 504.000 508.000 535.000 519.000 542.000 491.000 501.000 499.000 463.000 503.000 498.000 469.000 474.000 494.000 541.000 479.000 511.000 507.000 572.000 472.000 498.000 463.000 520.000 503.000 507.000 485.000 463.000 521.000 502.000 477.000 527.000 509.000 500.000 504.000 510.000 480.000 536.000 483.000 491.000 429.000 448.000 464.000 475.000 502.000 529.000 474.000 482.000 471.000 508.000 514.000 513.000 513.000 501.000 500.000 510.000 486.000 488.000 482.000 452.000 508.000 480.000 484.000 492.000 465.000 508.000 459.000 506.000 481.000 504.000 481.000 474.000 477.000 500.000 475.000 496.000 489.000 502.000 508.000 450.000 477.000 505.000 535.000 485.000 524.000 505.000 453.000 465.000 501.000 498.000 507.000 469.000 502.000 487.000 483.000 532.000 507.000 476.000 517.000 487.000 483.000 494.000 544.000 495.000 484.000 500.000 509.000 486.000 503.000 507.000 509.000 522.000 519.000 538.000 492.000 520.000 524.000 523.000 517.000 528.000 584.000 510.000 516.000 519.000 541.000 512.000 497.000 544.000 544.000 495.000 511.000 583.000 524.000 518.000 558.000 500.000 571.000 567.000 532.000 546.000 541.000 540.000 535.000 573.000 568.000 548.000 586.000 574.000 568.000 601.000 559.000 571.000 611.000 567.000 618.000 612.000 586.000 563.000 579.000 609.000 623.000 628.000 644.000 584.000 567.000 641.000 597.000 605.000 617.000 599.000 628.000 646.000 663.000 638.000 660.000 627.000 680.000 622.000 664.000 618.000 670.000 650.000 671.000 628.000 637.000 674.000 704.000 731.000 731.000 707.000 715.000 727.000 678.000 694.000 674.000 718.000 714.000 675.000 691.000 739.000 713.000 717.000 735.000 722.000 732.000 783.000 737.000 760.000 738.000 791.000 725.000 679.000 719.000 731.000 736.000 756.000 791.000 771.000 719.000 730.000 705.000 770.000 778.000 770.000 707.000 688.000 743.000 757.000 784.000 729.000 765.000 778.000 724.000 754.000 726.000 712.000 737.000 745.000 784.000 796.000 772.000 743.000 746.000 696.000 777.000 765.000 702.000 758.000 735.000 774.000 779.000 835.000 748.000 735.000 788.000 753.000 700.000 736.000 718.000 677.000 790.000 729.000 738.000 803.000 750.000 750.000 759.000 753.000 739.000 749.000 756.000 755.000 791.000 713.000 675.000 725.000 701.000 701.000 712.000 715.000 714.000 720.000 675.000 679.000 727.000 684.000 690.000 693.000 653.000 703.000 687.000 712.000 723.000 726.000 662.000 656.000 672.000 705.000 649.000 613.000 637.000 681.000 636.000 675.000 677.000 650.000 620.000 657.000 651.000 590.000 629.000 625.000 641.000 671.000 590.000 646.000 612.000 611.000 635.000 615.000 662.000 632.000 625.000 612.000 605.000 598.000 659.000 605.000 629.000 586.000 611.000 608.000 592.000 575.000 623.000 621.000 608.000 583.000 575.000 606.000 635.000 576.000 572.000 583.000 555.000 592.000 585.000 605.000 625.000 549.000 561.000 559.000 566.000 595.000 624.000 578.000 550.000 596.000 554.000 582.000 570.000 528.000 580.000 604.000 572.000 573.000 545.000 592.000 571.000 536.000 554.000 568.000 531.000 529.000 632.000 574.000 552.000 547.000 520.000 539.000 540.000 545.000 548.000 553.000 531.000 528.000 572.000 515.000 545.000 530.000 548.000 535.000 557.000 544.000 528.000 545.000 593.000 574.000 560.000 538.000 562.000 572.000 616.000 548.000 573.000 562.000 542.000 540.000 559.000 549.000 573.000 567.000 562.000 529.000 539.000 560.000 574.000 551.000 543.000 532.000 510.000 523.000 588.000 534.000 553.000 544.000 542.000 526.000 577.000 546.000 544.000 543.000 593.000 567.000 567.000 574.000 595.000 579.000 589.000 616.000 577.000 552.000 570.000 591.000 587.000 631.000 584.000 628.000 626.000 594.000 620.000 637.000 649.000 672.000 653.000 660.000 643.000 679.000 704.000 679.000 691.000 706.000 787.000 762.000 800.000 746.000 725.000 781.000 799.000 829.000 825.000 840.000 847.000 925.000 827.000 936.000 887.000 885.000 899.000 893.000 831.000 887.000 883.000 931.000 891.000 935.000 898.000 884.000 905.000 864.000 879.000 810.000 830.000 811.000 814.000 787.000 697.000 903.000 704.000 722.000 737.000 704.000 712.000 699.000 656.000 668.000 715.000 683.000 654.000 660.000 682.000 611.000 691.000 679.000 646.000 632.000 621.000 633.000 642.000 610.000 630.000 613.000 626.000 593.000 610.000 603.000 665.000 618.000 629.000 613.000 643.000 669.000 680.000 606.000 599.000 687.000 600.000 631.000 661.000 616.000 687.000 616.000 636.000 657.000 628.000 672.000 680.000 696.000 678.000 676.000 706.000 679.000 690.000 701.000 675.000 710.000 745.000 719.000 749.000 710.000 725.000 779.000 786.000 769.000 737.000 765.000 778.000 784.000 812.000 804.000 834.000 897.000 805.000 883.000 846.000 859.000 873.000 871.000 834.000 836.000 843.000 838.000 776.000 873.000 874.000 800.000 879.000 816.000 782.000 713.000 700.000 777.000 708.000 720.000 737.000 699.000 678.000 692.000 671.000 706.000 670.000 681.000 662.000 631.000 676.000 659.000 629.000 650.000 606.000 600.000 656.000 589.000 597.000 596.000 600.000 609.000 561.000 548.000 581.000 581.000 581.000 601.000 564.000 598.000 600.000 606.000 564.000 552.000 559.000 577.000 564.000 548.000 538.000 531.000 568.000 504.000 524.000 534.000 572.000 572.000 551.000 512.000 570.000 580.000 565.000 530.000 518.000 599.000 533.000 530.000 517.000 580.000 588.000 552.000 549.000 567.000 534.000 499.000 545.000 559.000 560.000 550.000 524.000 574.000 555.000 539.000 593.000 534.000 538.000 574.000 535.000 524.000 562.000 535.000 525.000 538.000 601.000 567.000 550.000 573.000 587.000 612.000 550.000 565.000 530.000 557.000 598.000 579.000 604.000 587.000 568.000 589.000 580.000 607.000 611.000 571.000 579.000 573.000 598.000 579.000 571.000 577.000 575.000 584.000 592.000 611.000 630.000 588.000 573.000 597.000 559.000 581.000 612.000 560.000 597.000 558.000 579.000 546.000 608.000 574.000 599.000 627.000 565.000 580.000 582.000 559.000 580.000 572.000 590.000 596.000 543.000 591.000 542.000 593.000 605.000 534.000 574.000 556.000 583.000 542.000 602.000 574.000 554.000 573.000 579.000 573.000 603.000 602.000 555.000 612.000 591.000 556.000 543.000 554.000 511.000 530.000 596.000 577.000 561.000 567.000 580.000 515.000 593.000 565.000 579.000 556.000 560.000 568.000 537.000 563.000 571.000 533.000 561.000 520.000 550.000 542.000 551.000 573.000 587.000 531.000 585.000 534.000 552.000 534.000 556.000 491.000 533.000 534.000 563.000 566.000 554.000 549.000 539.000 531.000 538.000 566.000 599.000 562.000 575.000 552.000 513.000 534.000 539.000 537.000 589.000 534.000 525.000 545.000 536.000 539.000 549.000 530.000 569.000 549.000 589.000 533.000 546.000 508.000 564.000 513.000 552.000 544.000 535.000 587.000 558.000 537.000 520.000 562.000 548.000 540.000 526.000 538.000 525.000 584.000 586.000 581.000 523.000 520.000 555.000 569.000 530.000 563.000 507.000 562.000 508.000 572.000 564.000 518.000 515.000 540.000 561.000 543.000 530.000 537.000 557.000 552.000 516.000 547.000 526.000 541.000 561.000 549.000 539.000 566.000 514.000 546.000 493.000 541.000 522.000 584.000 504.000 569.000 508.000 528.000 566.000 557.000 527.000 559.000 530.000 513.000 569.000 522.000 537.000 547.000 551.000 563.000 552.000 543.000 526.000 538.000 580.000 554.000 508.000 581.000 540.000 542.000 555.000 541.000 538.000 563.000 540.000 548.000 557.000 554.000 525.000 524.000 522.000 558.000 530.000 583.000 537.000 536.000 564.000 600.000 526.000 507.000 569.000 525.000 574.000 525.000 527.000 553.000 557.000 507.000 535.000 540.000 536.000 526.000 523.000 552.000 525.000 518.000 564.000 550.000 609.000 530.000 517.000 537.000 550.000 575.000 512.000 536.000 567.000 566.000 579.000 568.000 580.000 571.000 490.000 570.000 558.000 570.000 634.000 555.000 598.000 585.000 583.000 613.000 614.000 624.000 582.000 609.000 571.000 666.000 635.000 610.000 629.000 644.000 586.000 668.000 672.000 740.000 652.000 629.000 678.000 710.000 694.000 780.000 745.000 751.000 758.000 787.000 776.000 804.000 797.000 849.000 810.000 837.000 863.000 868.000 879.000 895.000 854.000 859.000 853.000 795.000 861.000 823.000 875.000 813.000 833.000 795.000 863.000 810.000 813.000 777.000 817.000 794.000 739.000 715.000 764.000 709.000 728.000 688.000 697.000 649.000 660.000 671.000 720.000 666.000 640.000 602.000 644.000 641.000 575.000 612.000 587.000 608.000 608.000 593.000 578.000 519.000 556.000 577.000 578.000 563.000 601.000 573.000 572.000 587.000 572.000 585.000 587.000 571.000 551.000 555.000 553.000 538.000 546.000 561.000 555.000 517.000 617.000 573.000 536.000 529.000 620.000 553.000 534.000 566.000 564.000 554.000 549.000 584.000 560.000 534.000 525.000 569.000 598.000 566.000 529.000 566.000 525.000 568.000 541.000 610.000 557.000 559.000 582.000 592.000 564.000 594.000 600.000 533.000 564.000 589.000 575.000 547.000 619.000 589.000 615.000 593.000 573.000 602.000 591.000 555.000 621.000 610.000 618.000 592.000 598.000 622.000 604.000 642.000 612.000 603.000 591.000 627.000 661.000 620.000 686.000 655.000 670.000 646.000 668.000 610.000 651.000 664.000 603.000 619.000 645.000 692.000 691.000 752.000 720.000 686.000 685.000 725.000 774.000 732.000 747.000 738.000 750.000 782.000 718.000 788.000 774.000 741.000 730.000 748.000 747.000 757.000 727.000 754.000 768.000 753.000 732.000 732.000 757.000 748.000 701.000 718.000 753.000 719.000 703.000 734.000 703.000 671.000 695.000 711.000 705.000 707.000 697.000 705.000 665.000 679.000 676.000 690.000 660.000 655.000 646.000 646.000 622.000 647.000 645.000 653.000 664.000 646.000 632.000 661.000 646.000 672.000 657.000 647.000 671.000 659.000 705.000 696.000 700.000 675.000 619.000 696.000 738.000 645.000 702.000 710.000 674.000 732.000 700.000 701.000 698.000 712.000 764.000 726.000 725.000 725.000 783.000 736.000 801.000 760.000 786.000 750.000 724.000 757.000 810.000 818.000 810.000 829.000 783.000 816.000 787.000 821.000 815.000 848.000 801.000 819.000 783.000 840.000 808.000 817.000 804.000 811.000 773.000 755.000 782.000 747.000 768.000 774.000 786.000 780.000 739.000 732.000 795.000 759.000 706.000 720.000 729.000 735.000 757.000 676.000 691.000 702.000 669.000 730.000 644.000 687.000 671.000 705.000 653.000 653.000 663.000 635.000 617.000 680.000 666.000 623.000 654.000 702.000 703.000 663.000 612.000 627.000 674.000 624.000 666.000 622.000 637.000 622.000 667.000 656.000 644.000 670.000 614.000 657.000 632.000 622.000 643.000 674.000 694.000 650.000 649.000 670.000 681.000 644.000 626.000 648.000 686.000 664.000 656.000 686.000 630.000 636.000 674.000 711.000 638.000 691.000 662.000 630.000 641.000 657.000 671.000 693.000 683.000 616.000 643.000 677.000 661.000 718.000 670.000 664.000 676.000 670.000 697.000 712.000 704.000 675.000 671.000 672.000 660.000 694.000 673.000 662.000 644.000 651.000 676.000 662.000 630.000 655.000 664.000 658.000 687.000 686.000 654.000 633.000 746.000 646.000 682.000 701.000 639.000 694.000 642.000 681.000 625.000 655.000 666.000 629.000 679.000 630.000 666.000 729.000 700.000 713.000 680.000 675.000 734.000 656.000 683.000 687.000 688.000 655.000 677.000 684.000 675.000 717.000 718.000 676.000 660.000 742.000 684.000 684.000 667.000 653.000 684.000 674.000 690.000 703.000 656.000 691.000 668.000 697.000 681.000 689.000 644.000 707.000 675.000 693.000 705.000 680.000 676.000 686.000 713.000 712.000 701.000 709.000 724.000 637.000 712.000 661.000 753.000 699.000 704.000 695.000 703.000 728.000 715.000 701.000 681.000 732.000 673.000 656.000 696.000 687.000 730.000 706.000 652.000 702.000 669.000 686.000 672.000 684.000 693.000 688.000 679.000 707.000 700.000 694.000 730.000 670.000 724.000 705.000 678.000 666.000 743.000 687.000 685.000 729.000 643.000 683.000 741.000 707.000 704.000 740.000 690.000 699.000 724.000 695.000 723.000 674.000 717.000 745.000 686.000 730.000 719.000 731.000 725.000 714.000 665.000 717.000 743.000 719.000 763.000 716.000 723.000 799.000 759.000 731.000 698.000 760.000 742.000 710.000 773.000 717.000 731.000 759.000 750.000 733.000 756.000 731.000 804.000 786.000 783.000 849.000 797.000 835.000 768.000 802.000 748.000 850.000 809.000 765.000 783.000 852.000 839.000 871.000 843.000 831.000 876.000 880.000 976.000 919.000 870.000 890.000 902.000 944.000 921.000 933.000 918.000 961.000 872.000 985.000 950.000 915.000 893.000 949.000 944.000 900.000 998.000 947.000 942.000 883.000 931.000 902.000 851.000 820.000 889.000 857.000 840.000 814.000 849.000 842.000 840.000 801.000 769.000 814.000 808.000 760.000 873.000 775.000 731.000 796.000 765.000 730.000 790.000 732.000 719.000 775.000 774.000 738.000 713.000 711.000 754.000 762.000 771.000 755.000 695.000 728.000 757.000 738.000 723.000 756.000 715.000 706.000 772.000 748.000 750.000 739.000 753.000 734.000 742.000 760.000 708.000 711.000 719.000 726.000 702.000 712.000 724.000 727.000 718.000 715.000 712.000 755.000 761.000 738.000 705.000 766.000 741.000 753.000 709.000 739.000 745.000 782.000 671.000 746.000 732.000 768.000 723.000 715.000 686.000 710.000 736.000 731.000 769.000 751.000 740.000 772.000 697.000 749.000 724.000 740.000 774.000 735.000 703.000 738.000 765.000 749.000 687.000 740.000 729.000 698.000 761.000 750.000 706.000 712.000 710.000 687.000 735.000 718.000 744.000 719.000 753.000 758.000 685.000 794.000 705.000 732.000 729.000 702.000 726.000 712.000 735.000 764.000 762.000 725.000 750.000 673.000 731.000 708.000 696.000 795.000 707.000 721.000 723.000 731.000 743.000 722.000 694.000 696.000 744.000 731.000 707.000 772.000 691.000 743.000 705.000 710.000 715.000 692.000 727.000 736.000 707.000 740.000 762.000 719.000 692.000 756.000 733.000 688.000 661.000 709.000 771.000 688.000 720.000 712.000 723.000 702.000 737.000 688.000 726.000 679.000 724.000 697.000 686.000 673.000 693.000 737.000 735.000 710.000 714.000 719.000 735.000 700.000 675.000 708.000 701.000 690.000 698.000 726.000 687.000 684.000 699.000 700.000 715.000 730.000 700.000 670.000 763.000 695.000 709.000 736.000 700.000 744.000 758.000 719.000 654.000 663.000 747.000 664.000 741.000 656.000 728.000 703.000 735.000 682.000 699.000 773.000 737.000 687.000 707.000 776.000 732.000 718.000 697.000 688.000 698.000 730.000 761.000 731.000 678.000 683.000 723.000 741.000 709.000 730.000 750.000 706.000 731.000 715.000 704.000 747.000 698.000 723.000 695.000 680.000 738.000 714.000 684.000 717.000 717.000 745.000 778.000 748.000 712.000 743.000 676.000 709.000 728.000 716.000 734.000 735.000 688.000 691.000 696.000 765.000 704.000 755.000 734.000 730.000 690.000 709.000 681.000 727.000 748.000 721.000 686.000 711.000 680.000 747.000 703.000 672.000 747.000 687.000 698.000 725.000 709.000 760.000 702.000 708.000 687.000 727.000 653.000 707.000 738.000 746.000 701.000 685.000 742.000 715.000 704.000 692.000 719.000 739.000 704.000 750.000 679.000 683.000 704.000 714.000 714.000 706.000 659.000 704.000 721.000 729.000 730.000 697.000 703.000 712.000 705.000 718.000 666.000 749.000 724.000 745.000 728.000 695.000 723.000 707.000 654.000 738.000 683.000 657.000 672.000 719.000 720.000 710.000 671.000 705.000 684.000 718.000 693.000 680.000 705.000 669.000 704.000 707.000 690.000 681.000 691.000 741.000 676.000 760.000 687.000 708.000 682.000 665.000 706.000 735.000 674.000 788.000 729.000 710.000 688.000 737.000 723.000 723.000 685.000 727.000 680.000 684.000 727.000 710.000 706.000 693.000 682.000 709.000 732.000 682.000 671.000 691.000 695.000 673.000 730.000 689.000 698.000 662.000 690.000 719.000 704.000 716.000 733.000 679.000 715.000 713.000 710.000 684.000 648.000 705.000 740.000 692.000 734.000 713.000 705.000 695.000 705.000 715.000 706.000 732.000 672.000 706.000 741.000 665.000 623.000 681.000 698.000 721.000 727.000 677.000 674.000 690.000 663.000 698.000 731.000 715.000 741.000 642.000 705.000 705.000 700.000 660.000 690.000 740.000 702.000 716.000 684.000 707.000 710.000 688.000 679.000 633.000 685.000 739.000 667.000 683.000 705.000 719.000 658.000 693.000 735.000 730.000 628.000 657.000 703.000 713.000 664.000 635.000 709.000 728.000 713.000 664.000 690.000 675.000 661.000 710.000 677.000 744.000 680.000 685.000 659.000 681.000 698.000 685.000 700.000 689.000 628.000 657.000 688.000 691.000 642.000 612.000 727.000 682.000 699.000 727.000 629.000 692.000 709.000 726.000 687.000 651.000 641.000 702.000 747.000 681.000 670.000 662.000 701.000 619.000 679.000 683.000 679.000 717.000 706.000 681.000 654.000 648.000 669.000 713.000 659.000 702.000 630.000 714.000 717.000 656.000 661.000 679.000 701.000 690.000 657.000 712.000 711.000 710.000 650.000 697.000 715.000 669.000 704.000 650.000 669.000 670.000 694.000 697.000 731.000 656.000 695.000 711.000 691.000 694.000 694.000 712.000 685.000 683.000 753.000 715.000 724.000 721.000 697.000 687.000 759.000 730.000 750.000 728.000 705.000 692.000 777.000 718.000 727.000 763.000 764.000 780.000 752.000 761.000 798.000 825.000 860.000 896.000 922.000 959.000 1016.000 993.000 1151.000 1188.000 1242.000 1304.000 1283.000 1399.000 1316.000 1231.000 1111.000 1004.000 918.000 937.000 920.000 847.000 792.000 842.000 837.000 888.000 906.000 888.000 905.000 947.000 885.000 980.000 1005.000 1025.000 1036.000 1009.000 987.000 923.000 845.000 872.000 763.000 750.000 724.000 734.000 770.000 685.000 675.000 673.000 696.000 706.000 685.000 679.000 722.000 699.000 683.000 678.000 719.000 664.000 692.000 649.000 604.000 644.000 633.000 649.000 609.000 674.000 661.000 658.000 653.000 666.000 686.000 671.000 654.000 688.000 666.000 619.000 636.000 667.000 672.000 586.000 650.000 655.000 664.000 662.000 685.000 605.000 687.000 607.000 690.000 644.000 600.000 651.000 651.000 657.000 634.000 657.000 661.000 628.000 617.000 624.000 675.000 701.000 659.000 680.000 631.000 693.000 624.000 637.000 648.000 620.000 630.000 601.000 678.000 645.000 642.000 628.000 662.000 619.000 653.000 652.000 615.000 621.000 645.000 688.000 661.000 659.000 665.000 668.000 607.000 626.000 597.000 661.000 627.000 620.000 628.000 632.000 627.000 627.000 613.000 672.000 598.000 629.000 643.000 642.000 696.000 608.000 642.000 626.000 634.000 658.000 606.000 638.000 608.000 647.000 633.000 684.000 661.000 636.000 614.000 608.000 595.000 643.000 609.000 617.000 655.000 575.000 643.000 604.000 599.000 601.000 638.000 660.000 648.000 664.000 581.000 652.000 606.000 612.000 628.000 633.000 668.000 657.000 591.000 603.000 669.000 608.000 627.000 628.000 658.000 620.000 630.000 663.000 639.000 641.000 624.000 621.000 648.000 626.000 616.000 619.000 668.000 667.000 656.000 692.000 599.000 636.000 615.000 635.000 648.000 649.000 646.000 680.000 612.000 650.000 643.000 605.000 559.000 619.000 651.000 645.000 611.000 629.000 630.000 669.000 674.000 630.000 638.000 654.000 612.000 608.000 630.000 621.000 651.000 643.000 647.000 662.000 647.000 630.000 636.000 679.000 655.000 674.000 643.000 644.000 611.000 664.000 686.000 640.000 661.000 645.000 713.000 640.000 672.000 659.000 638.000 674.000 672.000 656.000 636.000 672.000 661.000 715.000 700.000 669.000 676.000 654.000 678.000 664.000 666.000 684.000 666.000 667.000 683.000 677.000 624.000 677.000 691.000 725.000 705.000 704.000 708.000 662.000 675.000 663.000 700.000 747.000 734.000 728.000 785.000 743.000 774.000 763.000 760.000 796.000 820.000 818.000 832.000 831.000 870.000 797.000 789.000 803.000 823.000 819.000 787.000 778.000 772.000 788.000 781.000 762.000 754.000 772.000 802.000 793.000 733.000 731.000 701.000 754.000 746.000 726.000 729.000 732.000 794.000 723.000 682.000 709.000 656.000 690.000 723.000 689.000 667.000 671.000 684.000 658.000 663.000 710.000 569.000 637.000 598.000 651.000 699.000 566.000 613.000 598.000 601.000 573.000 623.000 668.000 590.000 592.000 582.000 611.000 607.000 593.000 607.000 607.000 571.000 595.000 588.000 623.000 583.000 602.000 617.000 624.000 628.000 599.000 584.000 591.000 583.000 574.000 593.000 563.000 552.000 577.000 646.000 588.000 638.000 621.000 612.000 638.000 591.000 555.000 599.000 571.000 585.000 582.000 586.000 553.000 621.000 622.000 573.000 620.000 600.000 600.000 609.000 598.000 616.000 597.000 556.000 632.000 551.000 600.000 641.000 609.000 624.000 577.000 569.000 570.000 572.000 601.000 592.000 592.000 588.000 655.000 533.000 582.000 575.000 582.000 602.000 597.000 556.000 589.000 607.000 567.000 629.000 562.000 574.000 597.000 568.000 578.000 622.000 563.000 589.000 565.000 579.000 562.000 611.000 552.000 579.000 539.000 547.000 565.000 546.000 528.000 527.000 535.000 559.000 573.000 522.000 576.000 564.000 530.000 558.000 584.000 557.000 547.000 523.000 553.000 560.000 557.000 550.000 554.000 544.000 598.000 531.000 561.000 568.000 547.000 535.000 536.000 580.000 572.000 560.000 554.000 562.000 562.000 497.000 549.000 626.000 518.000 555.000 512.000 526.000 552.000 567.000 538.000 512.000 546.000 542.000 516.000 552.000 511.000 507.000 527.000 532.000 529.000 527.000 517.000 538.000 530.000 501.000 570.000 581.000 561.000 553.000 570.000 542.000 560.000 547.000 538.000 522.000 548.000 598.000 514.000 550.000 525.000 562.000 570.000 519.000 507.000 540.000 573.000 531.000 484.000 522.000 585.000 564.000 532.000 535.000 569.000 543.000 570.000 545.000 511.000 547.000 512.000 565.000 528.000 537.000 519.000 532.000 502.000 525.000 532.000 537.000 529.000 542.000 517.000 529.000 541.000 506.000 549.000 542.000 477.000 522.000 484.000 535.000 526.000 541.000 542.000 547.000 572.000 527.000 484.000 550.000 516.000 546.000 582.000 553.000 516.000 544.000 529.000 535.000 582.000 509.000 553.000 514.000 508.000 535.000 511.000 529.000 553.000 569.000 495.000 525.000 535.000 518.000 549.000 540.000 531.000 514.000 566.000 551.000 554.000 494.000 519.000 520.000 550.000 528.000 519.000 494.000 530.000 526.000 548.000 555.000 524.000 520.000 568.000 517.000 527.000 507.000 512.000 525.000 539.000 513.000 485.000 510.000 532.000 522.000 540.000 538.000 584.000 528.000 530.000 519.000 561.000 534.000 478.000 537.000 537.000 542.000 538.000 549.000 517.000 509.000 501.000 537.000 539.000 548.000 536.000 520.000 534.000 520.000 544.000 509.000 523.000 511.000 530.000 568.000 553.000 553.000 520.000 533.000 569.000 531.000 475.000 492.000 533.000 540.000 523.000 563.000 520.000 510.000 537.000 520.000 515.000 509.000 512.000 560.000 514.000 511.000 504.000 512.000 539.000 533.000 501.000 542.000 530.000 495.000 539.000 505.000 532.000 500.000 539.000 473.000 522.000 536.000 534.000 463.000 530.000 497.000 519.000 532.000 534.000 496.000 544.000 526.000 523.000 502.000 525.000 530.000 465.000 509.000 520.000 544.000 537.000 521.000 546.000 491.000 518.000 566.000 562.000 548.000 523.000 526.000 532.000 538.000 516.000 544.000 614.000 530.000 534.000 619.000 554.000 538.000 556.000 554.000 527.000 603.000 582.000 592.000 590.000 576.000 534.000 596.000 573.000 564.000 587.000 561.000 626.000 594.000 614.000 658.000 599.000 643.000 641.000 630.000 658.000 728.000 709.000 699.000 675.000 764.000 737.000 739.000 723.000 738.000 793.000 747.000 750.000 805.000 795.000 784.000 815.000 861.000 895.000 882.000 915.000 926.000 920.000 935.000 1006.000 947.000 974.000 1007.000 956.000 1030.000 1014.000 1038.000 986.000 947.000 986.000 960.000 994.000 970.000 947.000 950.000 982.000 928.000 845.000 878.000 885.000 857.000 828.000 825.000 747.000 784.000 814.000 805.000 795.000 753.000 788.000 757.000 723.000 724.000 748.000 698.000 711.000 721.000 710.000 674.000 639.000 640.000 606.000 608.000 601.000 629.000 577.000 613.000 565.000 587.000 556.000 571.000 555.000 570.000 518.000 544.000 554.000 544.000 547.000 533.000 532.000 534.000 502.000 557.000 536.000 534.000 513.000 580.000 524.000 497.000 527.000 529.000 511.000 493.000 549.000 529.000 490.000 519.000 553.000 507.000 475.000 521.000 541.000 500.000 548.000 559.000 567.000 515.000 527.000 557.000 587.000 525.000 544.000 524.000 502.000 483.000 487.000 500.000 499.000 514.000 515.000 512.000 499.000 476.000 494.000 506.000 502.000 545.000 502.000 530.000 520.000 510.000 570.000 532.000 521.000 497.000 498.000 529.000 505.000 528.000 494.000 518.000 529.000 511.000 528.000 551.000 482.000 500.000 502.000 535.000 532.000 552.000 527.000 448.000 568.000 505.000 494.000 542.000 501.000 489.000 500.000 483.000 540.000 509.000 514.000 490.000 518.000 484.000 460.000 478.000 498.000 514.000 503.000 490.000 516.000 515.000 521.000 504.000 547.000 495.000 512.000 527.000 478.000 487.000 486.000 502.000 471.000 487.000 482.000 541.000 547.000 478.000 501.000 493.000 522.000 509.000 498.000 511.000 512.000 494.000 509.000 427.000 487.000 499.000 493.000 497.000 495.000 499.000 444.000 481.000 462.000 518.000 505.000 485.000 489.000 539.000 483.000 462.000 474.000 492.000 517.000 471.000 490.000 508.000 473.000 536.000 549.000 521.000 491.000 493.000 457.000 498.000 510.000 496.000 495.000 496.000 479.000 484.000 475.000 502.000 498.000 512.000 509.000 489.000 470.000 497.000 510.000 476.000 477.000 480.000 474.000 490.000 473.000 497.000 522.000 506.000 451.000 469.000 474.000 471.000 473.000 503.000 501.000 526.000 522.000 537.000 475.000 459.000 508.000 499.000 494.000 461.000 457.000 531.000 462.000 506.000 480.000 462.000 496.000 523.000 503.000 465.000 489.000 476.000 510.000 495.000 535.000 485.000 468.000 507.000 539.000 480.000 491.000 502.000 562.000 536.000 496.000 525.000 490.000 501.000 518.000 502.000 484.000 518.000 498.000 496.000 515.000 521.000 503.000 485.000 462.000 486.000 466.000 530.000 492.000 517.000 464.000 500.000 493.000 492.000 483.000 542.000 483.000 534.000 518.000 484.000 481.000 482.000 516.000 536.000 512.000 536.000 506.000 517.000 521.000 502.000 532.000 554.000 519.000 527.000 496.000 519.000 549.000 518.000 539.000 524.000 594.000 588.000 505.000 529.000 584.000 570.000 520.000 570.000 496.000 521.000 537.000 519.000 533.000 534.000 540.000 506.000 492.000 507.000 515.000 536.000 556.000 517.000 487.000 506.000 543.000 529.000 548.000 559.000 558.000 567.000 509.000 521.000 524.000 513.000 556.000 472.000 556.000 511.000 505.000 503.000 481.000 507.000 527.000 540.000 503.000 550.000 524.000 538.000 492.000 555.000 512.000 494.000 501.000 448.000 466.000 524.000 498.000 507.000 497.000 508.000 506.000 498.000 529.000 490.000 477.000 497.000 504.000 527.000 490.000 533.000 505.000 513.000 509.000 501.000 477.000 491.000 501.000 498.000 483.000 527.000 498.000 534.000 497.000 552.000 511.000 505.000 514.000 544.000 491.000 488.000 495.000 455.000 519.000 501.000 566.000 497.000 488.000 507.000 457.000 468.000 507.000 494.000 522.000 526.000 522.000 545.000 515.000 485.000 505.000 492.000 509.000 487.000 540.000 461.000 459.000 526.000 471.000 496.000 482.000 502.000 482.000 482.000 468.000 535.000 524.000 478.000 495.000 493.000 494.000 480.000 479.000 471.000 509.000 448.000 517.000 514.000 488.000 520.000 525.000 481.000 465.000 508.000 523.000 520.000 522.000 493.000 513.000 492.000 454.000 482.000 525.000 515.000 484.000 486.000 507.000 462.000 479.000 505.000 553.000 465.000 522.000 519.000 472.000 498.000 530.000 520.000 519.000 538.000 530.000 497.000 513.000 499.000 514.000 517.000 522.000 491.000 468.000 535.000 483.000 525.000 462.000 500.000 469.000 512.000 526.000 499.000 494.000 462.000 531.000 512.000 537.000 487.000 510.000 437.000 513.000 485.000 499.000 490.000 511.000 509.000 487.000 480.000 499.000 509.000 498.000 508.000 498.000 500.000 486.000 471.000 508.000 515.000 498.000 493.000 523.000 497.000 529.000 501.000 481.000 487.000 529.000 535.000 522.000 500.000 542.000 512.000 494.000 493.000 564.000 554.000 498.000 526.000 521.000 518.000 500.000 475.000 511.000 486.000 443.000 477.000 515.000 476.000 491.000 479.000 510.000 523.000 525.000 508.000 506.000 494.000 456.000 481.000 485.000 514.000 498.000 469.000 506.000 481.000 454.000 503.000 492.000 488.000 483.000 479.000 468.000 490.000 500.000 496.000 510.000 510.000 517.000 511.000 494.000 510.000 497.000 479.000 500.000 484.000 476.000 474.000 520.000 512.000 481.000 496.000 477.000 547.000 523.000 531.000 494.000 514.000 502.000 519.000 510.000 513.000 484.000 517.000 494.000 486.000 529.000 560.000 464.000 504.000 502.000 516.000 513.000 498.000 473.000 532.000 499.000 463.000 524.000 525.000 535.000 553.000 490.000 532.000 485.000 496.000 525.000 471.000 466.000 503.000 512.000 531.000 495.000 498.000 529.000 524.000 535.000 505.000 532.000 579.000 500.000 541.000 519.000 550.000 537.000 517.000 532.000 506.000 545.000 514.000 520.000 544.000 543.000 531.000 507.000 526.000 525.000 497.000 543.000 537.000 534.000 514.000 507.000 514.000 524.000 506.000 526.000 511.000 484.000 549.000 515.000 521.000 520.000 513.000 565.000 494.000 498.000 537.000 530.000 545.000 546.000 504.000 522.000 526.000 564.000 558.000 506.000 565.000 572.000 534.000 548.000 560.000 531.000 538.000 517.000 491.000 538.000 498.000 546.000 520.000 551.000 527.000 502.000 519.000 512.000 570.000 560.000 535.000 532.000 514.000 533.000 481.000 504.000 510.000 515.000 552.000 582.000 548.000 531.000 526.000 533.000 567.000 518.000 543.000 562.000 555.000 534.000 531.000 545.000 502.000 593.000 539.000 535.000 554.000 527.000 533.000 547.000 506.000 547.000 511.000 518.000 543.000 521.000 549.000 527.000 558.000 565.000 528.000 588.000 541.000 539.000 515.000 553.000 501.000 551.000 522.000 563.000 521.000 556.000 551.000 553.000 546.000 545.000 535.000 505.000 567.000 531.000 578.000 509.000 480.000 541.000 567.000 531.000 541.000 539.000 500.000 534.000 555.000 547.000 513.000 565.000 583.000 531.000 527.000 548.000 548.000 543.000 529.000 560.000 556.000 534.000 583.000 576.000 557.000 551.000 522.000 586.000 553.000 537.000 572.000 601.000 562.000 577.000 566.000 603.000 558.000 613.000 571.000 567.000 648.000 635.000 620.000 594.000 633.000 613.000 668.000 631.000 615.000 664.000 620.000 643.000 643.000 643.000 643.000 631.000 664.000 633.000 618.000 619.000 643.000 634.000 612.000 646.000 605.000 592.000 594.000 647.000 580.000 552.000 651.000 579.000 579.000 567.000 637.000 562.000 593.000 549.000 576.000 583.000 532.000 560.000 562.000 560.000 584.000 574.000 561.000 593.000 569.000 579.000 548.000 509.000 552.000 541.000 544.000 531.000 500.000 544.000 510.000 513.000 553.000 500.000 500.000 513.000 507.000 499.000 527.000 516.000 500.000 515.000 511.000 519.000 521.000 500.000 528.000 505.000 538.000 543.000 573.000 559.000 532.000 553.000 558.000 550.000 541.000 586.000 551.000 544.000 569.000 556.000 537.000 533.000 549.000 561.000 545.000 551.000 512.000 530.000 526.000 534.000 505.000 548.000 591.000 541.000 531.000 519.000 512.000 515.000 487.000 504.000 535.000 493.000 543.000 552.000 531.000 491.000 508.000 487.000 497.000 547.000 495.000 507.000 523.000 525.000 487.000 484.000 505.000 494.000 473.000 497.000 461.000 511.000 472.000 463.000 505.000 498.000 479.000 505.000 475.000 467.000 508.000 471.000 440.000 446.000 455.000 453.000 446.000 464.000 448.000 461.000 459.000 490.000 445.000 492.000 485.000 509.000 468.000 452.000 439.000 460.000 479.000 480.000 453.000 437.000 457.000 520.000 490.000 450.000 482.000 454.000 498.000 513.000 493.000 479.000 484.000 497.000 506.000 459.000 496.000 490.000 517.000 466.000 517.000 523.000 507.000 469.000 472.000 493.000 517.000 484.000 454.000 496.000 508.000 501.000 526.000 517.000 500.000 526.000 463.000 521.000 512.000 483.000 501.000 506.000 498.000 528.000 518.000 518.000 508.000 513.000 494.000 515.000 530.000 492.000 550.000 535.000 537.000 582.000 498.000 509.000 510.000 586.000 528.000 539.000 574.000 577.000 582.000 586.000 540.000 562.000 612.000 603.000 599.000 609.000 588.000 633.000 660.000 715.000 630.000 663.000 673.000 777.000 682.000 726.000 765.000 720.000 756.000 739.000 722.000 822.000 740.000 841.000 823.000 770.000 801.000 865.000 853.000 852.000 818.000 866.000 834.000 834.000 841.000 821.000 823.000 829.000 852.000 787.000 780.000 748.000 750.000 744.000 761.000 750.000 671.000 667.000 714.000 693.000 687.000 677.000 691.000 688.000 675.000 671.000 628.000 664.000 676.000 635.000 615.000 595.000 651.000 599.000 625.000 584.000 634.000 569.000 557.000 631.000 506.000 571.000 547.000 514.000 561.000 533.000 471.000 495.000 472.000 450.000 478.000 514.000 502.000 474.000 468.000 484.000 444.000 445.000 448.000 456.000 473.000 448.000 433.000 444.000 441.000 446.000 479.000 441.000 445.000 442.000 447.000 419.000 457.000 471.000 444.000 436.000 464.000 461.000 427.000 425.000 422.000 404.000 462.000 435.000 404.000 454.000 448.000 445.000 429.000 402.000 430.000 451.000 408.000 410.000 445.000 416.000 401.000 416.000 419.000 402.000 495.000 438.000 432.000 455.000 434.000 394.000 426.000 410.000 402.000 399.000 451.000 413.000 439.000 414.000 387.000 431.000 420.000 404.000 436.000 419.000 444.000 405.000 430.000 376.000 405.000 412.000 413.000 403.000 432.000 433.000 389.000 427.000 410.000 455.000 423.000 443.000 432.000 406.000 403.000 407.000 352.000 457.000 428.000 425.000 428.000 422.000 442.000 414.000 436.000 469.000 421.000 453.000 406.000 416.000 403.000 462.000 471.000 406.000 418.000 410.000 426.000 408.000 457.000 400.000 422.000 383.000 465.000 393.000 403.000 416.000 431.000 435.000 389.000 399.000 493.000 427.000 338.000 414.000 422.000 421.000 410.000 419.000 412.000 420.000 435.000 393.000 434.000 431.000 389.000 392.000 415.000 401.000 401.000 396.000 399.000 435.000 401.000 416.000 385.000 388.000 401.000 426.000 396.000 409.000 396.000 385.000 388.000 392.000 406.000 389.000 372.000 447.000 407.000 377.000 396.000 394.000 411.000 400.000 378.000 379.000 434.000 389.000 405.000 400.000 402.000 425.000 387.000 395.000 381.000 422.000 410.000 411.000 388.000 428.000 409.000 428.000 392.000 396.000 400.000 364.000 432.000 397.000 393.000 377.000 422.000 416.000 395.000 369.000 402.000 426.000 398.000 363.000 368.000 403.000 405.000 379.000 410.000 413.000 391.000 410.000 356.000 422.000 395.000 394.000 397.000 373.000 419.000 401.000 401.000 376.000 402.000 406.000 421.000 359.000 387.000 358.000 386.000 408.000 376.000 388.000 404.000 406.000 401.000 377.000 404.000 419.000 401.000 392.000 408.000 377.000 353.000 392.000 400.000 377.000 385.000 390.000 417.000 397.000 418.000 361.000 406.000 355.000 357.000 387.000 379.000 380.000 384.000 363.000 392.000 368.000 366.000 394.000 370.000 389.000 397.000 367.000 387.000 370.000 378.000 334.000 379.000 380.000 363.000 370.000 402.000 379.000 345.000 405.000 376.000 401.000 381.000 389.000 350.000 388.000 379.000 400.000 369.000 362.000 399.000 413.000 392.000 381.000 380.000 409.000 340.000 398.000 388.000 374.000 393.000 355.000 373.000 356.000 333.000 359.000 377.000 369.000 409.000 359.000 365.000 351.000 391.000 384.000 383.000 380.000 353.000 350.000 352.000 385.000 402.000 376.000 386.000 422.000 394.000 399.000 367.000 394.000 386.000 389.000 369.000 392.000 339.000 391.000 345.000 418.000 381.000 367.000 391.000 375.000 368.000 385.000 406.000 362.000 367.000 378.000 387.000 384.000 391.000 357.000 361.000 370.000 364.000 360.000 340.000 379.000 365.000 366.000 364.000 373.000 320.000 365.000 366.000 320.000 402.000 388.000 351.000 369.000 383.000 360.000 405.000 407.000 375.000 379.000 339.000 325.000 368.000 330.000 391.000 351.000 361.000 334.000 363.000 393.000 405.000 403.000 357.000 378.000 375.000 345.000 380.000 361.000 389.000 365.000 345.000 392.000 386.000 391.000 397.000 333.000 376.000 394.000 370.000 372.000 426.000 399.000 370.000 361.000 373.000 372.000 398.000 417.000 376.000 351.000 369.000 372.000 395.000 398.000 435.000 421.000 395.000 386.000 390.000 394.000 384.000 399.000 379.000 432.000 405.000 399.000 385.000 389.000 459.000 419.000 393.000 431.000 372.000 394.000 419.000 415.000 412.000 394.000 390.000 413.000 396.000 377.000 395.000 393.000 356.000 373.000 432.000 384.000 414.000 388.000 387.000 395.000 400.000 375.000 402.000 385.000 392.000 367.000 390.000 353.000 375.000 371.000 391.000 380.000 371.000 366.000 386.000 365.000 360.000 359.000 398.000 326.000 355.000 387.000 358.000 367.000 398.000 344.000 319.000 365.000 350.000 355.000 337.000 379.000 345.000 396.000 409.000 368.000 372.000 350.000 377.000 357.000 369.000 368.000 328.000 391.000 361.000 383.000 326.000 369.000 352.000 391.000 396.000 360.000 345.000 375.000 366.000 355.000 370.000 370.000 377.000 354.000 358.000 335.000 391.000 388.000 346.000 308.000 359.000 358.000 353.000 337.000 365.000 364.000 363.000 367.000 390.000 360.000 357.000 374.000 336.000 384.000 355.000 359.000 382.000 392.000 357.000 378.000 406.000 360.000 374.000 374.000 425.000 359.000 405.000 397.000 381.000 399.000 387.000 390.000 387.000 435.000 441.000 427.000 445.000 454.000 418.000 431.000 453.000 440.000 453.000 471.000 429.000 450.000 421.000 430.000 474.000 486.000 475.000 505.000 471.000 457.000 496.000 512.000 500.000 564.000 510.000 564.000 531.000 546.000 553.000 559.000 605.000 566.000 616.000 607.000 668.000 601.000 633.000 649.000 602.000 663.000 669.000 696.000 670.000 652.000 667.000 665.000 640.000 584.000 635.000 693.000 631.000 630.000 587.000 660.000 593.000 585.000 614.000 594.000 571.000 564.000 526.000 528.000 514.000 542.000 525.000 521.000 520.000 546.000 496.000 490.000 495.000 511.000 474.000 529.000 453.000 515.000 480.000 501.000 499.000 481.000 470.000 456.000 465.000 478.000 414.000 437.000 424.000 436.000 413.000 409.000 388.000 412.000 369.000 370.000 360.000 343.000 397.000 366.000 359.000 358.000 373.000 362.000 386.000 338.000 351.000 359.000 358.000 348.000 344.000 357.000 376.000 369.000 365.000 336.000 348.000 365.000 339.000 358.000 344.000 374.000 309.000 301.000 331.000 378.000 376.000 359.000 324.000 318.000 341.000 341.000 349.000 334.000 357.000 341.000 358.000 321.000 317.000 305.000 339.000 362.000 344.000 319.000 364.000 353.000 341.000 348.000 339.000 379.000 380.000 299.000 347.000 337.000 338.000 321.000 332.000 380.000 349.000 342.000 318.000 334.000 350.000 327.000 333.000 338.000 349.000 327.000 331.000 334.000 323.000 341.000 334.000 354.000 347.000 349.000 315.000 346.000 311.000 304.000 333.000 331.000 369.000 312.000 351.000 352.000 300.000 335.000 344.000 341.000 317.000 345.000 335.000 313.000 325.000 357.000 356.000 315.000 326.000 341.000 333.000 362.000 330.000 327.000 350.000 324.000 375.000 340.000 328.000 326.000 354.000 325.000 354.000 341.000 317.000 364.000 322.000 332.000 325.000 326.000 321.000 349.000 347.000 353.000 337.000 326.000 358.000 314.000 340.000 309.000 331.000 313.000 328.000 334.000 332.000 358.000 333.000 337.000 303.000 324.000 283.000 369.000 307.000 348.000 355.000 351.000 340.000 334.000 330.000 365.000 345.000 332.000 317.000 368.000 331.000 367.000 347.000 328.000 289.000 328.000 339.000 322.000 343.000 341.000 366.000 322.000 334.000 334.000 313.000 336.000 341.000 333.000 331.000 350.000 356.000 333.000 331.000 353.000 333.000 347.000 356.000 362.000 338.000 326.000 335.000 350.000 333.000 331.000 345.000 349.000 350.000 350.000 334.000 343.000 351.000 339.000 353.000 351.000 344.000 344.000 334.000 319.000 336.000 371.000 360.000 351.000 347.000 350.000 371.000 349.000 359.000 352.000 375.000 374.000 377.000 371.000 375.000 370.000 370.000 364.000 354.000 367.000 367.000 361.000 399.000 351.000 373.000 390.000 378.000 399.000 400.000 407.000 356.000 378.000 381.000 391.000 368.000 367.000 410.000 403.000 385.000 421.000 406.000 416.000 429.000 473.000 467.000 410.000 424.000 412.000 448.000 438.000 444.000 442.000 469.000 485.000 458.000 442.000 432.000 445.000 454.000 442.000 405.000 453.000 426.000 383.000 384.000 453.000 407.000 414.000 435.000 405.000 442.000 406.000 427.000 416.000 428.000 438.000 405.000 432.000 467.000 447.000 469.000 461.000 465.000 450.000 415.000 469.000 472.000 428.000 439.000 395.000 399.000 413.000 419.000 392.000 424.000 384.000 449.000 423.000 413.000 421.000 399.000 450.000 422.000 408.000 422.000 435.000 443.000 430.000 422.000 454.000 429.000 403.000 431.000 430.000 430.000 396.000 392.000 393.000 444.000 416.000 466.000 424.000 422.000 481.000 422.000 465.000 427.000 413.000 429.000 469.000 448.000 441.000 445.000 444.000 430.000 453.000 430.000 403.000 411.000 489.000 415.000 398.000 438.000 431.000 466.000 452.000 436.000 479.000 454.000 435.000 494.000 478.000 441.000 469.000 495.000 435.000 486.000 443.000 426.000 464.000 474.000 443.000 476.000 463.000 455.000 438.000 461.000 397.000 434.000 437.000 460.000 459.000 460.000 491.000 439.000 454.000 531.000 487.000 492.000 486.000 486.000 461.000 433.000 452.000 477.000 518.000 481.000 441.000 490.000 446.000 456.000 506.000 479.000 482.000 448.000 485.000 493.000 442.000 497.000 513.000 427.000 497.000 448.000 439.000 468.000 454.000 433.000 487.000 437.000 455.000 435.000 425.000 436.000 458.000 412.000 437.000 396.000 419.000 441.000 448.000 431.000 452.000 431.000 429.000 411.000 458.000 381.000 434.000 455.000 382.000 442.000 409.000 400.000 394.000 413.000 414.000 389.000 371.000 413.000 400.000 407.000 405.000 370.000 358.000 424.000 378.000 411.000 411.000 424.000 387.000 387.000 378.000 389.000 397.000 352.000 405.000 380.000 416.000 398.000 364.000 371.000 390.000 320.000 365.000 361.000 379.000 346.000 378.000 336.000 372.000 368.000 383.000 376.000 364.000 373.000 346.000 332.000 354.000 404.000 340.000 352.000 341.000 307.000 387.000 367.000 328.000 333.000 328.000 350.000 366.000 374.000 343.000 373.000 345.000 368.000 295.000 348.000 378.000 354.000 338.000 355.000 354.000 364.000 364.000 379.000 350.000 353.000 337.000 369.000 351.000 363.000 342.000 342.000 360.000 324.000 322.000 307.000 348.000 335.000 331.000 341.000 335.000 334.000 332.000 351.000 336.000 301.000 342.000 338.000 339.000 336.000 362.000 336.000 341.000 378.000 357.000 355.000 334.000 349.000 360.000 321.000 340.000 336.000 335.000 321.000 302.000 338.000 341.000 301.000 357.000 327.000 329.000 333.000 322.000 348.000 329.000 339.000 327.000 299.000 314.000 357.000 338.000 323.000 322.000 329.000 333.000 332.000 337.000 372.000 312.000 329.000 317.000 367.000 313.000 338.000 346.000 313.000 337.000 349.000 314.000 310.000 353.000 316.000 322.000 336.000 347.000 284.000 284.000 331.000 320.000 311.000 295.000 358.000 305.000 301.000 370.000 287.000 308.000 287.000 330.000 311.000 336.000 324.000 319.000 301.000 325.000 310.000 337.000 328.000 345.000 329.000 333.000 342.000 315.000 342.000 307.000 334.000 303.000 369.000 310.000 305.000 306.000 356.000 335.000 362.000 355.000 342.000 326.000 352.000 313.000 312.000 375.000 321.000 339.000 330.000 328.000 329.000 365.000 349.000 362.000 363.000 358.000 351.000 352.000 385.000 377.000 395.000 374.000 405.000 371.000 388.000 387.000 356.000 375.000 410.000 382.000 367.000 366.000 388.000 413.000 415.000 406.000 395.000 426.000 399.000 369.000 382.000 406.000 369.000 441.000 385.000 415.000 398.000 396.000 400.000 382.000 366.000 411.000 384.000 375.000 403.000 400.000 424.000 398.000 368.000 395.000 400.000 383.000 416.000 405.000 433.000 408.000 375.000 428.000 406.000 405.000 393.000 384.000 409.000 387.000 434.000 406.000 417.000 463.000 425.000 442.000 433.000 428.000 414.000 398.000 438.000 404.000 399.000 386.000 386.000 400.000 379.000 376.000 410.000 389.000 378.000 375.000 347.000 387.000 363.000 365.000 369.000 345.000 370.000 383.000 353.000 391.000 372.000 363.000 395.000 372.000 381.000 339.000 365.000 368.000 347.000 376.000 355.000 347.000 366.000 342.000 335.000 367.000 333.000 360.000 330.000 298.000 347.000 297.000 311.000 323.000 332.000 288.000 316.000 300.000 327.000 310.000 341.000 320.000 307.000 321.000 289.000 302.000 306.000 296.000 316.000 345.000 319.000 311.000 294.000 327.000 326.000 329.000 343.000 310.000 324.000 294.000 318.000 302.000 299.000 295.000 297.000 314.000 355.000 316.000 326.000 307.000 330.000 343.000 317.000 287.000 300.000 310.000 317.000 332.000 315.000 329.000 316.000 309.000 335.000 308.000 302.000 312.000 302.000 297.000 279.000 316.000 323.000 307.000 305.000 300.000 298.000 302.000 304.000 323.000 333.000 292.000 283.000 302.000 299.000 300.000 306.000 307.000 309.000 333.000 312.000 316.000 328.000 336.000 310.000 300.000 299.000 319.000 302.000 293.000 324.000 306.000 315.000 310.000 311.000 326.000 257.000 321.000 266.000 284.000 319.000 293.000 321.000 350.000 306.000 288.000 301.000 311.000 329.000 293.000 334.000 336.000 309.000 352.000 313.000 318.000 295.000 300.000 273.000 336.000 298.000 304.000 292.000 306.000 290.000 303.000 322.000 290.000 320.000 291.000 355.000 305.000 281.000 257.000 271.000 330.000 289.000 319.000 284.000 319.000 277.000 293.000 312.000 289.000 289.000 307.000 281.000 315.000 285.000 307.000 317.000 289.000 319.000 300.000 303.000 312.000 283.000 280.000 317.000 291.000 273.000 302.000 311.000 315.000 309.000 315.000 278.000 278.000 282.000 299.000 308.000 301.000 310.000 324.000 304.000 307.000 293.000 276.000 314.000 290.000 324.000 299.000 294.000 329.000 300.000 307.000 303.000 318.000 310.000 294.000 306.000 302.000 291.000 325.000 315.000 304.000 334.000 312.000 301.000 330.000 308.000 291.000 272.000 289.000 311.000 289.000 308.000 322.000 287.000 300.000 285.000 331.000 304.000 300.000 289.000 309.000 292.000 298.000 287.000 295.000 313.000 302.000 288.000 306.000 305.000 302.000 283.000 302.000 301.000 327.000 333.000 315.000 301.000 322.000 304.000 307.000 289.000 295.000 270.000 295.000 325.000 305.000 291.000 288.000 324.000 306.000 274.000 268.000 318.000 282.000 307.000 288.000 287.000 304.000 280.000 289.000 317.000 333.000 265.000 296.000 290.000 307.000 289.000 289.000 297.000 304.000 307.000 326.000 302.000 259.000 274.000 275.000 283.000 289.000 279.000 324.000 272.000 252.000 335.000 288.000 305.000 297.000 310.000 303.000 301.000 298.000 312.000 290.000 295.000 298.000 266.000 278.000 255.000 323.000 303.000 282.000 276.000 291.000 272.000 327.000 252.000 295.000 297.000 276.000 300.000 304.000 282.000 262.000 272.000 287.000 278.000 257.000 301.000 283.000 279.000 318.000 303.000 299.000 292.000 326.000 298.000 311.000 283.000 288.000 307.000 288.000 313.000 288.000 288.000 299.000 296.000 276.000 262.000 307.000 295.000 253.000 288.000 293.000 285.000 265.000 292.000 289.000 276.000 289.000 297.000 282.000 284.000 308.000 290.000 304.000 274.000 251.000 262.000 310.000 285.000 303.000 286.000 273.000 301.000 279.000 298.000 265.000 293.000 287.000 282.000 264.000 281.000 296.000 267.000 270.000 245.000 290.000 279.000 288.000 302.000 285.000 268.000 289.000 296.000 292.000 287.000 316.000 283.000 287.000 271.000 302.000 282.000 273.000 278.000 303.000 305.000 284.000 268.000 291.000 284.000 304.000 262.000 287.000 300.000 305.000 271.000 286.000 279.000 274.000 279.000 289.000 295.000 289.000 297.000 276.000 281.000 289.000 296.000 276.000 276.000 287.000 287.000 292.000 281.000 286.000 295.000 287.000 259.000 273.000 317.000 265.000 294.000 308.000 276.000 283.000 283.000 281.000 277.000 263.000 293.000 294.000 307.000 317.000 288.000 289.000 299.000 317.000 289.000 280.000 291.000 268.000 268.000 285.000 293.000 281.000 315.000 309.000 330.000 282.000 303.000 272.000 276.000 259.000 320.000 280.000 288.000 257.000 313.000 300.000 288.000 282.000 309.000 307.000 307.000 291.000 269.000 276.000 265.000 281.000 274.000 266.000 284.000 272.000 271.000 264.000 304.000 311.000 308.000 294.000 277.000 313.000 292.000 281.000 315.000 269.000 284.000 297.000 250.000 289.000 298.000 323.000 315.000 293.000 331.000 298.000 299.000 293.000 323.000 318.000 322.000 327.000 354.000 320.000 362.000 352.000 327.000 325.000 320.000 328.000 315.000 316.000 354.000 345.000 334.000 344.000 326.000 332.000 343.000 386.000 335.000 306.000 371.000 360.000 306.000 365.000 333.000 356.000 351.000 337.000 365.000 382.000 339.000 375.000 398.000 392.000 388.000 361.000 388.000 429.000 405.000 431.000 452.000 440.000 462.000 444.000 487.000 452.000 488.000 425.000 459.000 469.000 484.000 433.000 490.000 537.000 442.000 468.000 507.000 495.000 455.000 433.000 487.000 497.000 450.000 477.000 477.000 514.000 430.000 478.000 421.000 432.000 439.000 453.000 451.000 422.000 439.000 421.000 405.000 432.000 501.000 439.000 394.000 435.000 441.000 476.000 431.000 429.000 457.000 462.000 408.000 463.000 459.000 451.000 483.000 446.000 439.000 460.000 413.000 429.000 483.000 452.000 431.000 420.000 428.000 476.000 450.000 499.000 461.000 473.000 498.000 439.000 532.000 488.000 505.000 482.000 514.000 537.000 501.000 520.000 494.000 518.000 553.000 540.000 552.000 545.000 609.000 571.000 548.000 515.000 575.000 555.000 594.000 566.000 615.000 581.000 522.000 517.000 560.000 522.000 540.000 551.000 501.000 557.000 565.000 541.000 538.000 551.000 517.000 523.000 569.000 520.000 547.000 563.000 534.000 515.000 561.000 539.000 566.000 526.000 503.000 515.000 511.000 515.000 510.000 507.000 497.000 524.000 505.000 472.000 495.000 478.000 455.000 447.000 447.000 435.000 464.000 414.000 427.000 426.000 377.000 414.000 403.000 388.000 409.000 399.000 385.000 406.000 367.000 436.000 343.000 355.000 395.000 401.000 397.000 351.000 394.000 403.000 379.000 384.000 347.000 346.000 363.000 304.000 349.000 351.000 304.000 335.000 332.000 327.000 332.000 366.000 318.000 317.000 336.000 315.000 313.000 338.000 339.000 326.000 334.000 321.000 298.000 314.000 314.000 346.000 325.000 314.000 277.000 334.000 349.000 336.000 299.000 320.000 285.000 339.000 291.000 295.000 310.000 295.000 305.000 312.000 318.000 300.000 334.000 303.000 306.000 313.000 304.000 306.000 331.000 334.000 321.000 272.000 295.000 318.000 292.000 310.000 344.000 285.000 331.000 311.000 305.000 334.000 293.000 291.000 314.000 326.000 280.000 278.000 322.000 292.000 326.000 303.000 308.000 318.000 298.000 289.000 292.000 307.000 287.000 343.000 325.000 300.000 290.000 287.000 289.000 297.000 283.000 309.000 297.000 319.000 298.000 296.000 297.000 299.000 294.000 280.000 281.000 300.000 290.000 288.000 294.000 298.000 286.000 312.000 294.000 295.000 288.000 299.000 258.000 316.000 270.000 320.000 257.000 326.000 331.000 298.000 279.000 273.000 307.000 288.000 299.000 277.000 280.000 307.000 317.000 294.000 316.000 304.000 292.000 316.000 307.000 296.000 324.000 299.000 342.000 311.000 308.000 331.000 311.000 355.000 307.000 295.000 275.000 275.000 291.000 298.000 297.000 281.000 296.000 307.000 295.000 322.000 323.000 289.000 289.000 299.000 328.000 317.000 317.000 347.000 308.000 314.000 311.000 312.000 289.000 302.000 274.000 292.000 303.000 298.000 299.000 316.000 285.000 289.000 313.000 338.000 291.000 301.000 312.000 318.000 349.000 275.000 318.000 312.000 304.000 297.000 312.000 326.000 265.000 304.000 317.000 282.000 290.000 318.000 304.000 313.000 301.000 294.000 328.000 297.000 271.000 309.000 265.000 289.000 311.000 301.000 309.000 332.000 267.000 329.000 323.000 289.000 308.000 297.000 303.000 315.000 306.000 325.000 299.000 302.000 310.000 305.000 308.000 314.000 313.000 303.000 320.000 295.000 303.000 300.000 309.000 290.000 313.000 307.000 282.000 289.000 298.000 279.000 313.000 279.000 293.000 304.000 320.000 316.000 336.000 318.000 316.000 314.000 321.000 309.000 298.000 306.000 313.000 292.000 308.000 310.000 311.000 267.000 297.000 323.000 306.000 296.000 300.000 302.000 270.000 334.000 296.000 319.000 341.000 280.000 298.000 308.000 317.000 324.000 291.000 298.000 348.000 306.000 300.000 310.000 296.000 303.000 274.000 323.000 324.000 324.000 301.000 314.000 311.000 281.000 316.000 325.000 275.000 296.000 306.000 291.000 291.000 292.000 304.000 300.000 302.000 296.000 304.000 291.000 343.000 311.000 304.000 312.000 308.000 331.000 337.000 297.000 281.000 307.000 319.000 292.000 285.000 306.000 272.000 315.000 321.000 289.000 313.000 343.000 270.000 306.000 281.000 309.000 303.000 319.000 339.000 306.000 315.000 303.000 283.000 310.000 278.000 323.000 306.000 301.000 289.000 330.000 319.000 304.000 308.000 281.000 297.000 282.000 317.000 256.000 314.000 300.000 310.000 306.000 294.000 293.000 290.000 296.000 306.000 322.000 301.000 293.000 291.000 270.000 285.000 321.000 300.000 299.000 306.000 279.000 313.000 322.000 269.000 320.000 264.000 306.000 323.000 312.000 306.000 300.000 291.000 322.000 302.000 260.000 301.000 287.000 300.000 282.000 300.000 281.000 292.000 313.000 305.000 288.000 296.000 295.000 324.000 301.000 297.000 297.000 288.000 286.000 290.000 295.000 290.000 303.000 284.000 299.000 287.000 277.000 305.000 279.000 293.000 290.000 298.000 307.000 281.000 322.000 273.000 325.000 298.000 314.000 295.000 311.000 271.000 272.000 299.000 324.000 321.000 301.000 325.000 282.000 272.000 291.000 314.000 320.000 310.000 296.000 332.000 312.000 260.000 271.000 302.000 295.000 327.000 286.000 304.000 304.000 303.000 320.000 290.000 310.000 292.000 282.000 323.000 308.000 296.000 303.000 301.000 276.000 293.000 298.000 315.000 282.000 296.000 300.000 268.000 283.000 299.000 283.000 276.000 306.000 297.000 267.000 270.000 301.000 296.000 328.000 287.000 306.000 325.000 303.000 312.000 301.000 300.000 299.000 322.000 302.000 289.000 307.000 307.000 301.000 309.000 320.000 297.000 317.000 277.000 312.000 291.000 257.000 265.000 291.000 282.000 294.000 267.000 275.000 317.000 291.000 318.000 270.000 304.000 288.000 316.000 320.000 305.000 313.000 277.000 288.000 296.000 315.000 310.000 278.000 278.000 306.000 316.000 311.000 306.000 273.000 314.000 292.000 292.000 283.000 304.000 286.000 275.000 326.000 290.000 310.000 317.000 293.000 298.000 340.000 285.000 292.000 331.000 267.000 288.000 292.000 303.000 302.000 299.000 304.000 318.000 291.000 303.000 270.000 286.000 286.000 316.000 298.000 279.000 280.000 305.000 287.000 304.000 314.000 295.000 315.000 282.000 294.000 290.000 302.000 300.000 275.000 284.000 303.000 316.000 322.000 284.000 287.000 300.000 299.000 274.000 286.000 316.000 312.000 290.000 287.000 299.000 275.000 322.000 314.000 319.000 305.000 317.000 306.000 294.000 288.000 285.000 284.000 303.000 294.000 329.000 300.000 285.000 310.000 273.000 303.000 305.000 308.000 276.000 292.000 284.000 304.000 321.000 280.000 271.000 339.000 304.000 305.000 275.000 305.000 316.000 303.000 317.000 325.000 318.000 284.000 273.000 282.000 322.000 285.000 298.000 300.000 304.000 323.000 306.000 289.000 330.000 315.000 306.000 322.000 287.000 289.000 293.000 318.000 290.000 325.000 310.000 314.000 274.000 279.000 310.000 303.000 297.000 302.000 318.000 299.000 313.000 297.000 285.000 289.000 298.000 312.000 279.000 265.000 323.000 301.000 315.000 324.000 297.000 280.000 280.000 281.000 318.000 286.000 316.000 313.000 302.000 313.000 310.000 309.000 286.000 323.000 315.000 290.000 318.000 304.000 301.000 304.000 308.000 317.000 300.000 303.000 304.000 276.000 338.000 305.000 299.000 300.000 313.000 293.000 313.000 319.000 300.000 314.000 317.000 298.000 280.000 300.000 290.000 322.000 272.000 342.000 296.000 310.000 291.000 327.000 278.000 294.000 282.000 296.000 337.000 323.000 292.000 295.000 312.000 317.000 323.000 292.000 316.000 317.000 311.000 309.000 292.000 321.000 319.000 266.000 316.000 300.000 307.000 309.000 337.000 307.000 309.000 317.000 306.000 304.000 290.000 310.000 323.000 311.000 308.000 311.000 312.000 325.000 346.000 310.000 341.000 326.000 311.000 298.000 321.000 303.000 300.000 333.000 341.000 302.000 303.000 328.000 307.000 337.000 338.000 307.000 354.000 327.000 306.000 325.000 310.000 350.000 354.000 303.000 349.000 310.000 293.000 343.000 323.000 320.000 343.000 301.000 311.000 332.000 328.000 305.000 326.000 312.000 330.000 312.000 308.000 340.000 355.000 364.000 329.000 354.000 313.000 303.000 374.000 323.000 323.000 345.000 344.000 315.000 302.000 354.000 330.000 320.000 333.000 346.000 311.000 343.000 326.000 362.000 367.000 346.000 361.000 342.000 320.000 350.000 336.000 334.000 320.000 345.000 351.000 335.000 385.000 349.000 340.000 381.000 341.000 319.000 398.000 381.000 361.000 351.000 383.000 384.000 375.000 365.000 382.000 391.000 344.000 361.000 420.000 384.000 377.000 368.000 403.000 396.000 396.000 428.000 382.000 395.000 389.000 385.000 415.000 390.000 386.000 399.000 394.000 406.000 374.000 406.000 436.000 364.000 386.000 367.000 381.000 393.000 411.000 370.000 385.000 385.000 349.000 379.000 360.000 386.000 348.000 372.000 375.000 374.000 344.000 362.000 355.000 380.000 384.000 336.000 352.000 363.000 342.000 360.000 366.000 352.000 359.000 381.000 332.000 370.000 357.000 360.000 370.000 371.000 370.000 381.000 361.000 346.000 331.000 376.000 366.000 350.000 371.000 348.000 349.000 369.000 356.000 354.000 367.000 316.000 339.000 392.000 342.000 307.000 350.000 339.000 331.000 342.000 323.000 338.000 368.000 355.000 358.000 343.000 379.000 340.000 360.000 341.000 319.000 368.000 342.000 355.000 367.000 352.000 364.000 329.000 366.000 347.000 373.000 353.000 322.000 390.000 335.000 343.000 322.000 340.000 337.000 376.000 369.000 335.000 325.000 325.000 338.000 340.000 343.000 337.000 347.000 341.000 357.000 330.000 342.000 325.000 368.000 313.000 316.000 359.000 356.000 351.000 344.000 307.000 308.000 322.000 343.000 326.000 347.000 345.000 308.000 338.000 370.000 355.000 310.000 373.000 309.000 317.000 354.000 340.000 351.000 351.000 318.000 318.000 316.000 304.000 358.000 342.000 352.000 301.000 321.000 338.000 333.000 310.000 333.000 324.000 316.000 328.000 336.000 335.000 328.000 306.000 330.000 346.000 346.000 368.000 325.000 335.000 321.000 343.000 330.000 317.000 338.000 325.000 340.000 334.000 313.000 308.000 300.000 322.000 329.000 341.000 295.000 370.000 359.000 308.000 304.000 337.000 314.000 342.000 318.000 322.000 317.000 361.000 321.000 317.000 314.000 321.000 331.000 351.000 321.000 324.000 347.000 333.000 340.000 323.000 354.000 311.000 326.000 355.000 333.000 339.000 320.000 320.000 315.000 328.000 333.000 303.000 323.000 330.000 321.000 315.000 326.000 315.000 346.000 303.000 339.000 343.000 337.000 331.000 358.000 347.000 325.000 321.000 339.000 327.000 332.000 347.000 341.000 340.000 349.000 343.000 324.000 320.000 332.000 313.000 340.000 317.000 339.000 298.000 375.000 327.000 319.000 326.000 329.000 366.000 339.000 340.000 338.000 329.000 339.000 361.000 346.000 341.000 335.000 353.000 349.000 375.000 308.000 329.000 331.000 332.000 352.000 335.000 336.000 324.000 304.000 358.000 315.000 327.000 348.000 347.000 352.000 371.000 327.000 330.000 307.000 333.000 359.000 351.000 392.000 311.000 313.000 335.000 355.000 343.000 351.000 345.000 337.000 356.000 363.000 318.000 335.000 333.000 398.000 341.000 331.000 343.000 322.000 357.000 371.000 343.000 343.000 347.000 337.000 349.000 339.000 381.000 328.000 366.000 345.000 357.000 388.000 360.000 321.000 329.000 340.000 333.000 341.000 389.000 375.000 341.000 339.000 335.000 357.000 342.000 359.000 332.000 348.000 380.000 349.000 340.000 351.000 360.000 366.000 331.000 363.000 375.000 391.000 380.000 385.000 356.000 373.000 394.000 383.000 333.000 387.000 345.000 359.000 361.000 386.000 390.000 400.000 405.000 384.000 378.000 422.000 394.000 388.000 401.000 408.000 424.000 405.000 418.000 396.000 445.000 400.000 437.000 374.000 438.000 386.000 398.000 443.000 395.000 441.000 406.000 433.000 425.000 470.000 436.000 439.000 443.000 411.000 461.000 433.000 463.000 417.000 422.000 444.000 375.000 399.000 448.000 403.000 439.000 379.000 383.000 417.000 394.000 417.000 362.000 387.000 394.000 386.000 374.000 405.000 395.000 405.000 408.000 384.000 388.000 388.000 371.000 382.000 406.000 369.000 401.000 411.000 389.000 377.000 405.000 386.000 412.000 394.000 359.000 370.000 374.000 364.000 371.000 401.000 354.000 410.000 344.000 406.000 405.000 341.000 379.000 369.000 328.000 369.000 366.000 359.000 361.000 352.000 344.000 348.000 379.000 333.000 341.000 340.000 313.000 330.000 389.000 342.000 365.000 359.000 322.000 309.000 352.000 381.000 340.000 367.000 362.000 327.000 349.000 342.000 363.000 376.000 360.000 355.000 361.000 356.000 370.000 341.000 344.000 358.000 349.000 361.000 370.000 339.000 355.000 358.000 337.000 365.000 339.000 363.000 349.000 346.000 369.000 365.000 363.000 364.000 364.000 354.000 348.000 362.000 371.000 362.000 348.000 365.000 367.000 366.000 362.000 407.000 378.000 326.000 346.000 363.000 374.000 342.000 317.000 370.000 378.000 372.000 343.000 365.000 382.000 371.000 389.000 387.000 372.000 393.000 365.000 381.000 353.000 366.000 392.000 361.000 397.000 376.000 324.000 402.000 347.000 390.000 387.000 393.000 402.000 358.000 412.000 418.000 389.000 386.000 357.000 382.000 400.000 395.000 412.000 385.000 372.000 422.000 351.000 437.000 388.000 350.000 370.000 367.000 351.000 374.000 371.000 389.000 385.000 397.000 359.000 358.000 357.000 400.000 405.000 376.000 380.000 364.000 415.000 423.000 399.000 377.000 411.000 419.000 382.000 382.000 375.000 398.000 370.000 368.000 383.000 369.000 379.000 393.000 363.000 365.000 396.000 390.000 405.000 385.000 381.000 351.000 397.000 382.000 391.000 390.000 393.000 426.000 388.000 380.000 356.000 409.000 333.000 346.000 361.000 362.000 353.000 381.000 366.000 332.000 359.000 359.000 387.000 353.000 355.000 376.000 370.000 395.000 346.000 355.000 365.000 379.000 368.000 358.000 395.000 343.000 359.000 362.000 350.000 387.000 385.000 362.000 396.000 347.000 385.000 376.000 379.000 343.000 391.000 339.000 373.000 372.000 358.000 377.000 367.000 379.000 378.000 373.000 373.000 362.000 393.000 400.000 394.000 396.000 360.000 348.000 352.000 407.000 386.000 365.000 399.000 373.000 383.000 360.000 349.000 400.000 396.000 371.000 373.000 420.000 393.000 383.000 328.000 397.000 401.000 376.000 349.000 404.000 357.000 346.000 358.000 339.000 369.000 401.000 383.000 395.000 397.000 388.000 370.000 410.000 351.000 375.000 382.000 383.000 411.000 395.000 350.000 407.000 420.000 400.000 381.000 393.000 394.000 368.000 422.000 374.000 394.000 380.000 405.000 361.000 370.000 415.000 412.000 364.000 412.000 412.000 405.000 396.000 394.000 409.000 382.000 407.000 406.000 412.000 430.000 399.000 438.000 397.000 436.000 413.000 442.000 425.000 416.000 404.000 371.000 400.000 426.000 426.000 384.000 405.000 368.000 389.000 396.000 382.000 422.000 377.000 376.000 380.000 378.000 398.000 418.000 408.000 390.000 424.000 397.000 373.000 386.000 373.000 380.000 400.000 392.000 386.000 355.000 373.000 382.000 384.000 349.000 392.000 336.000 387.000 392.000 358.000 354.000 371.000 360.000 356.000 373.000 348.000 392.000 396.000 361.000 368.000 343.000 405.000 344.000 407.000 389.000 354.000 381.000 376.000 387.000 354.000 367.000 346.000 355.000 356.000 339.000 361.000 394.000 352.000 353.000 379.000 397.000 388.000 405.000 367.000 358.000 355.000 360.000 361.000 351.000 351.000 415.000 347.000 350.000 365.000 388.000 318.000 385.000 341.000 383.000 361.000 380.000 371.000 356.000 343.000 353.000 358.000 336.000 349.000 364.000 381.000 357.000 387.000 377.000 374.000 343.000 363.000 384.000 341.000 385.000 329.000 327.000 350.000 366.000 351.000 361.000 366.000 347.000 344.000 388.000 352.000 390.000 367.000 398.000 356.000 385.000 371.000 318.000 362.000 366.000 341.000 337.000 358.000 357.000 343.000 365.000 375.000 380.000 361.000 354.000 387.000 341.000 395.000 376.000 359.000 345.000 350.000 362.000 398.000 349.000 398.000 352.000 344.000 346.000 388.000 364.000 376.000 364.000 368.000 364.000 326.000 344.000 379.000 359.000 357.000 347.000 348.000 349.000 361.000 381.000 383.000 367.000 346.000 367.000 373.000 379.000 377.000 403.000 339.000 327.000 363.000 372.000 336.000 412.000 405.000 367.000 336.000 332.000 359.000 346.000 369.000 351.000 373.000 365.000 363.000 436.000 362.000 371.000 352.000 387.000 388.000 393.000 401.000 351.000 400.000 398.000 384.000 350.000 437.000 388.000 395.000 378.000 393.000 404.000 386.000 384.000 399.000 406.000 393.000 385.000 395.000 438.000 413.000 412.000 414.000 423.000 434.000 434.000 433.000 393.000 388.000 440.000 437.000 399.000 441.000 391.000 399.000 356.000 360.000 362.000 415.000 399.000 388.000 398.000 385.000 362.000 397.000 353.000 385.000 387.000 423.000 420.000 366.000 386.000 384.000 391.000 354.000 408.000 395.000 411.000 373.000 381.000 388.000 384.000 396.000 425.000 378.000 405.000 338.000 381.000 397.000 357.000 356.000 383.000 406.000 375.000 377.000 393.000 386.000 368.000 406.000 355.000 385.000 367.000 377.000 373.000 399.000 373.000 376.000 385.000 332.000 409.000 352.000 386.000 352.000 377.000 356.000 372.000 387.000 331.000 408.000 362.000 353.000 350.000 379.000 415.000 349.000 366.000 320.000 341.000 370.000 349.000 362.000 367.000 371.000 360.000 380.000 374.000 368.000 331.000 364.000 359.000 355.000 408.000 368.000 385.000 362.000 340.000 394.000 385.000 365.000 352.000 350.000 383.000 368.000 378.000 371.000 379.000 381.000 415.000 408.000 374.000 381.000 362.000 368.000 390.000 366.000 357.000 378.000 373.000 341.000 408.000 401.000 366.000 387.000 394.000 449.000 403.000 383.000 398.000 366.000 367.000 414.000 413.000 416.000 400.000 411.000 407.000 421.000 457.000 434.000 436.000 404.000 415.000 431.000 415.000 479.000 385.000 439.000 450.000 445.000 496.000 463.000 430.000 467.000 450.000 442.000 445.000 449.000 460.000 428.000 471.000 459.000 466.000 446.000 449.000 443.000 456.000 407.000 403.000 423.000 406.000 396.000 447.000 435.000 412.000 423.000 403.000 406.000 445.000 430.000 360.000 426</intensities>
      </dataPoints>
    </scan>
  </xrdMeasurement>
</xrdMeasurements>
