# Supplementary material for: Experimental research on the influence of acid on the chemical and pore structure evolution characteristics of Wenjiaba tectonic coal
Source: PLoS One. 2024 Apr 23;19(4):e0301923. doi: 10.1371/journal.pone.0301923 (PMC11037547; doi:10.1371/journal.pone.0301923)
Supplement: S1 Data — (ZIP) [file pone.0301923.s001.zip › Experimental data/Experimental support data for XRD(pre-acidification).xrdml]

<?xml version="1.0" encoding="utf-8" standalone="no"?>
<xrdMeasurements xmlns="http://www.xrdml.com/XRDMeasurement/1.0" xmlns:xsi="http://www.w3.org/2001/XMLSchema-instance" xsi:schemaLocation="http://www.xrdml.com/XRDMeasurement/1.3 http://www.xrdml.com/XRDMeasurement/1.3/XRDMeasurement.xsd" status="Completed">
  <sample type="To be analyzed">
    <id>000000-0000 - Converted with PowDLL</id>
    <name>W2-XRD</name>
  </sample>
  <xrdMeasurement measurementType="Scan" status="Completed">
    <usedWavelength intended="K-Alpha">
      <kAlpha1 unit="Angstrom">1.5406</kAlpha1>
      <kAlpha2 unit="Angstrom">1.54439</kAlpha2>
      <kBeta unit="Angstrom">1.3922500</kBeta>
      <ratioKAlpha2KAlpha1>0.5</ratioKAlpha2KAlpha1>
    </usedWavelength>
    <!--KBeta value not accurate but needed by the xrdml format. Please change.-->
    <scan appendNumber="0" mode="Continuous" scanAxis="Gonio" status="Completed">
      <header>
        <startTimeStamp>2022-10-04T21:16:34+00:00</startTimeStamp>
        <endTimeStamp>2022-10-04T21:16:34+00:00</endTimeStamp>
        <!--Time/Date values are not accurate but needed by the xrdml format-->
        <author>
          <name>PowDLL</name>
        </author>
        <source>
          <applicationSoftware version="2.43">PowDLL</applicationSoftware>
        </source>
      </header>
      <dataPoints>
        <positions axis="2Theta" unit="deg">
          <startPosition>5.000</startPosition>
          <endPosition>89.997</endPosition>
        </positions>
        <commonCountingTime unit="seconds">1.00</commonCountingTime>
        <!--Time is not accurate but needed by the xrdml format. Please change.-->
        <intensities unit="counts">2003.000 2020.000 2097.000 2065.000 2119.000 1991.000 1973.000 2154.000 2021.000 2088.000 1969.000 2016.000 1961.000 2014.000 2078.000 1958.000 1952.000 2063.000 1937.000 1941.000 2021.000 1967.000 1974.000 1989.000 1962.000 2038.000 2060.000 2030.000 1967.000 1965.000 1946.000 1948.000 1894.000 1978.000 1935.000 1941.000 1965.000 1949.000 1969.000 1974.000 1954.000 1966.000 1981.000 2006.000 1968.000 1923.000 1939.000 1927.000 1906.000 1975.000 1874.000 2013.000 1935.000 1891.000 1983.000 1955.000 1996.000 1957.000 1997.000 1887.000 1905.000 1923.000 1914.000 1914.000 1859.000 1934.000 1957.000 1958.000 1920.000 1916.000 1931.000 1866.000 1942.000 1991.000 1960.000 1947.000 1936.000 1934.000 1903.000 1871.000 1890.000 1891.000 1884.000 1967.000 1890.000 1868.000 1913.000 1956.000 1857.000 1922.000 1838.000 1857.000 1873.000 1926.000 1875.000 1953.000 1964.000 1949.000 1890.000 1853.000 1870.000 1822.000 1815.000 1898.000 1888.000 1907.000 1897.000 1862.000 1889.000 1952.000 1920.000 1858.000 1986.000 1853.000 1930.000 1932.000 1967.000 1863.000 1964.000 1847.000 1856.000 1884.000 1853.000 1897.000 1917.000 1830.000 1915.000 1799.000 1906.000 1915.000 1864.000 1895.000 1864.000 1818.000 1791.000 1866.000 1875.000 1846.000 1874.000 1879.000 1913.000 1856.000 1879.000 1819.000 1808.000 1831.000 1879.000 1853.000 1812.000 1752.000 1816.000 1884.000 1858.000 1849.000 1846.000 1853.000 1782.000 1762.000 1824.000 1879.000 1912.000 1967.000 1857.000 1924.000 1906.000 1895.000 1855.000 1864.000 1860.000 1890.000 1896.000 1886.000 1875.000 1906.000 1827.000 1841.000 1848.000 1812.000 1798.000 1837.000 1878.000 1889.000 1825.000 1808.000 1886.000 1894.000 1850.000 1814.000 1891.000 1901.000 1894.000 1777.000 1895.000 1764.000 1839.000 1816.000 1786.000 1899.000 1830.000 1902.000 1839.000 1851.000 1845.000 1848.000 1848.000 1898.000 1908.000 1888.000 1852.000 1849.000 1874.000 1916.000 1887.000 1813.000 1860.000 1848.000 1947.000 1889.000 1701.000 1833.000 1780.000 1882.000 1869.000 1813.000 1812.000 1937.000 1851.000 1917.000 1851.000 1864.000 1908.000 1878.000 1821.000 1917.000 1856.000 1815.000 1879.000 1824.000 1872.000 1863.000 1812.000 1833.000 1865.000 1824.000 1822.000 1912.000 1879.000 1847.000 1864.000 1826.000 1853.000 1865.000 1839.000 1833.000 1898.000 1873.000 1928.000 1940.000 1863.000 1951.000 1881.000 1811.000 1932.000 1889.000 1922.000 1944.000 1865.000 1894.000 1878.000 1873.000 1914.000 1901.000 1938.000 1838.000 1915.000 1940.000 1968.000 1920.000 1892.000 1904.000 1925.000 1888.000 1899.000 1899.000 1882.000 1921.000 1956.000 1905.000 1879.000 1863.000 1918.000 2005.000 1961.000 2051.000 1917.000 1955.000 1886.000 1916.000 1994.000 1996.000 1960.000 2009.000 1920.000 2050.000 1960.000 1949.000 2065.000 2008.000 1990.000 1992.000 2062.000 2050.000 1922.000 1957.000 2014.000 1997.000 2025.000 2013.000 2009.000 1987.000 1877.000 1906.000 1953.000 1899.000 1955.000 1848.000 1907.000 1879.000 1872.000 1827.000 1877.000 1903.000 1872.000 1859.000 1902.000 1837.000 1828.000 1851.000 1862.000 1823.000 1785.000 1765.000 1851.000 1720.000 1774.000 1750.000 1766.000 1737.000 1822.000 1751.000 1858.000 1764.000 1784.000 1727.000 1784.000 1687.000 1856.000 1787.000 1718.000 1703.000 1783.000 1720.000 1793.000 1726.000 1832.000 1728.000 1683.000 1795.000 1685.000 1730.000 1771.000 1732.000 1633.000 1743.000 1724.000 1728.000 1820.000 1778.000 1748.000 1693.000 1692.000 1725.000 1678.000 1772.000 1639.000 1666.000 1676.000 1711.000 1679.000 1581.000 1616.000 1694.000 1662.000 1660.000 1689.000 1732.000 1643.000 1710.000 1640.000 1704.000 1604.000 1619.000 1649.000 1658.000 1658.000 1582.000 1617.000 1686.000 1688.000 1628.000 1623.000 1599.000 1571.000 1652.000 1579.000 1536.000 1591.000 1511.000 1551.000 1533.000 1551.000 1508.000 1615.000 1457.000 1510.000 1561.000 1594.000 1558.000 1503.000 1569.000 1521.000 1581.000 1496.000 1477.000 1486.000 1511.000 1558.000 1516.000 1471.000 1551.000 1555.000 1460.000 1461.000 1430.000 1522.000 1425.000 1537.000 1493.000 1506.000 1437.000 1373.000 1442.000 1487.000 1477.000 1464.000 1454.000 1436.000 1345.000 1361.000 1414.000 1449.000 1360.000 1446.000 1392.000 1424.000 1416.000 1434.000 1456.000 1428.000 1420.000 1407.000 1383.000 1396.000 1388.000 1386.000 1424.000 1361.000 1397.000 1428.000 1341.000 1355.000 1427.000 1397.000 1353.000 1371.000 1371.000 1345.000 1361.000 1364.000 1441.000 1378.000 1418.000 1358.000 1305.000 1317.000 1323.000 1401.000 1343.000 1345.000 1390.000 1369.000 1391.000 1340.000 1386.000 1348.000 1342.000 1288.000 1374.000 1266.000 1347.000 1395.000 1245.000 1387.000 1365.000 1310.000 1295.000 1380.000 1321.000 1308.000 1409.000 1300.000 1333.000 1388.000 1351.000 1307.000 1308.000 1362.000 1330.000 1371.000 1360.000 1306.000 1300.000 1316.000 1284.000 1320.000 1341.000 1347.000 1387.000 1268.000 1271.000 1364.000 1338.000 1307.000 1351.000 1269.000 1370.000 1296.000 1355.000 1231.000 1295.000 1307.000 1305.000 1294.000 1301.000 1279.000 1197.000 1289.000 1277.000 1327.000 1348.000 1309.000 1324.000 1312.000 1206.000 1243.000 1275.000 1233.000 1290.000 1319.000 1237.000 1268.000 1285.000 1243.000 1268.000 1258.000 1303.000 1288.000 1257.000 1287.000 1191.000 1285.000 1312.000 1275.000 1284.000 1290.000 1275.000 1240.000 1271.000 1259.000 1314.000 1250.000 1294.000 1222.000 1244.000 1204.000 1241.000 1329.000 1249.000 1294.000 1295.000 1270.000 1209.000 1216.000 1326.000 1249.000 1231.000 1170.000 1265.000 1239.000 1223.000 1231.000 1283.000 1232.000 1242.000 1242.000 1227.000 1221.000 1191.000 1185.000 1201.000 1247.000 1303.000 1216.000 1234.000 1248.000 1278.000 1165.000 1284.000 1228.000 1265.000 1226.000 1206.000 1203.000 1177.000 1241.000 1194.000 1249.000 1200.000 1236.000 1218.000 1238.000 1169.000 1239.000 1189.000 1248.000 1243.000 1217.000 1232.000 1272.000 1167.000 1237.000 1161.000 1231.000 1201.000 1205.000 1186.000 1256.000 1241.000 1204.000 1147.000 1224.000 1219.000 1185.000 1231.000 1209.000 1177.000 1178.000 1179.000 1251.000 1216.000 1187.000 1214.000 1190.000 1210.000 1171.000 1199.000 1211.000 1180.000 1150.000 1146.000 1162.000 1145.000 1194.000 1211.000 1182.000 1223.000 1228.000 1142.000 1173.000 1175.000 1196.000 1158.000 1164.000 1180.000 1214.000 1209.000 1214.000 1174.000 1141.000 1237.000 1233.000 1132.000 1166.000 1217.000 1120.000 1208.000 1155.000 1138.000 1184.000 1182.000 1181.000 1142.000 1183.000 1184.000 1160.000 1144.000 1185.000 1196.000 1216.000 1201.000 1141.000 1214.000 1276.000 1164.000 1182.000 1186.000 1225.000 1255.000 1197.000 1204.000 1192.000 1210.000 1165.000 1204.000 1197.000 1155.000 1198.000 1149.000 1205.000 1178.000 1212.000 1083.000 1164.000 1153.000 1133.000 1104.000 1165.000 1160.000 1207.000 1167.000 1137.000 1159.000 1151.000 1156.000 1145.000 1192.000 1164.000 1127.000 1107.000 1144.000 1110.000 1101.000 1082.000 1154.000 1135.000 1118.000 1129.000 1120.000 1149.000 1092.000 1165.000 1131.000 1090.000 1149.000 1140.000 1136.000 1148.000 1156.000 1137.000 1172.000 1109.000 1147.000 1072.000 1121.000 1136.000 1088.000 1144.000 1167.000 1158.000 1137.000 1146.000 1141.000 1182.000 1085.000 1133.000 1117.000 1130.000 1176.000 1123.000 1172.000 1108.000 1154.000 1098.000 1149.000 1156.000 1143.000 1134.000 1109.000 1133.000 1096.000 1105.000 1151.000 1197.000 1079.000 1052.000 1082.000 1114.000 1112.000 1114.000 1155.000 1068.000 1117.000 1148.000 1110.000 1100.000 1082.000 1085.000 1155.000 1112.000 1170.000 1040.000 1124.000 1098.000 1090.000 1085.000 1155.000 1145.000 1119.000 1078.000 1109.000 1103.000 1054.000 1077.000 1066.000 1160.000 1058.000 1106.000 1092.000 1121.000 1109.000 1054.000 1143.000 1120.000 1069.000 1090.000 1026.000 1084.000 1009.000 1051.000 1101.000 1070.000 1016.000 1064.000 1084.000 1123.000 1093.000 1089.000 1120.000 1106.000 1039.000 1051.000 1049.000 1089.000 1070.000 1038.000 1088.000 1039.000 1078.000 1134.000 1064.000 1093.000 1072.000 1020.000 1039.000 1110.000 1063.000 1084.000 1073.000 996.000 1108.000 1078.000 1026.000 1065.000 1104.000 1052.000 1068.000 1099.000 992.000 1028.000 1046.000 1040.000 1066.000 1095.000 1016.000 1064.000 1065.000 1016.000 1074.000 1065.000 1046.000 1080.000 1037.000 1041.000 1100.000 1066.000 1009.000 1022.000 1062.000 1105.000 1120.000 1082.000 1025.000 1033.000 1024.000 984.000 1052.000 1039.000 997.000 1049.000 1035.000 1005.000 1022.000 1045.000 1046.000 1027.000 1051.000 1081.000 1058.000 1043.000 1045.000 1044.000 1016.000 1055.000 1081.000 1013.000 1046.000 1041.000 1086.000 946.000 1028.000 987.000 974.000 985.000 982.000 1137.000 1056.000 1037.000 1047.000 1057.000 1037.000 1021.000 1032.000 1023.000 1058.000 1057.000 1048.000 1007.000 1015.000 1092.000 1075.000 1040.000 1039.000 1020.000 1008.000 1060.000 986.000 1064.000 1058.000 996.000 1021.000 1009.000 1009.000 1042.000 1031.000 1039.000 1032.000 1044.000 1028.000 1021.000 986.000 984.000 1037.000 1034.000 1031.000 1063.000 1000.000 1003.000 1038.000 958.000 985.000 1031.000 1051.000 979.000 1026.000 1032.000 1001.000 1011.000 974.000 996.000 935.000 1016.000 1035.000 1039.000 993.000 976.000 1078.000 1000.000 1017.000 944.000 1067.000 1013.000 1007.000 1023.000 1021.000 999.000 1005.000 986.000 1062.000 1006.000 919.000 991.000 951.000 990.000 1032.000 1040.000 1039.000 1064.000 964.000 1007.000 956.000 996.000 1006.000 1019.000 1018.000 997.000 904.000 1013.000 985.000 999.000 1043.000 1015.000 980.000 1017.000 947.000 1066.000 1051.000 1072.000 957.000 1055.000 1035.000 1061.000 1038.000 1037.000 979.000 1052.000 984.000 1090.000 1001.000 1002.000 1048.000 1000.000 970.000 999.000 1001.000 1012.000 1015.000 1009.000 995.000 1040.000 1021.000 1003.000 970.000 1010.000 964.000 1042.000 1020.000 1052.000 987.000 1009.000 1019.000 999.000 987.000 979.000 957.000 1000.000 1016.000 970.000 994.000 1031.000 1019.000 950.000 997.000 1029.000 959.000 958.000 1003.000 975.000 1005.000 1051.000 1030.000 978.000 1000.000 958.000 1001.000 967.000 943.000 1018.000 956.000 927.000 936.000 959.000 987.000 989.000 991.000 1024.000 990.000 1011.000 1018.000 932.000 1000.000 961.000 996.000 928.000 961.000 1008.000 1007.000 955.000 953.000 947.000 972.000 977.000 1032.000 993.000 939.000 926.000 976.000 980.000 974.000 1003.000 965.000 973.000 961.000 965.000 1008.000 964.000 1030.000 1005.000 953.000 942.000 922.000 1008.000 979.000 946.000 1027.000 968.000 932.000 977.000 1025.000 1003.000 1003.000 973.000 952.000 925.000 982.000 977.000 963.000 1030.000 988.000 1022.000 1012.000 1060.000 978.000 961.000 922.000 972.000 992.000 966.000 935.000 925.000 952.000 1048.000 1028.000 943.000 998.000 1021.000 971.000 908.000 952.000 1038.000 1012.000 983.000 976.000 981.000 996.000 1011.000 988.000 995.000 1040.000 949.000 975.000 947.000 947.000 939.000 956.000 927.000 917.000 926.000 1033.000 912.000 991.000 949.000 1008.000 993.000 962.000 965.000 981.000 948.000 1002.000 978.000 943.000 913.000 973.000 947.000 1006.000 892.000 918.000 967.000 994.000 946.000 955.000 999.000 916.000 958.000 964.000 942.000 931.000 982.000 936.000 935.000 946.000 964.000 959.000 966.000 1030.000 977.000 993.000 949.000 961.000 993.000 957.000 971.000 969.000 1019.000 926.000 1024.000 953.000 947.000 927.000 1008.000 965.000 1009.000 979.000 952.000 924.000 974.000 980.000 896.000 962.000 918.000 989.000 977.000 1003.000 973.000 1007.000 965.000 925.000 975.000 935.000 945.000 951.000 932.000 919.000 923.000 961.000 967.000 952.000 991.000 951.000 954.000 1041.000 1031.000 962.000 982.000 944.000 976.000 963.000 1020.000 1034.000 976.000 999.000 953.000 960.000 1001.000 947.000 986.000 989.000 919.000 977.000 974.000 982.000 933.000 934.000 987.000 971.000 987.000 1045.000 971.000 1003.000 954.000 972.000 995.000 942.000 970.000 1019.000 1026.000 937.000 1008.000 986.000 978.000 1056.000 1042.000 1037.000 998.000 1056.000 1019.000 1040.000 1007.000 1042.000 975.000 1013.000 1060.000 1010.000 962.000 1070.000 1006.000 1064.000 1021.000 1088.000 1089.000 1117.000 1067.000 1069.000 1098.000 1060.000 1042.000 1102.000 1071.000 1109.000 1085.000 1103.000 996.000 1056.000 1080.000 1051.000 1078.000 1058.000 1167.000 1035.000 1074.000 1088.000 1019.000 1032.000 1078.000 1051.000 1068.000 1010.000 1032.000 1074.000 1051.000 1023.000 1011.000 1012.000 1054.000 1003.000 988.000 1045.000 1060.000 931.000 1006.000 1020.000 1064.000 1011.000 965.000 1037.000 1035.000 954.000 1005.000 982.000 1040.000 998.000 979.000 1022.000 1028.000 998.000 1021.000 1035.000 993.000 1016.000 1016.000 1021.000 1015.000 1027.000 1016.000 993.000 965.000 1034.000 1029.000 960.000 1038.000 1004.000 1075.000 917.000 1018.000 961.000 1008.000 961.000 1016.000 1011.000 1042.000 981.000 963.000 983.000 924.000 974.000 1025.000 969.000 978.000 1008.000 1022.000 985.000 1077.000 986.000 1012.000 981.000 1002.000 1004.000 1017.000 1022.000 1032.000 1000.000 1006.000 1051.000 1012.000 979.000 1006.000 976.000 1014.000 1021.000 1032.000 1037.000 1025.000 964.000 966.000 999.000 934.000 1007.000 991.000 992.000 974.000 1034.000 1080.000 1016.000 1043.000 997.000 958.000 1003.000 919.000 1006.000 1024.000 971.000 1019.000 1006.000 965.000 992.000 979.000 1008.000 999.000 966.000 980.000 962.000 980.000 1021.000 959.000 981.000 980.000 968.000 1013.000 940.000 1041.000 999.000 1030.000 1027.000 1008.000 976.000 1003.000 955.000 1044.000 985.000 1019.000 1052.000 1035.000 1002.000 1038.000 1051.000 1075.000 1068.000 1015.000 998.000 1066.000 1072.000 1014.000 1023.000 977.000 1000.000 992.000 1003.000 1000.000 994.000 1086.000 1023.000 1079.000 1024.000 1003.000 1034.000 1022.000 990.000 1027.000 1028.000 999.000 989.000 1036.000 1058.000 997.000 1012.000 1034.000 1044.000 1021.000 995.000 982.000 1027.000 1011.000 984.000 1046.000 1028.000 1042.000 980.000 1047.000 1015.000 951.000 1005.000 1017.000 1040.000 978.000 1055.000 1097.000 974.000 1019.000 1091.000 1034.000 1063.000 1100.000 1031.000 1057.000 1049.000 1070.000 998.000 1114.000 999.000 1001.000 1064.000 1028.000 1069.000 1111.000 1052.000 1074.000 1046.000 1095.000 1089.000 1054.000 1059.000 1134.000 1097.000 1119.000 1119.000 1124.000 1205.000 1127.000 1220.000 1201.000 1324.000 1344.000 1333.000 1353.000 1346.000 1382.000 1431.000 1486.000 1550.000 1528.000 1522.000 1553.000 1593.000 1634.000 1622.000 1789.000 1745.000 1764.000 1753.000 1850.000 1838.000 1802.000 1895.000 1818.000 1873.000 1975.000 1929.000 1967.000 1913.000 1903.000 1941.000 1971.000 1865.000 1931.000 1893.000 1899.000 1847.000 1905.000 1791.000 1834.000 1763.000 1738.000 1689.000 1777.000 1741.000 1700.000 1640.000 1599.000 1686.000 1695.000 1689.000 1615.000 1578.000 1676.000 1577.000 1585.000 1695.000 1604.000 1602.000 1664.000 1626.000 1623.000 1563.000 1606.000 1544.000 1508.000 1567.000 1500.000 1539.000 1594.000 1518.000 1510.000 1463.000 1469.000 1483.000 1488.000 1413.000 1482.000 1430.000 1437.000 1486.000 1441.000 1487.000 1439.000 1388.000 1395.000 1468.000 1374.000 1414.000 1373.000 1464.000 1282.000 1366.000 1346.000 1362.000 1315.000 1320.000 1379.000 1335.000 1373.000 1290.000 1432.000 1403.000 1354.000 1328.000 1380.000 1368.000 1335.000 1509.000 1472.000 1420.000 1456.000 1447.000 1496.000 1610.000 1677.000 1735.000 1773.000 1680.000 1822.000 1864.000 1950.000 2072.000 2217.000 2251.000 2456.000 2559.000 2677.000 2982.000 2923.000 2934.000 3066.000 3136.000 3060.000 2817.000 2741.000 2629.000 2339.000 2079.000 1897.000 1823.000 1733.000 1626.000 1502.000 1465.000 1357.000 1318.000 1292.000 1263.000 1318.000 1285.000 1242.000 1312.000 1242.000 1244.000 1254.000 1191.000 1242.000 1212.000 1193.000 1239.000 1192.000 1216.000 1222.000 1180.000 1225.000 1202.000 1223.000 1169.000 1246.000 1229.000 1147.000 1212.000 1227.000 1220.000 1239.000 1212.000 1174.000 1201.000 1185.000 1193.000 1177.000 1170.000 1196.000 1234.000 1223.000 1190.000 1261.000 1220.000 1258.000 1222.000 1184.000 1183.000 1287.000 1173.000 1229.000 1181.000 1192.000 1239.000 1201.000 1212.000 1280.000 1243.000 1253.000 1230.000 1250.000 1237.000 1221.000 1306.000 1184.000 1268.000 1259.000 1173.000 1231.000 1263.000 1223.000 1290.000 1258.000 1276.000 1213.000 1288.000 1291.000 1262.000 1235.000 1250.000 1222.000 1219.000 1283.000 1219.000 1218.000 1262.000 1200.000 1239.000 1274.000 1293.000 1196.000 1295.000 1217.000 1307.000 1307.000 1212.000 1239.000 1316.000 1257.000 1246.000 1297.000 1218.000 1209.000 1330.000 1250.000 1251.000 1317.000 1305.000 1329.000 1238.000 1290.000 1259.000 1325.000 1305.000 1332.000 1306.000 1332.000 1305.000 1282.000 1309.000 1295.000 1323.000 1305.000 1284.000 1288.000 1307.000 1311.000 1284.000 1295.000 1316.000 1315.000 1225.000 1224.000 1258.000 1266.000 1243.000 1221.000 1268.000 1238.000 1359.000 1297.000 1353.000 1320.000 1350.000 1345.000 1353.000 1276.000 1381.000 1319.000 1355.000 1339.000 1363.000 1315.000 1260.000 1305.000 1272.000 1278.000 1396.000 1267.000 1339.000 1317.000 1347.000 1325.000 1305.000 1347.000 1364.000 1309.000 1362.000 1307.000 1348.000 1296.000 1355.000 1406.000 1371.000 1339.000 1311.000 1339.000 1388.000 1373.000 1392.000 1431.000 1394.000 1313.000 1356.000 1323.000 1369.000 1402.000 1329.000 1349.000 1335.000 1393.000 1361.000 1340.000 1440.000 1374.000 1458.000 1454.000 1268.000 1453.000 1453.000 1389.000 1464.000 1394.000 1510.000 1456.000 1437.000 1365.000 1517.000 1415.000 1380.000 1434.000 1388.000 1407.000 1442.000 1459.000 1488.000 1413.000 1483.000 1480.000 1453.000 1492.000 1490.000 1442.000 1476.000 1484.000 1519.000 1490.000 1492.000 1567.000 1433.000 1520.000 1499.000 1453.000 1515.000 1511.000 1563.000 1529.000 1553.000 1552.000 1541.000 1536.000 1496.000 1505.000 1536.000 1507.000 1569.000 1535.000 1532.000 1531.000 1580.000 1487.000 1492.000 1549.000 1519.000 1582.000 1492.000 1516.000 1470.000 1565.000 1635.000 1618.000 1622.000 1564.000 1529.000 1592.000 1514.000 1555.000 1540.000 1615.000 1597.000 1653.000 1589.000 1628.000 1595.000 1548.000 1594.000 1552.000 1475.000 1622.000 1639.000 1576.000 1608.000 1652.000 1629.000 1618.000 1653.000 1703.000 1628.000 1690.000 1624.000 1647.000 1666.000 1651.000 1647.000 1650.000 1595.000 1629.000 1664.000 1674.000 1636.000 1724.000 1631.000 1705.000 1691.000 1740.000 1727.000 1693.000 1796.000 1704.000 1658.000 1670.000 1682.000 1776.000 1705.000 1691.000 1680.000 1699.000 1734.000 1780.000 1763.000 1717.000 1704.000 1774.000 1825.000 1768.000 1694.000 1791.000 1857.000 1728.000 1855.000 1824.000 1754.000 1719.000 1802.000 1876.000 1793.000 1795.000 1914.000 1763.000 1833.000 1806.000 1823.000 1773.000 1879.000 1916.000 1906.000 1883.000 1867.000 1861.000 1897.000 1848.000 1885.000 1867.000 1822.000 1879.000 1857.000 1910.000 1953.000 1915.000 1906.000 1895.000 1951.000 1878.000 1931.000 1875.000 1911.000 1889.000 1984.000 1925.000 1896.000 1961.000 1871.000 1910.000 1981.000 1949.000 2031.000 1887.000 1994.000 1949.000 1978.000 1984.000 1932.000 1945.000 1949.000 1955.000 2037.000 2073.000 1961.000 1996.000 1936.000 2081.000 1957.000 2043.000 1989.000 1982.000 1967.000 2084.000 2042.000 1976.000 2032.000 2051.000 2047.000 2036.000 2032.000 2075.000 2079.000 1956.000 2022.000 2076.000 2117.000 2000.000 2052.000 2090.000 2119.000 2073.000 2146.000 2121.000 2118.000 2103.000 2156.000 2150.000 2228.000 2192.000 2131.000 2121.000 2120.000 2165.000 2211.000 2164.000 2195.000 2191.000 2193.000 2240.000 2259.000 2225.000 2280.000 2177.000 2171.000 2148.000 2256.000 2280.000 2288.000 2190.000 2237.000 2248.000 2312.000 2235.000 2330.000 2260.000 2328.000 2280.000 2270.000 2334.000 2306.000 2377.000 2383.000 2417.000 2326.000 2377.000 2382.000 2465.000 2379.000 2392.000 2456.000 2447.000 2478.000 2521.000 2517.000 2522.000 2545.000 2619.000 2613.000 2481.000 2631.000 2660.000 2739.000 2599.000 2734.000 2658.000 2743.000 2677.000 2492.000 2640.000 2618.000 2552.000 2575.000 2598.000 2536.000 2701.000 2638.000 2701.000 2599.000 2751.000 2574.000 2718.000 2725.000 2676.000 2689.000 2698.000 2723.000 2723.000 2658.000 2701.000 2648.000 2641.000 2661.000 2635.000 2559.000 2550.000 2573.000 2578.000 2612.000 2523.000 2602.000 2582.000 2672.000 2580.000 2577.000 2686.000 2572.000 2700.000 2600.000 2617.000 2633.000 2585.000 2554.000 2631.000 2568.000 2600.000 2615.000 2585.000 2527.000 2692.000 2596.000 2601.000 2533.000 2551.000 2575.000 2577.000 2692.000 2626.000 2695.000 2644.000 2499.000 2622.000 2607.000 2528.000 2612.000 2560.000 2520.000 2559.000 2517.000 2627.000 2491.000 2540.000 2602.000 2447.000 2551.000 2526.000 2570.000 2498.000 2550.000 2657.000 2548.000 2598.000 2571.000 2556.000 2506.000 2485.000 2600.000 2504.000 2640.000 2599.000 2553.000 2565.000 2599.000 2624.000 2448.000 2540.000 2478.000 2490.000 2494.000 2589.000 2564.000 2591.000 2529.000 2543.000 2704.000 2589.000 2640.000 2758.000 2721.000 2627.000 2742.000 2730.000 2766.000 2818.000 2889.000 2870.000 2894.000 3105.000 3191.000 3243.000 3437.000 3672.000 3895.000 3975.000 4114.000 4448.000 4877.000 5206.000 5645.000 6033.000 6665.000 7237.000 7836.000 8510.000 9285.000 10071.000 10756.000 11354.000 12007.000 11745.000 11410.000 10433.000 9490.000 8682.000 7945.000 7450.000 6935.000 6315.000 5750.000 4993.000 4320.000 3717.000 3350.000 3009.000 2779.000 2753.000 2532.000 2545.000 2484.000 2396.000 2374.000 2308.000 2249.000 2322.000 2261.000 2221.000 2263.000 2256.000 2161.000 2111.000 2177.000 2072.000 2181.000 1997.000 2100.000 2098.000 2018.000 2070.000 2011.000 2006.000 2037.000 1936.000 1923.000 2019.000 1948.000 1954.000 1925.000 1888.000 1976.000 1959.000 1876.000 1937.000 1828.000 1839.000 1916.000 1810.000 1853.000 1806.000 1800.000 1827.000 1864.000 1777.000 1829.000 1858.000 1819.000 1809.000 1803.000 1749.000 1790.000 1746.000 1701.000 1734.000 1822.000 1777.000 1672.000 1772.000 1801.000 1776.000 1761.000 1751.000 1662.000 1633.000 1731.000 1680.000 1749.000 1731.000 1711.000 1737.000 1734.000 1723.000 1707.000 1682.000 1752.000 1685.000 1654.000 1737.000 1742.000 1642.000 1708.000 1678.000 1718.000 1662.000 1706.000 1612.000 1718.000 1670.000 1583.000 1618.000 1580.000 1670.000 1698.000 1778.000 1649.000 1658.000 1675.000 1713.000 1567.000 1585.000 1669.000 1705.000 1770.000 1701.000 1645.000 1588.000 1602.000 1707.000 1592.000 1655.000 1575.000 1656.000 1700.000 1669.000 1658.000 1626.000 1645.000 1603.000 1606.000 1536.000 1571.000 1539.000 1531.000 1538.000 1527.000 1501.000 1533.000 1469.000 1527.000 1405.000 1379.000 1376.000 1413.000 1423.000 1425.000 1334.000 1352.000 1357.000 1344.000 1366.000 1318.000 1338.000 1312.000 1318.000 1343.000 1278.000 1255.000 1284.000 1275.000 1246.000 1255.000 1260.000 1293.000 1297.000 1286.000 1315.000 1198.000 1204.000 1309.000 1240.000 1209.000 1168.000 1187.000 1213.000 1251.000 1214.000 1271.000 1218.000 1201.000 1259.000 1259.000 1249.000 1268.000 1338.000 1348.000 1378.000 1419.000 1506.000 1432.000 1558.000 1572.000 1611.000 1743.000 1838.000 1908.000 1837.000 1905.000 1937.000 1780.000 1859.000 1680.000 1773.000 1606.000 1538.000 1513.000 1476.000 1413.000 1395.000 1303.000 1286.000 1251.000 1220.000 1194.000 1143.000 1143.000 1121.000 1102.000 1077.000 1073.000 1040.000 998.000 1000.000 1024.000 1043.000 962.000 977.000 947.000 1034.000 910.000 1006.000 915.000 931.000 968.000 922.000 932.000 929.000 985.000 934.000 942.000 935.000 906.000 926.000 945.000 887.000 895.000 980.000 920.000 965.000 910.000 882.000 961.000 890.000 923.000 949.000 905.000 895.000 878.000 894.000 895.000 970.000 944.000 953.000 934.000 952.000 872.000 924.000 890.000 898.000 927.000 842.000 948.000 838.000 904.000 944.000 856.000 842.000 884.000 872.000 843.000 863.000 881.000 878.000 842.000 907.000 898.000 888.000 897.000 859.000 894.000 940.000 929.000 1016.000 960.000 1003.000 1065.000 1080.000 1115.000 1112.000 1140.000 1156.000 1137.000 1201.000 1206.000 1225.000 1299.000 1257.000 1245.000 1189.000 1084.000 1064.000 1016.000 977.000 950.000 985.000 945.000 881.000 871.000 841.000 846.000 780.000 830.000 797.000 750.000 765.000 778.000 700.000 769.000 760.000 757.000 750.000 773.000 737.000 718.000 744.000 771.000 766.000 748.000 727.000 745.000 755.000 679.000 712.000 701.000 695.000 690.000 670.000 678.000 675.000 759.000 633.000 686.000 673.000 645.000 649.000 666.000 693.000 698.000 712.000 711.000 708.000 669.000 643.000 648.000 705.000 686.000 662.000 686.000 653.000 656.000 682.000 656.000 669.000 661.000 679.000 610.000 648.000 659.000 683.000 661.000 663.000 692.000 691.000 629.000 658.000 644.000 681.000 652.000 657.000 670.000 633.000 633.000 665.000 614.000 658.000 651.000 627.000 605.000 593.000 661.000 612.000 669.000 640.000 656.000 663.000 622.000 629.000 667.000 637.000 668.000 669.000 646.000 610.000 612.000 649.000 654.000 655.000 632.000 659.000 611.000 627.000 640.000 646.000 670.000 665.000 653.000 664.000 613.000 644.000 635.000 655.000 668.000 689.000 656.000 616.000 680.000 648.000 666.000 667.000 677.000 693.000 672.000 698.000 668.000 686.000 688.000 700.000 728.000 704.000 741.000 713.000 761.000 713.000 750.000 701.000 692.000 709.000 717.000 674.000 675.000 690.000 675.000 631.000 686.000 670.000 645.000 653.000 694.000 651.000 674.000 647.000 645.000 633.000 679.000 645.000 645.000 653.000 612.000 619.000 592.000 606.000 638.000 633.000 625.000 611.000 595.000 581.000 572.000 585.000 583.000 553.000 566.000 568.000 530.000 559.000 568.000 533.000 589.000 560.000 546.000 586.000 564.000 513.000 567.000 540.000 599.000 501.000 544.000 584.000 549.000 551.000 564.000 581.000 557.000 607.000 549.000 517.000 545.000 590.000 556.000 584.000 565.000 544.000 550.000 574.000 582.000 557.000 640.000 573.000 574.000 586.000 621.000 573.000 579.000 612.000 624.000 626.000 562.000 614.000 582.000 585.000 618.000 544.000 556.000 589.000 572.000 557.000 512.000 537.000 553.000 537.000 547.000 593.000 538.000 557.000 558.000 547.000 575.000 603.000 550.000 506.000 587.000 547.000 554.000 566.000 559.000 586.000 514.000 533.000 571.000 537.000 502.000 580.000 520.000 468.000 533.000 506.000 526.000 502.000 514.000 533.000 529.000 531.000 493.000 498.000 473.000 490.000 501.000 524.000 515.000 480.000 502.000 476.000 471.000 501.000 504.000 464.000 501.000 544.000 527.000 478.000 474.000 479.000 459.000 514.000 466.000 484.000 480.000 486.000 468.000 446.000 539.000 475.000 480.000 476.000 486.000 444.000 458.000 452.000 482.000 461.000 457.000 517.000 471.000 459.000 449.000 438.000 485.000 454.000 465.000 460.000 470.000 439.000 479.000 464.000 448.000 463.000 470.000 437.000 444.000 483.000 489.000 460.000 426.000 470.000 485.000 472.000 420.000 441.000 437.000 485.000 462.000 455.000 484.000 495.000 446.000 453.000 477.000 519.000 467.000 489.000 483.000 472.000 517.000 480.000 509.000 504.000 539.000 532.000 582.000 597.000 646.000 584.000 634.000 626.000 718.000 709.000 743.000 794.000 888.000 912.000 991.000 1033.000 1143.000 1300.000 1355.000 1444.000 1629.000 1845.000 2103.000 2186.000 2382.000 2559.000 2605.000 2753.000 2627.000 2712.000 2722.000 2499.000 2197.000 2086.000 1940.000 1727.000 1585.000 1592.000 1509.000 1466.000 1355.000 1125.000 1013.000 911.000 802.000 774.000 691.000 646.000 648.000 634.000 625.000 594.000 608.000 545.000 531.000 523.000 497.000 566.000 501.000 528.000 518.000 502.000 501.000 486.000 521.000 496.000 519.000 454.000 443.000 462.000 440.000 432.000 433.000 466.000 456.000 455.000 430.000 453.000 421.000 414.000 400.000 407.000 424.000 459.000 428.000 431.000 451.000 439.000 402.000 423.000 429.000 401.000 455.000 382.000 369.000 451.000 410.000 457.000 400.000 426.000 407.000 394.000 432.000 434.000 410.000 409.000 417.000 429.000 371.000 402.000 419.000 420.000 394.000 415.000 417.000 403.000 403.000 441.000 429.000 444.000 373.000 404.000 381.000 378.000 378.000 403.000 446.000 390.000 424.000 364.000 399.000 347.000 417.000 400.000 414.000 379.000 374.000 416.000 410.000 403.000 403.000 396.000 411.000 356.000 361.000 448.000 396.000 363.000 363.000 394.000 375.000 400.000 415.000 403.000 375.000 433.000 397.000 387.000 385.000 376.000 408.000 392.000 378.000 397.000 403.000 371.000 423.000 409.000 371.000 400.000 381.000 403.000 420.000 416.000 410.000 407.000 481.000 416.000 417.000 424.000 446.000 422.000 462.000 450.000 471.000 429.000 432.000 435.000 449.000 428.000 451.000 443.000 474.000 504.000 502.000 467.000 498.000 509.000 492.000 517.000 500.000 547.000 569.000 516.000 552.000 553.000 570.000 537.000 600.000 610.000 605.000 565.000 590.000 629.000 673.000 658.000 649.000 645.000 680.000 697.000 696.000 729.000 739.000 723.000 707.000 742.000 756.000 759.000 731.000 788.000 768.000 716.000 768.000 749.000 778.000 809.000 825.000 792.000 847.000 854.000 796.000 841.000 819.000 869.000 819.000 831.000 839.000 882.000 867.000 825.000 854.000 863.000 848.000 894.000 865.000 858.000 824.000 865.000 862.000 812.000 828.000 845.000 901.000 832.000 833.000 847.000 864.000 874.000 814.000 870.000 883.000 801.000 800.000 863.000 879.000 834.000 867.000 880.000 774.000 867.000 785.000 822.000 825.000 846.000 846.000 818.000 799.000 769.000 757.000 763.000 769.000 730.000 776.000 802.000 793.000 774.000 747.000 779.000 726.000 705.000 715.000 708.000 705.000 684.000 728.000 678.000 670.000 639.000 700.000 615.000 664.000 607.000 589.000 657.000 637.000 604.000 616.000 605.000 586.000 596.000 590.000 560.000 578.000 544.000 574.000 575.000 560.000 558.000 589.000 515.000 528.000 517.000 585.000 532.000 578.000 584.000 540.000 536.000 527.000 515.000 528.000 532.000 572.000 536.000 520.000 537.000 524.000 538.000 582.000 520.000 585.000 591.000 561.000 597.000 540.000 585.000 604.000 605.000 587.000 627.000 575.000 555.000 578.000 536.000 502.000 556.000 554.000 519.000 511.000 574.000 531.000 492.000 529.000 519.000 525.000 516.000 489.000 529.000 550.000 520.000 498.000 527.000 585.000 536.000 531.000 585.000 552.000 536.000 561.000 521.000 557.000 585.000 576.000 577.000 556.000 629.000 558.000 653.000 686.000 699.000 695.000 764.000 810.000 787.000 829.000 903.000 854.000 993.000 1029.000 1039.000 1110.000 1163.000 1178.000 1093.000 1108.000 1041.000 1019.000 971.000 956.000 887.000 866.000 904.000 893.000 848.000 757.000 784.000 783.000 714.000 700.000 685.000 657.000 679.000 641.000 597.000 595.000 645.000 661.000 583.000 653.000 647.000 650.000 641.000 611.000 674.000 634.000 660.000 655.000 731.000 690.000 744.000 735.000 711.000 779.000 810.000 786.000 867.000 889.000 920.000 935.000 1034.000 1132.000 1162.000 1256.000 1379.000 1504.000 1556.000 1609.000 1660.000 1782.000 1876.000 1859.000 1953.000 1963.000 1892.000 1701.000 1654.000 1571.000 1464.000 1338.000 1294.000 1273.000 1261.000 1218.000 1157.000 1085.000 1025.000 941.000 881.000 831.000 739.000 732.000 682.000 650.000 624.000 665.000 650.000 593.000 608.000 587.000 561.000 593.000 574.000 516.000 566.000 557.000 543.000 491.000 560.000 525.000 513.000 525.000 535.000 529.000 547.000 494.000 520.000 551.000 525.000 526.000 501.000 549.000 510.000 497.000 495.000 493.000 501.000 509.000 483.000 476.000 532.000 511.000 485.000 499.000 520.000 550.000 525.000 510.000 532.000 473.000 515.000 517.000 491.000 598.000 565.000 567.000 557.000 507.000 552.000 562.000 534.000 557.000 550.000 545.000 548.000 510.000 483.000 561.000 493.000 545.000 536.000 518.000 512.000 542.000 532.000 491.000 485.000 512.000 487.000 527.000 481.000 487.000 519.000 499.000 495.000 527.000 518.000 509.000 479.000 477.000 481.000 484.000 511.000 452.000 483.000 477.000 493.000 512.000 480.000 489.000 518.000 479.000 468.000 478.000 496.000 474.000 467.000 474.000 469.000 506.000 522.000 469.000 475.000 488.000 440.000 498.000 529.000 485.000 445.000 509.000 428.000 462.000 463.000 474.000 468.000 492.000 463.000 445.000 484.000 437.000 518.000 454.000 478.000 459.000 479.000 498.000 476.000 448.000 450.000 462.000 480.000 486.000 505.000 433.000 479.000 515.000 437.000 472.000 481.000 452.000 450.000 488.000 444.000 473.000 422.000 446.000 468.000 464.000 474.000 433.000 423.000 419.000 409.000 443.000 472.000 436.000 501.000 455.000 437.000 428.000 432.000 427.000 459.000 425.000 455.000 456.000 462.000 466.000 461.000 445.000 419.000 428.000 471.000 449.000 429.000 431.000 451.000 433.000 486.000 438.000 457.000 455.000 444.000 451.000 450.000 423.000 473.000 462.000 449.000 400.000 465.000 433.000 431.000 466.000 440.000 407.000 419.000 463.000 477.000 448.000 421.000 447.000 453.000 426.000 437.000 492.000 426.000 429.000 447.000 469.000 485.000 455.000 473.000 484.000 519.000 554.000 490.000 468.000 506.000 521.000 503.000 564.000 605.000 618.000 629.000 699.000 706.000 831.000 809.000 850.000 935.000 902.000 898.000 963.000 991.000 990.000 1002.000 949.000 948.000 847.000 832.000 794.000 821.000 752.000 727.000 704.000 680.000 717.000 614.000 659.000 607.000 572.000 554.000 499.000 470.000 469.000 427.000 444.000 454.000 467.000 409.000 417.000 505.000 431.000 470.000 454.000 409.000 429.000 452.000 423.000 432.000 481.000 426.000 432.000 467.000 427.000 426.000 467.000 444.000 447.000 461.000 428.000 416.000 429.000 479.000 435.000 475.000 459.000 457.000 462.000 455.000 466.000 435.000 489.000 463.000 470.000 498.000 500.000 498.000 493.000 465.000 461.000 526.000 496.000 493.000 521.000 534.000 536.000 545.000 523.000 564.000 564.000 562.000 617.000 626.000 631.000 651.000 648.000 672.000 683.000 714.000 760.000 739.000 773.000 758.000 759.000 758.000 703.000 716.000 719.000 682.000 680.000 675.000 652.000 644.000 726.000 639.000 675.000 610.000 644.000 600.000 677.000 628.000 589.000 600.000 642.000 602.000 587.000 629.000 574.000 617.000 650.000 592.000 669.000 654.000 662.000 702.000 726.000 705.000 733.000 725.000 787.000 826.000 792.000 867.000 944.000 949.000 989.000 1034.000 1077.000 1140.000 1216.000 1331.000 1352.000 1490.000 1509.000 1497.000 1528.000 1467.000 1459.000 1378.000 1353.000 1261.000 1263.000 1137.000 1116.000 1117.000 1098.000 1088.000 1030.000 1040.000 984.000 898.000 851.000 860.000 755.000 752.000 698.000 675.000 670.000 611.000 658.000 595.000 584.000 607.000 587.000 624.000 611.000 579.000 578.000 593.000 652.000 583.000 636.000 607.000 585.000 606.000 594.000 635.000 556.000 531.000 568.000 566.000 546.000 563.000 576.000 588.000 585.000 561.000 597.000 554.000 610.000 541.000 581.000 537.000 576.000 561.000 581.000 567.000 554.000 610.000 540.000 573.000 563.000 572.000 601.000 528.000 506.000 530.000 510.000 562.000 593.000 586.000 554.000 531.000 554.000 555.000 522.000 509.000 567.000 592.000 547.000 584.000 563.000 616.000 587.000 544.000 610.000 508.000 584.000 540.000 572.000 547.000 606.000 578.000 540.000 542.000 558.000 626.000 513.000 548.000 577.000 560.000 576.000 572.000 574.000 539.000 583.000 559.000 576.000 552.000 599.000 625.000 614.000 603.000 554.000 559.000 572.000 567.000 558.000 539.000 589.000 534.000 585.000 596.000 568.000 614.000 561.000 583.000 652.000 584.000 514.000 618.000 596.000 566.000 543.000 569.000 607.000 610.000 598.000 609.000 585.000 625.000 595.000 618.000 599.000 598.000 623.000 578.000 579.000 607.000 632.000 639.000 625.000 578.000 613.000 581.000 667.000 626.000 625.000 632.000 686.000 695.000 634.000 658.000 644.000 711.000 691.000 676.000 759.000 694.000 733.000 797.000 760.000 815.000 792.000 877.000 875.000 913.000 974.000 952.000 987.000 1023.000 988.000 937.000 979.000 944.000 938.000 839.000 790.000 798.000 817.000 811.000 763.000 782.000 776.000 817.000 707.000 751.000 743.000 662.000 632.000 672.000 675.000 635.000 622.000 618.000 610.000 633.000 600.000 644.000 585.000 596.000 574.000 643.000 600.000 581.000 619.000 612.000 583.000 638.000 592.000 603.000 637.000 633.000 545.000 585.000 594.000 563.000 633.000 626.000 543.000 621.000 584.000 629.000 580.000 581.000 591.000 589.000 616.000 569.000 570.000 626.000 564.000 601.000 600.000 551.000 552.000 617.000 598.000 614.000 613.000 592.000 601.000 599.000 603.000 572.000 627.000 592.000 549.000 578.000 608.000 625.000 607.000 615.000 639.000 648.000 623.000 646.000 608.000 653.000 597.000 633.000 629.000 640.000 617.000 573.000 646.000 610.000 578.000 576.000 622.000 598.000 606.000 641.000 613.000 580.000 562.000 601.000 596.000 592.000 587.000 588.000 556.000 572.000 583.000 572.000 560.000 617.000 600.000 578.000 601.000 588.000 600.000 596.000 605.000 592.000 577.000 562.000 600.000 577.000 596.000 578.000 602.000 534.000 574.000 572.000 565.000 599.000 584.000 617.000 600.000 610.000 602.000 588.000 555.000 565.000 578.000 596.000 551.000 588.000 551.000 590.000 565.000 559.000 553.000 552.000 575.000 561.000 609.000 602.000 583.000 583.000 577.000 571.000 577.000 579.000 566.000 580.000 542.000 506.000 566.000 557.000 573.000 560.000 601.000 552.000 548.000 581.000 555.000 541.000 512.000 600.000 588.000 603.000 567.000 589.000 560.000 577.000 568.000 543.000 568.000 574.000 615.000 562.000 567.000 540.000 568.000 598.000 586.000 550.000 598.000 595.000 623.000 584.000 593.000 546.000 577.000 552.000 580.000 633.000 614.000 580.000 541.000 600.000 549.000 610.000 557.000 616.000 559.000 546.000 520.000 598.000 587.000 564.000 516.000 582.000 584.000 590.000 564.000 575.000 574.000 585.000 595.000 583.000 586.000 578.000 581.000 573.000 616.000 584.000 620.000 622.000 531.000 621.000 589.000 599.000 570.000 585.000 579.000 558.000 576.000 590.000 601.000 536.000 571.000 562.000 623.000 581.000 586.000 590.000 612.000 596.000 592.000 527.000 621.000 571.000 583.000 596.000 636.000 581.000 588.000 564.000 559.000 582.000 545.000 613.000 592.000 603.000 588.000 619.000 585.000 557.000 598.000 565.000 602.000 564.000 532.000 599.000 552.000 562.000 564.000 548.000 581.000 552.000 510.000 553.000 577.000 545.000 566.000 544.000 521.000 578.000 567.000 576.000 596.000 548.000 529.000 580.000 529.000 585.000 598.000 558.000 629.000 592.000 574.000 595.000 654.000 541.000 564.000 553.000 596.000 576.000 547.000 587.000 570.000 533.000 528.000 561.000 551.000 514.000 551.000 531.000 601.000 567.000 565.000 604.000 569.000 604.000 593.000 549.000 557.000 563.000 558.000 612.000 560.000 550.000 564.000 574.000 569.000 584.000 619.000 599.000 613.000 602.000 630.000 665.000 634.000 658.000 648.000 664.000 690.000 728.000 732.000 729.000 760.000 735.000 773.000 851.000 823.000 837.000 811.000 796.000 735.000 758.000 710.000 682.000 710.000 704.000 694.000 679.000 686.000 673.000 703.000 634.000 661.000 618.000 628.000 606.000 620.000 562.000 592.000 555.000 578.000 535.000 525.000 525.000 547.000 528.000 548.000 550.000 528.000 522.000 545.000 495.000 518.000 522.000 523.000 532.000 510.000 491.000 507.000 484.000 539.000 525.000 567.000 522.000 521.000 531.000 504.000 510.000 537.000 522.000 522.000 542.000 508.000 474.000 532.000 490.000 545.000 511.000 515.000 497.000 546.000 511.000 506.000 460.000 533.000 445.000 495.000 569.000 487.000 502.000 514.000 514.000 486.000 464.000 474.000 538.000 524.000 491.000 508.000 473.000 497.000 506.000 491.000 497.000 526.000 468.000 486.000 520.000 464.000 524.000 503.000 493.000 516.000 501.000 472.000 476.000 473.000 471.000 511.000 472.000 503.000 481.000 503.000 493.000 502.000 504.000 476.000 500.000 500.000 523.000 485.000 459.000 499.000 461.000 464.000 461.000 453.000 473.000 503.000 464.000 496.000 452.000 477.000 476.000 491.000 492.000 454.000 468.000 463.000 491.000 477.000 504.000 495.000 503.000 475.000 515.000 497.000 504.000 476.000 484.000 541.000 533.000 507.000 548.000 531.000 524.000 567.000 595.000 557.000 594.000 554.000 576.000 596.000 587.000 662.000 600.000 631.000 700.000 657.000 672.000 684.000 742.000 751.000 834.000 870.000 859.000 884.000 953.000 1039.000 1056.000 1154.000 1169.000 1276.000 1351.000 1333.000 1356.000 1402.000 1434.000 1346.000 1337.000 1287.000 1141.000 1155.000 1066.000 1074.000 974.000 1064.000 1020.000 1009.000 1038.000 949.000 978.000 920.000 874.000 865.000 778.000 755.000 642.000 678.000 673.000 645.000 592.000 561.000 540.000 597.000 575.000 545.000 582.000 553.000 536.000 543.000 523.000 556.000 539.000 499.000 519.000 515.000 541.000 509.000 452.000 502.000 520.000 530.000 485.000 525.000 497.000 506.000 514.000 490.000 482.000 471.000 494.000 538.000 520.000 444.000 498.000 481.000 507.000 514.000 463.000 476.000 485.000 506.000 506.000 479.000 449.000 447.000 445.000 463.000 462.000 438.000 504.000 468.000 452.000 457.000 463.000 455.000 465.000 474.000 458.000 451.000 459.000 470.000 471.000 488.000 427.000 432.000 458.000 460.000 449.000 483.000 442.000 438.000 405.000 493.000 422.000 506.000 451.000 429.000 459.000 434.000 423.000 463.000 442.000 439.000 416.000 427.000 429.000 430.000 454.000 480.000 428.000 450.000 433.000 474.000 453.000 467.000 455.000 507.000 458.000 520.000 455.000 462.000 539.000 501.000 502.000 510.000 499.000 515.000 492.000 477.000 479.000 454.000 467.000 476.000 476.000 467.000 475.000 427.000 483.000 439.000 478.000 452.000 446.000 427.000 436.000 431.000 411.000 409.000 434.000 431.000 449.000 438.000 412.000 384.000 405.000 426.000 377.000 420.000 427.000 404.000 426.000 399.000 466.000 409.000 379.000 420.000 437.000 415.000 425.000 389.000 422.000 448.000 427.000 432.000 455.000 446.000 367.000 409.000 430.000 365.000 424.000 451.000 424.000 428.000 431.000 413.000 430.000 441.000 391.000 419.000 407.000 440.000 425.000 431.000 418.000 417.000 458.000 403.000 424.000 442.000 420.000 455.000 446.000 435.000 441.000 423.000 387.000 427.000 371.000 434.000 394.000 444.000 429.000 441.000 417.000 400.000 413.000 397.000 394.000 391.000 408.000 375.000 421.000 399.000 382.000 421.000 450.000 445.000 377.000 436.000 425.000 423.000 434.000 403.000 428.000 399.000 399.000 420.000 412.000 432.000 382.000 424.000 404.000 427.000 442.000 418.000 452.000 435.000 432.000 404.000 467.000 440.000 431.000 434.000 425.000 426.000 439.000 458.000 465.000 434.000 460.000 449.000 428.000 481.000 471.000 475.000 483.000 470.000 481.000 487.000 539.000 561.000 551.000 515.000 564.000 549.000 578.000 626.000 667.000 685.000 710.000 762.000 795.000 809.000 908.000 877.000 1013.000 1070.000 1042.000 1170.000 1195.000 1241.000 1292.000 1270.000 1271.000 1289.000 1182.000 1121.000 998.000 942.000 836.000 899.000 829.000 857.000 865.000 829.000 855.000 861.000 803.000 801.000 822.000 689.000 670.000 665.000 594.000 580.000 537.000 503.000 448.000 505.000 490.000 469.000 462.000 460.000 471.000 454.000 419.000 437.000 471.000 429.000 440.000 494.000 450.000 410.000 434.000 459.000 428.000 406.000 404.000 456.000 383.000 437.000 468.000 422.000 404.000 417.000 433.000 454.000 456.000 444.000 396.000 445.000 383.000 395.000 404.000 402.000 426.000 394.000 417.000 407.000 403.000 394.000 410.000 434.000 396.000 420.000 414.000 417.000 411.000 393.000 397.000 398.000 400.000 415.000 423.000 360.000 344.000 365.000 377.000 426.000 383.000 409.000 438.000 400.000 428.000 393.000 393.000 438.000 399.000 420.000 383.000 353.000 426.000 426.000 385.000 386.000 410.000 424.000 390.000 405.000 382.000 395.000 367.000 376.000 349.000 356.000 337.000 336.000 385.000 393.000 373.000 412.000 402.000 367.000 351.000 373.000 379.000 352.000 387.000 389.000 398.000 374.000 351.000 391.000 364.000 386.000 399.000 362.000 383.000 358.000 407.000 403.000 358.000 363.000 356.000 388.000 392.000 371.000 386.000 380.000 357.000 374.000 374.000 348.000 378.000 381.000 394.000 352.000 341.000 372.000 365.000 361.000 361.000 358.000 357.000 393.000 405.000 380.000 407.000 364.000 366.000 365.000 376.000 392.000 367.000 384.000 373.000 358.000 386.000 381.000 396.000 371.000 378.000 384.000 375.000 383.000 382.000 371.000 393.000 373.000 374.000 353.000 417.000 435.000 392.000 365.000 385.000 377.000 401.000 381.000 412.000 422.000 408.000 379.000 441.000 400.000 431.000 419.000 392.000 384.000 391.000 369.000 400.000 376.000 357.000 414.000 400.000 404.000 410.000 410.000 430.000 398.000 382.000 395.000 418.000 445.000 389.000 376.000 365.000 339.000 391.000 400.000 372.000 341.000 421.000 429.000 370.000 380.000 373.000 366.000 409.000 392.000 392.000 387.000 392.000 369.000 371.000 401.000 370.000 384.000 387.000 414.000 401.000 366.000 388.000 367.000 423.000 416.000 381.000 351.000 388.000 395.000 382.000 350.000 378.000 385.000 368.000 363.000 375.000 373.000 405.000 401.000 389.000 378.000 379.000 376.000 367.000 384.000 410.000 434.000 389.000 398.000 391.000 409.000 353.000 410.000 341.000 394.000 383.000 387.000 391.000 401.000 390.000 363.000 443.000 365.000 373.000 374.000 375.000 380.000 354.000 419.000 407.000 422.000 381.000 376.000 370.000 429.000 383.000 399.000 357.000 384.000 404.000 362.000 402.000 390.000 356.000 391.000 420.000 413.000 384.000 385.000 389.000 385.000 382.000 399.000 429.000 409.000 339.000 403.000 402.000 359.000 394.000 411.000 381.000 373.000 429.000 398.000 402.000 396.000 380.000 367.000 383.000 399.000 397.000 421.000 437.000 394.000 385.000 415.000 419.000 376.000 403.000 376.000 418.000 399.000 368.000 381.000 365.000 385.000 411.000 421.000 402.000 407.000 387.000 407.000 383.000 409.000 393.000 393.000 382.000 407.000 390.000 383.000 426.000 385.000 398.000 425.000 405.000 421.000 409.000 409.000 417.000 398.000 429.000 430.000 435.000 409.000 462.000 488.000 438.000 427.000 462.000 454.000 434.000 440.000 460.000 434.000 430.000 429.000 480.000 474.000 426.000 466.000 428.000 448.000 441.000 421.000 456.000 442.000 449.000 429.000 439.000 404.000 425.000 459.000 445.000 447.000 449.000 478.000 441.000 467.000 435.000 488.000 485.000 422.000 455.000 457.000 452.000 431.000 444.000 449.000 452.000 420.000 424.000 441.000 465.000 536.000 435.000 441.000 468.000 449.000 485.000 464.000 477.000 431.000 454.000 451.000 460.000 456.000 421.000 491.000 426.000 463.000 455.000 443.000 444.000 477.000 448.000 485.000 487.000 457.000 488.000 477.000 466.000 458.000 448.000 468.000 463.000 479.000 505.000 474.000 445.000 437.000 470.000 476.000 406.000 462.000 495.000 437.000 459.000 463.000 453.000 426.000 469.000 414.000 457.000 426.000 448.000 483.000 481.000 464.000 445.000 494.000 472.000 418.000 478.000 526.000 459.000 455.000 445.000 460.000 459.000 493.000 469.000 485.000 517.000 457.000 488.000 537.000 533.000 544.000 552.000 544.000 561.000 546.000 617.000 657.000 693.000 632.000 671.000 711.000 685.000 672.000 656.000 685.000 674.000 657.000 584.000 602.000 540.000 568.000 536.000 613.000 571.000 577.000 510.000 572.000 608.000 555.000 548.000 548.000 580.000 587.000 520.000 499.000 528.000 506.000 510.000 475.000 464.000 435.000 489.000 459.000 477.000 467.000 475.000 488.000 463.000 456.000 479.000 451.000 469.000 489.000 503.000 534.000 477.000 533.000 497.000 509.000 520.000 526.000 532.000 535.000 499.000 485.000 463.000 519.000 459.000 454.000 461.000 495.000 457.000 432.000 468.000 468.000 468.000 435.000 455.000 448.000 421.000 482.000 479.000 466.000 455.000 424.000 432.000 439.000 449.000 489.000 424.000 479.000 423.000 399.000 424.000 426.000 440.000 442.000 431.000 431.000 395.000 401.000 404.000 424.000 439.000 434.000 424.000 470.000 443.000 398.000 428.000 405.000 438.000 452.000 411.000 431.000 482.000 436.000 456.000 442.000 405.000 459.000 461.000 470.000 468.000 475.000 431.000 479.000 458.000 469.000 500.000 491.000 514.000 524.000 556.000 519.000 557.000 567.000 573.000 576.000 623.000 599.000 587.000 633.000 676.000 708.000 712.000 754.000 756.000 813.000 860.000 912.000 914.000 1035.000 1056.000 1093.000 1193.000 1243.000 1332.000 1426.000 1517.000 1625.000 1692.000 1839.000 1881.000 1972.000 2115.000 2115.000 2142.000 1941.000 1984.000 1862.000 1628.000 1528.000 1406.000 1296.000 1309.000 1310.000 1284.000 1322.000 1233.000 1247.000 1268.000 1301.000 1362.000 1274.000 1218.000 1089.000 1000.000 922.000 843.000 796.000 725.000 700.000 618.000 595.000 579.000 562.000 539.000 519.000 490.000 525.000 548.000 512.000 491.000 429.000 457.000 464.000 484.000 429.000 450.000 512.000 452.000 459.000 424.000 477.000 445.000 449.000 410.000 420.000 439.000 445.000 398.000 404.000 403.000 401.000 406.000 421.000 343.000 376.000 407.000 364.000 403.000 380.000 398.000 398.000 383.000 403.000 402.000 402.000 359.000 385.000 387.000 353.000 384.000 342.000 387.000 373.000 391.000 394.000 374.000 391.000 396.000 433.000 346.000 380.000 400.000 367.000 376.000 321.000 374.000 350.000 403.000 359.000 383.000 384.000 405.000 426.000 409.000 377.000 399.000 419.000 360.000 361.000 366.000 361.000 366.000 408.000 377.000 346.000 382.000 382.000 334.000 354.000 363.000 387.000 360.000 375.000 389.000 383.000 411.000 393.000 419.000 349.000 367.000 361.000 371.000 369.000 403.000 365.000 342.000 403.000 361.000 391.000 379.000 363.000 352.000 409.000 355.000 408.000 363.000 370.000 370.000 367.000 347.000 367.000 352.000 359.000 351.000 398.000 355.000 361.000 336.000 354.000 370.000 345.000 378.000 353.000 343.000 360.000 352.000 374.000 342.000 363.000 314.000 336.000 334.000 330.000 345.000 362.000 350.000 362.000 341.000 316.000 315.000 330.000 314.000 340.000 310.000 356.000 348.000 330.000 316.000 339.000 371.000 308.000 340.000 320.000 314.000 337.000 337.000 335.000 323.000 340.000 332.000 324.000 310.000 324.000 345.000 326.000 314.000 331.000 317.000 327.000 318.000 324.000 344.000 317.000 350.000 348.000 326.000 307.000 313.000 325.000 336.000 341.000 314.000 302.000 318.000 352.000 330.000 340.000 308.000 297.000 322.000 317.000 335.000 345.000 320.000 335.000 322.000 304.000 306.000 301.000 312.000 333.000 304.000 288.000 351.000 297.000 333.000 324.000 319.000 331.000 329.000 305.000 337.000 338.000 309.000 333.000 325.000 335.000 331.000 312.000 331.000 269.000 332.000 322.000 297.000 325.000 354.000 295.000 362.000 314.000 319.000 351.000 336.000 352.000 335.000 348.000 384.000 334.000 332.000 348.000 361.000 385.000 365.000 361.000 363.000 382.000 380.000 380.000 402.000 411.000 406.000 420.000 398.000 416.000 440.000 448.000 471.000 467.000 455.000 496.000 480.000 517.000 515.000 528.000 478.000 489.000 487.000 477.000 482.000 461.000 458.000 441.000 433.000 417.000 427.000 467.000 411.000 435.000 388.000 411.000 418.000 388.000 405.000 411.000 394.000 402.000 424.000 378.000 342.000 381.000 331.000 342.000 378.000 355.000 334.000 310.000 310.000 295.000 327.000 321.000 319.000 338.000 306.000 331.000 300.000 324.000 326.000 311.000 308.000 290.000 335.000 331.000 331.000 339.000 327.000 296.000 317.000 293.000 320.000 337.000 324.000 324.000 316.000 284.000 349.000 328.000 353.000 300.000 323.000 341.000 324.000 323.000 359.000 318.000 335.000 337.000 355.000 345.000 373.000 335.000 384.000 353.000 350.000 397.000 367.000 372.000 357.000 393.000 391.000 458.000 435.000 454.000 463.000 544.000 519.000 557.000 542.000 611.000 624.000 654.000 702.000 705.000 759.000 799.000 805.000 795.000 853.000 930.000 818.000 841.000 851.000 773.000 686.000 679.000 659.000 620.000 575.000 595.000 551.000 611.000 616.000 544.000 566.000 602.000 590.000 574.000 544.000 534.000 565.000 504.000 465.000 442.000 415.000 399.000 368.000 350.000 344.000 354.000 296.000 381.000 334.000 358.000 327.000 327.000 325.000 308.000 307.000 304.000 299.000 327.000 302.000 309.000 287.000 305.000 305.000 294.000 292.000 296.000 299.000 299.000 284.000 277.000 274.000 300.000 282.000 312.000 303.000 269.000 300.000 314.000 291.000 253.000 291.000 299.000 266.000 305.000 309.000 296.000 311.000 271.000 306.000 285.000 303.000 312.000 286.000 291.000 286.000 266.000 306.000 291.000 259.000 329.000 284.000 305.000 287.000 276.000 310.000 298.000 305.000 301.000 306.000 269.000 304.000 302.000 285.000 303.000 288.000 303.000 337.000 335.000 287.000 312.000 266.000 300.000 335.000 267.000 329.000 295.000 291.000 276.000 316.000 277.000 314.000 269.000 278.000 297.000 308.000 288.000 284.000 298.000 278.000 309.000 273.000 281.000 278.000 311.000 312.000 286.000 287.000 290.000 291.000 278.000 316.000 290.000 305.000 284.000 277.000 330.000 293.000 277.000 310.000 307.000 283.000 337.000 308.000 324.000 321.000 317.000 277.000 289.000 325.000 336.000 318.000 326.000 322.000 337.000 321.000 323.000 323.000 345.000 337.000 333.000 322.000 365.000 364.000 353.000 378.000 336.000 377.000 404.000 385.000 434.000 447.000 428.000 485.000 480.000 476.000 495.000 525.000 523.000 537.000 573.000 608.000 563.000 640.000 609.000 640.000 658.000 663.000 602.000 599.000 563.000 530.000 545.000 542.000 515.000 520.000 521.000 517.000 582.000 535.000 563.000 552.000 589.000 577.000 570.000 565.000 535.000 506.000 564.000 525.000 488.000 501.000 505.000 463.000 519.000 483.000 476.000 426.000 449.000 458.000 469.000 457.000 472.000 408.000 480.000 486.000 447.000 465.000 424.000 425.000 447.000 438.000 462.000 482.000 394.000 454.000 478.000 468.000 501.000 446.000 466.000 478.000 438.000 476.000 457.000 456.000 518.000 506.000 487.000 453.000 426.000 512.000 452.000 465.000 484.000 464.000 484.000 506.000 440.000 479.000 480.000 522.000 509.000 476.000 547.000 499.000 528.000 473.000 528.000 447.000 467.000 546.000 504.000 490.000 491.000 476.000 508.000 532.000 503.000 504.000 520.000 486.000 486.000 491.000 517.000 493.000 486.000 473.000 484.000 450.000 447.000 435.000 394.000 418.000 439.000 421.000 429.000 434.000 430.000 458.000 422.000 434.000 391.000 365.000 400.000 406.000 386.000 414.000 402.000 365.000 317.000 388.000 378.000 406.000 366.000 358.000 373.000 376.000 340.000 375.000 372.000 364.000 344.000 364.000 315.000 349.000 357.000 352.000 342.000 368.000 336.000 285.000 322.000 320.000 338.000 303.000 325.000 314.000 320.000 355.000 285.000 338.000 334.000 300.000 298.000 307.000 314.000 323.000 321.000 292.000 298.000 319.000 295.000 299.000 339.000 312.000 338.000 297.000 307.000 321.000 335.000 309.000 299.000 287.000 309.000 303.000 297.000 301.000 277.000 296.000 305.000 275.000 292.000 311.000 282.000 297.000 328.000 292.000 302.000 288.000 285.000 306.000 296.000 288.000 277.000 302.000 311.000 265.000 307.000 313.000 288.000 286.000 259.000 291.000 274.000 290.000 282.000 256.000 276.000 308.000 275.000 304.000 282.000 285.000 241.000 250.000 295.000 261.000 237.000 269.000 260.000 273.000 265.000 302.000 265.000 304.000 271.000 293.000 296.000 295.000 298.000 315.000 280.000 292.000 305.000 321.000 335.000 318.000 301.000 304.000 318.000 316.000 324.000 351.000 357.000 369.000 327.000 374.000 381.000 391.000 396.000 412.000 421.000 431.000 420.000 406.000 424.000 423.000 388.000 390.000 372.000 459.000 390.000 405.000 461.000 459.000 462.000 477.000 457.000 496.000 506.000 487.000 581.000 587.000 566.000 583.000 618.000 622.000 659.000 652.000 672.000 664.000 690.000 608.000 630.000 609.000 601.000 571.000 539.000 492.000 483.000 465.000 488.000 439.000 474.000 491.000 408.000 484.000 497.000 453.000 471.000 483.000 424.000 472.000 433.000 402.000 400.000 384.000 392.000 377.000 382.000 347.000 380.000 347.000 306.000 326.000 298.000 319.000 279.000 304.000 294.000 296.000 300.000 277.000 319.000 289.000 280.000 297.000 272.000 317.000 287.000 307.000 281.000 289.000 290.000 290.000 279.000 260.000 322.000 259.000 273.000 269.000 262.000 287.000 300.000 281.000 284.000 269.000 286.000 274.000 279.000 276.000 290.000 279.000 279.000 292.000 239.000 282.000 273.000 332.000 260.000 266.000 259.000 315.000 256.000 282.000 283.000 277.000 248.000 278.000 278.000 264.000 280.000 266.000 282.000 267.000 261.000 266.000 288.000 268.000 257.000 305.000 288.000 251.000 272.000 263.000 265.000 247.000 236.000 289.000 275.000 256.000 233.000 253.000 239.000 293.000 287.000 253.000 261.000 281.000 263.000 260.000 268.000 255.000 255.000 240.000 235.000 272.000 250.000 238.000 254.000 259.000 242.000 268.000 248.000 258.000 240.000 273.000 278.000 264.000 254.000 216.000 261.000 274.000 254.000 261.000 272.000 257.000 252.000 258.000 274.000 247.000 259.000 275.000 225.000 269.000 250.000 271.000 271.000 266.000 251.000 256.000 303.000 299.000 277.000 260.000 272.000 259.000 266.000 270.000 274.000 252.000 262.000 264.000 272.000 243.000 262.000 267.000 272.000 257.000 266.000 241.000 250.000 252.000 270.000 251.000 266.000 259.000 277.000 228.000 255.000 254.000 308.000 248.000 249.000 236.000 279.000 265.000 234.000 231.000 240.000 238.000 249.000 236.000 232.000 251.000 247.000 236.000 229.000 243.000 283.000 222.000 230.000 233.000 219.000 230.000 225.000 234.000 223.000 241.000 220.000 244.000 230.000 244.000 242.000 237.000 257.000 231.000 267.000 222.000 240.000 226.000 249.000 223.000 237.000 255.000 237.000 224.000 233.000 216.000 238.000 228.000 231.000 223.000 229.000 235.000 217.000 207.000 234.000 254.000 243.000 244.000 216.000 251.000 226.000 198.000 243.000 219.000 222.000 225.000 227.000 235.000 218.000 250.000 224.000 232.000 223.000 212.000 264.000 243.000 254.000 228.000 236.000 198.000 225.000 243.000 224.000 224.000 232.000 210.000 251.000 258.000 223.000 223.000 236.000 227.000 219.000 250.000 220.000 260.000 216.000 245.000 240.000 227.000 243.000 231.000 232.000 248.000 228.000 230.000 230.000 218.000 237.000 220.000 246.000 233.000 239.000 251.000 228.000 237.000 229.000 234.000 257.000 272.000 240.000 244.000 246.000 241.000 243.000 220.000 253.000 223.000 251.000 249.000 221.000 234.000 253.000 255.000 233.000 218.000 201.000 252.000 248.000 267.000 260.000 253.000 241.000 236.000 253.000 264.000 251.000 269.000 249.000 238.000 277.000 254.000 258.000 301.000 259.000 256.000 263.000 271.000 271.000 298.000 275.000 268.000 274.000 268.000 293.000 316.000 268.000 288.000 306.000 339.000 318.000 328.000 365.000 361.000 373.000 386.000 411.000 422.000 482.000 402.000 460.000 493.000 517.000 565.000 550.000 528.000 552.000 585.000 543.000 562.000 551.000 510.000 472.000 472.000 473.000 399.000 420.000 437.000 414.000 422.000 415.000 403.000 386.000 424.000 421.000 438.000 445.000 488.000 453.000 456.000 423.000 466.000 494.000 475.000 446.000 469.000 475.000 508.000 464.000 484.000 505.000 497.000 523.000 526.000 548.000 575.000 578.000 596.000 646.000 647.000 656.000 674.000 659.000 685.000 649.000 638.000 626.000 646.000 623.000 636.000 533.000 570.000 587.000 594.000 619.000 591.000 651.000 671.000 599.000 619.000 649.000 664.000 611.000 614.000 583.000 587.000 565.000 533.000 475.000 476.000 432.000 423.000 423.000 401.000 382.000 391.000 392.000 394.000 394.000 376.000 415.000 378.000 407.000 354.000 352.000 340.000 355.000 333.000 320.000 318.000 308.000 309.000 295.000 298.000 301.000 294.000 283.000 284.000 281.000 319.000 253.000 282.000 268.000 295.000 260.000 270.000 261.000 243.000 271.000 282.000 241.000 249.000 247.000 263.000 251.000 261.000 239.000 258.000 243.000 258.000 259.000 252.000 269.000 295.000 273.000 286.000 236.000 277.000 226.000 276.000 260.000 255.000 246.000 269.000 237.000 295.000 257.000 244.000 236.000 260.000 258.000 237.000 244.000 249.000 248.000 271.000 241.000 261.000 250.000 222.000 246.000 248.000 251.000 261.000 286.000 234.000 264.000 268.000 238.000 244.000 276.000 272.000 284.000 265.000 249.000 291.000 278.000 244.000 277.000 243.000 238.000 250.000 267.000 271.000 260.000 237.000 252.000 261.000 270.000 256.000 269.000 248.000 275.000 220.000 264.000 258.000 246.000 263.000 245.000 196.000 264.000 243.000 257.000 240.000 256.000 247.000 260.000 273.000 277.000 245.000 241.000 273.000 261.000 252.000 254.000 232.000 241.000 277.000 259.000 247.000 272.000 261.000 236.000 243.000 281.000 253.000 285.000 256.000 244.000 260.000 285.000 257.000 272.000 279.000 272.000 261.000 282.000 272.000 261.000 274.000 271.000 248.000 243.000 259.000 282.000 268.000 273.000 293.000 286.000 263.000 273.000 255.000 266.000 285.000 261.000 288.000 252.000 256.000 250.000 261.000 263.000 253.000 242.000 265.000 293.000 259.000 263.000 259.000 284.000 270.000 289.000 279.000 279.000 263.000 249.000 258.000 251.000 256.000 289.000 255.000 279.000 283.000 258.000 281.000 297.000 244.000 252.000 269.000 239.000 293.000 263.000 284.000 238.000 259.000 287.000 276.000 282.000 284.000 265.000 246.000 288.000 262.000 267.000 250.000 258.000 260.000 266.000 260.000 260.000 270.000 280.000 246.000 290.000 267.000 244.000 248.000 272.000 254.000 260.000 283.000 276.000 270.000 287.000 275.000 288.000 272.000 246.000 257.000 241.000 265.000 266.000 270.000 261.000 261.000 281.000 248.000 240.000 260.000 245.000 239.000 247.000 268.000 241.000 240.000 269.000 249.000 268.000 253.000 250.000 243.000 251.000 268.000 233.000 253.000 244.000 255.000 239.000 231.000 241.000 225.000 260.000 257.000 247.000 254.000 242.000 261.000 276.000 238.000 286.000 278.000 251.000 277.000 244.000 219.000 257.000 258.000 230.000 274.000 252.000 223.000 229.000 252.000 232.000 282.000 258.000 272.000 262.000 258.000 241.000 294.000 254.000 258.000 235.000 250.000 229.000 254.000 259.000 213.000 232.000 247.000 236.000 263.000 249.000 241.000 266.000 253.000 258.000 274.000 239.000 255.000 255.000 249.000 248.000 253.000 256.000 250.000 241.000 253.000 268.000 259.000 229.000 255.000 267.000 262.000 262.000 252.000 218.000 243.000 256.000 256.000 255.000 240.000 258.000 227.000 248.000 222.000 245.000 267.000 245.000 254.000 261.000 228.000 225.000 257.000 277.000 251.000 267.000 245.000 243.000 292.000 270.000 239.000 242.000 259.000 239.000 272.000 270.000 234.000 250.000 274.000 254.000 242.000 223.000 270.000 260.000 258.000 284.000 267.000 260.000 228.000 258.000 263.000 272.000 227.000 269.000 240.000 234.000 236.000 255.000 262.000 232.000 238.000 226.000 256.000 250.000 252.000 274.000 251.000 243.000 261.000 267.000 252.000 242.000 259.000 229.000 231.000 256.000 251.000 251.000 232.000 247.000 247.000 240.000 246.000 291.000 240.000 257.000 250.000 263.000 262.000 253.000 260.000 249.000 239.000 239.000 206.000 251.000 263.000 257.000 257.000 267.000 246.000 244.000 242.000 239.000 227.000 240.000 253.000 257.000 239.000 258.000 262.000 235.000 269.000 269.000 261.000 242.000 272.000 237.000 271.000 269.000 282.000 298.000 243.000 244.000 259.000 249.000 277.000 270.000 245.000 270.000 275.000 241.000 253.000 283.000 290.000 264.000 246.000 250.000 266.000 294.000 261.000 304.000 285.000 271.000 286.000 286.000 290.000 286.000 299.000 283.000 280.000 323.000 295.000 316.000 272.000 275.000 317.000 292.000 275.000 304.000 249.000 261.000 261.000 267.000 270.000 280.000 290.000 291.000 291.000 319.000 283.000 287.000 281.000 290.000 307.000 298.000 301.000 287.000 322.000 294.000 291.000 268.000 288.000 328.000 289.000 303.000 287.000 309.000 286.000 302.000 333.000 291.000 309.000 317.000 295.000 295.000 352.000 312.000 327.000 338.000 340.000 348.000 327.000 347.000 367.000 369.000 375.000 345.000 365.000 391.000 339.000 388.000 413.000 374.000 374.000 411.000 402.000 445.000 426.000 433.000 398.000 372.000 397.000 377.000 384.000 333.000 344.000 336.000 315.000 354.000 331.000 312.000 331.000 345.000 342.000 361.000 327.000 318.000 361.000 339.000 343.000 364.000 369.000 397.000 319.000 359.000 349.000 322.000 318.000 345.000 294.000 312.000 322.000 329.000 330.000 287.000 344.000 322.000 284.000 323.000 303.000 310.000 289.000 309.000 300.000 326.000 287.000 319.000 294.000 260.000 284.000 299.000 285.000 300.000 312.000 316.000 286.000 286.000 297.000 334.000 291.000 302.000 314.000 327.000 318.000 316.000 274.000 272.000 284.000 317.000 315.000 299.000 296.000 299.000 296.000 294.000 322.000 314.000 282.000 279.000 313.000 289.000 279.000 302.000 289.000 258.000 309.000 275.000 257.000 277.000 284.000 316.000 297.000 329.000 272.000 272.000 302.000 274.000 290.000 266.000 256.000 255.000 276.000 270.000 248.000 301.000 272.000 267.000 277.000 281.000 262.000 249.000 269.000 280.000 273.000 279.000 288.000 280.000 262.000 260.000 283.000 268.000 262.000 262.000 274.000 277.000 255.000 254.000 277.000 314.000 280.000 272.000 281.000 261.000 269.000 274.000 276.000 274.000 274.000 271.000 246.000 278.000 292.000 290.000 277.000 313.000 295.000 271.000 307.000 293.000 297.000 258.000 290.000 314.000 287.000 279.000 301.000 305.000 282.000 282.000 287.000 290.000 259.000 308.000 269.000 292.000 307.000 296.000 310.000 306.000 318.000 293.000 294.000 295.000 270.000 301.000 288.000 302.000 311.000 316.000 295.000 269.000 275.000 292.000 309.000 284.000 318.000 290.000 283.000 289.000 265.000 280.000 265.000 262.000 302.000 306.000 304.000 281.000 278.000 292.000 296.000 296.000 270.000 295.000 300.000 297.000 341.000 318.000 289.000 298.000 289.000 304.000 317.000 306.000 298.000 319.000 311.000 323.000 309.000 329.000 326.000 320.000 332.000 330.000 358.000 355.000 356.000 375.000 364.000 346.000 393.000 393.000 429.000 385.000 455.000 444.000 388.000 404.000 430.000 416.000 383.000 385.000 370.000 360.000 344.000 355.000 350.000 356.000 335.000 333.000 319.000 340.000 379.000 355.000 367.000 342.000 360.000 346.000 347.000 349.000 342.000 345.000 356.000 359.000 325.000 336.000 300.000 318.000 331.000 282.000 321.000 316.000 301.000 291.000 317.000 332.000 300.000 277.000 292.000 317.000 294.000 306.000 316.000 293.000 313.000 318.000 307.000 272.000 314.000 302.000 299.000 283.000 276.000 256.000 291.000 283.000 275.000 273.000 286.000 312.000 275.000 324.000 294.000 289.000 308.000 278.000 318.000 318.000 300.000 271.000 328.000 310.000 337.000 334.000 319.000 298.000 332.000 326.000 322.000 332.000 300.000 317.000 350.000 362.000 345.000 326.000 336.000 371.000 367.000 349.000 417.000 369.000 356.000 375.000 409.000 401.000 427.000 409.000 425.000 436.000 407.000 379.000 452.000 368.000 377.000 370.000 386.000 365.000 374.000 361.000 347.000 388.000 343.000 344.000 344.000 353.000 387.000 379.000 367.000 363.000 339.000 374.000 343.000 389.000 381.000 367.000 380.000 354.000 361.000 331.000 344.000 337.000 358.000 301.000 335.000 323.000 328.000 330.000 335.000 333.000 346.000 325.000 330.000 336.000 319.000 326.000 314.000 364.000 327.000 322.000 309.000 321.000 327.000 326.000 332.000 361.000 323.000 305.000 320.000 332.000 359.000 312.000 355.000 303.000 375.000 328.000 309.000 316.000 312.000 304.000 315.000 320.000 313.000 344.000 290.000 343.000 329.000 328.000 307.000 321.000 364.000 328.000 329.000 299.000 333.000 316.000 286.000 323.000 307.000 305.000 325.000 291.000 340.000 322.000 319.000 306.000 317.000 298.000 322.000 319.000 363.000 327.000 350.000 368.000 328.000 370.000 370.000 325.000 321.000 361.000 392.000 362.000 400.000 373.000 384.000 367.000 376.000 336.000 363.000 363.000 422.000 358.000 372.000 364.000 379.000 321.000 341.000 350.000 320.000 322.000 345.000 346.000 301.000 304.000 325.000 318.000 332.000 328.000 358.000 312.000 346.000 355.000 331.000 342.000 360.000 340.000 340.000 304.000 294.000 364.000 313.000 296.000 321.000 310.000 315.000 329.000 284.000 303.000 290.000 309.000 286.000 282.000 328.000 266.000 295.000 304.000 299.000 279.000 323.000 270.000 301.000 314.000 287.000 318.000 296.000 272.000 286.000 328.000 312.000 290.000 289.000 272.000 307.000 255.000 333.000 295.000 299.000 256.000 291.000 314.000 315.000 280.000 309.000 289.000 328.000 301.000 277.000 303.000 278.000 288.000 286.000 280.000 308.000 266.000 289.000 271.000 279.000 286.000 306.000 290.000 263.000 296.000 294.000 311.000 297.000 300.000 309.000 289.000 286.000 298.000 293.000 287.000 293.000 288.000 307.000 281.000 301.000 330.000 275.000 323.000 316.000 313.000 305.000 306.000 332.000 334.000 341.000 322.000 309.000 330.000 333.000 334.000 358.000 324.000 350.000 340.000 389.000 370.000 392.000 348.000 372.000 391.000 393.000 387.000 412.000 434.000 418.000 405.000 434.000 432.000 429.000 471.000 457.000 432.000 381.000 368.000 450.000 374.000 417.000 399.000 366.000 397.000 387.000 367.000 329.000 356.000 411.000 346.000 367.000 363.000 348.000 365.000 370.000 348.000 370.000 404.000 372.000 357.000 338.000 335.000 352.000 337.000 305.000 311.000 309.000 295.000 289.000 287.000 311.000 305.000 289.000 292.000 333.000 331.000 281.000 303.000 279.000 283.000 282.000 300.000 318.000 277.000 285.000 279.000 246.000 297.000 280.000 259.000 275.000 298.000 298.000 279.000 293.000 297.000 272.000 297.000 283.000 269.000 299.000 302.000 290.000 298.000 319.000 281.000 307.000 326.000 305.000 302.000 309.000 306.000 314.000 326.000 306.000 325.000 305.000 350.000 347.000 336.000 305.000 359.000 365.000 382.000 384.000 384.000 349.000 368.000 398.000 413.000 417.000 420.000 417.000 420.000 418.000 395.000 407.000 412.000 380.000 371.000 391.000 382.000 360.000 362.000 356.000 367.000 383.000 360.000 343.000 366.000 391.000 381.000 362.000 354.000 371.000 370.000 362.000 361.000 364.000 342.000 361.000 344.000 315.000 360.000 333.000 367.000 315.000 319.000 328.000 309.000 299.000 341.000 316.000 316.000 308.000 292.000 298.000 317.000 311.000 299.000 290.000 310.000 270.000 290.000 273.000 270.000 291.000 278.000 283.000 279.000 253.000 317.000 266.000 273.000 270.000 287.000 288.000 288.000 295.000 290.000 287.000 275.000 268.000 299.000 293.000 274.000 275.000 294.000 263.000 293.000 264.000 272.000 283.000 272.000 271.000 298.000 292.000 282.000 278.000 265.000 280.000 283.000 274.000 273.000 301.000 293.000 303.000 308.000 276.000 257.000 277.000 261.000 253.000 301.000 287.000 287.000 308.000 287.000 292.000 300.000 310.000 271.000 298.000 258.000 302.000 289.000 290.000 294.000 313.000 307.000 297.000 316.000 334.000 303.000 316.000 341.000 327.000 298.000 341.000 329.000 367.000 381.000 367.000 394.000 393.000 346.000 372.000 402.000 393.000 414.000 433.000 417.000 458.000 439.000 456.000 434.000 506.000 428.000 421.000 454.000 468.000 429.000 419.000 445.000 444.000 464.000 439.000 491.000 517.000 514.000 537.000 505.000 497.000 506.000 499.000 498.000 488.000 495.000 515.000 501.000 548.000 507.000 460.000 517.000 495.000 520.000 563.000 503.000 521.000 495.000 533.000 479.000 488.000 461.000 465.000 441.000 436.000 392.000 402.000 422.000 376.000 383.000 411.000 388.000 344.000 373.000 369.000 356.000 387.000 329.000 361.000 340.000 366.000 367.000 352.000 361.000 379.000 343.000 366.000 357.000 362.000 346.000 342.000 317.000 301.000 279.000 285.000 309.000 308.000 301.000 280.000 283.000 293.000 273.000 291.000 274.000 319.000 301.000 283.000 284.000 312.000 290.000 280.000 258.000 275.000 258.000 275.000 289.000 273.000 269.000 305.000 279.000 286.000 268.000 273.000 252.000 257.000 275.000 236.000 265.000 269.000 259.000 251.000 226.000 256.000 236.000 296.000 246.000 291.000 268.000 253.000 273.000 267.000 305.000 273.000 273.000 282.000 266.000 267.000 283.000 271.000 279.000 243.000 255.000 251.000 252.000 262.000 268.000 248.000 270.000 237.000 250.000 291.000 260.000 264.000 260.000 241.000 245.000 259.000 257.000 254.000 261.000 259.000 255.000 263.000 227.000 249.000 275.000 266.000 258.000 286.000 271.000 249.000 254.000 252.000 262.000 277.000 284.000 302.000 276.000 266.000 269.000 265.000 233.000 263.000 248.000 234.000 268.000 271.000 263.000 282.000 263.000 244.000 259.000 266.000 221.000 262.000 263.000 263.000 222.000 267.000 245.000 261.000 251.000 259.000 254.000 261.000 251.000 272.000 274.000 270.000 243.000 253.000 274.000 283.000 251.000 255.000 265.000 249.000 257.000 255.000 218.000 249.000 278.000 259.000 259.000 243.000 270.000 262.000 266.000 252.000 240.000 254.000 244.000 260.000 275.000 237.000 253.000 272.000 229.000 259.000 274.000 264.000 270.000 261.000 225.000 274.000 256.000 264.000 239.000 277.000 277.000 239.000 256.000 252.000 270.000 274.000 275.000 263.000 280.000 271.000 267.000 262.000 268.000 262.000 282.000 238.000 229.000 253.000 318.000 291.000 315.000 278.000 265.000 299.000 309.000 313.000 315.000 286.000 307.000 319.000 328.000 360.000 345.000 324.000 330.000 327.000 322.000 386.000 381.000 363.000 311.000 337.000 368.000 359.000 356.000 350.000 386.000 358.000 334.000 383.000 332.000 360.000 369.000 404.000 342.000 387.000 389.000 398.000 399.000 355.000 364.000 368.000 343.000 392.000 360.000 307.000 346.000 351.000 336.000 309.000 333.000 334.000 310.000 294.000 287.000 300.000 308.000 307.000 329.000 310.000 274.000 294.000 312.000 315.000 243.000 304.000 277.000 283.000 295.000 298.000 249.000 285.000 253.000 276.000 255.000 252.000 260.000 287.000 263.000 272.000 279.000 278.000 300.000 257.000 285.000 292.000 262.000 251.000 261.000 238.000 267.000 233.000 242.000 231.000 268.000 259.000 248.000 252.000 240.000 237.000 229.000 239.000 218.000 278.000 255.000 230.000 245.000 236.000 237.000 265.000 272.000 250.000 227.000 239.000 267.000 237.000 238.000 243.000 240.000 251.000 253.000 231.000 234.000 230.000 240.000 215.000 252.000 236.000 211.000 257.000 210.000 254.000 222.000 233.000 228.000 260.000 226.000 224.000 248.000 261.000 233.000 254.000 250.000 264.000 249.000 255.000 229.000 253.000 244.000 260.000 270.000 229.000 246.000 221.000 246.000 293.000 246.000 250.000 234.000 266.000 240.000 235.000 220.000 282.000 250.000 280.000 274.000 250.000 259.000 238.000 249.000 232.000 237.000 232.000 263.000 236.000 235.000 226.000 229.000 247.000 244.000 234.000 266.000 206.000 246.000 249.000 212.000 223.000 249.000 232.000 240.000 260.000 238.000 217.000 216.000 258.000 236.000 252.000 214.000 227.000 231.000 237.000 223.000 227.000 216.000 220.000 206.000 253.000 242.000 224.000 236.000 235.000 215.000 247.000 234.000 226.000 248.000 247.000 217.000 241.000 228.000 237.000 240.000 216.000 244.000 219.000 226.000 228.000 235.000 243.000 227.000 244.000 257.000 241.000 204.000 254.000 237.000 216.000 244.000 200.000 228.000 214.000 265.000 222.000 233.000 231.000 248.000 230.000 229.000 234.000 230.000 215.000 244.000 229.000 230.000 239.000 209.000 247.000 219.000 234.000 225.000 216.000 228.000 236.000 225.000 232.000 203.000 245.000 233.000 245.000 222.000 224.000 228.000 189.000 220.000 254.000 250.000 244.000 233.000 247.000 226.000 220.000 218.000 205.000 258.000 219.000 215.000 255.000 259.000 240.000 210.000 222.000 241.000 214.000 213.000 233.000 233.000 234.000 198.000 223.000 233.000 230.000 222.000 210.000 249.000 212.000 262.000 223.000 227.000 230.000 235.000 240.000 230.000 225.000 231.000 218.000 218.000 199.000 226.000 235.000 225.000 220.000 223.000 220.000 218.000 247.000 234.000 235.000 217.000 225.000 221.000 227.000 223.000 239.000 259.000 222.000 252.000 224.000 240.000 225.000 246.000 241.000 240.000 238.000 233.000 207.000 235.000 232.000 228.000 232.000 245.000 247.000 224.000 226.000 222.000 240.000 240.000 244.000 254.000 261.000 240.000 215.000 233.000 230.000 240.000 233.000 239.000 216.000 248.000 237.000 235.000 197.000 219.000 229.000 214.000 254.000 218.000 200.000 217.000 235.000 236.000 207.000 223.000 206.000 240.000 216.000 203.000 214.000 234.000 218.000 244.000 213.000 225.000 243.000 244.000 242.000 214.000 224.000 232.000 210.000 259.000 216.000 235.000 217.000 227.000 221.000 232.000 230.000 251.000 240.000 208.000 233.000 240.000 224.000 240.000 241.000 210.000 248.000 235.000 253.000 199.000 227.000 229.000 242.000 231.000 208.000 222.000 235.000 228.000 222.000 269.000 234.000 224.000 245.000 231.000 238.000 239.000 227.000 242.000 268.000 230.000 211.000 259.000 226.000 247.000 232.000 246.000 272.000 274.000 255.000 291.000 243.000 238.000 227.000 224.000 245.000 274.000 232.000 216.000 243.000 224.000 241.000 210.000 252.000 239.000 255.000 231.000 257.000 227.000 238.000 220.000 224.000 238.000 258.000 251.000 218.000 228.000 248.000 235.000 263.000 247.000 230.000 243.000 217.000 225.000 236.000 205.000 240.000 242.000 283.000 269.000 221.000 223.000 213.000 238.000 245.000 249.000 262.000 255.000 294.000 249.000 253.000 275.000 271.000 254.000 269.000 276.000 306.000 262.000 301.000 286.000 269.000 306.000 303.000 258.000 309.000 324.000 326.000 312.000 336.000 329.000 328.000 358.000 368.000 357.000 341.000 367.000 363.000 356.000 384.000 324.000 345.000 364.000 325.000 332.000 295.000 274.000 313.000 301.000 304.000 308.000 271.000 285.000 292.000 310.000 276.000 302.000 308.000 274.000 311.000 312.000 308.000 306.000 283.000 293.000 310.000 310.000 306.000 294.000 303.000 281.000 265.000 280.000 271.000 260.000 275.000 262.000 266.000 245.000 249.000 234.000 243.000 212.000 223.000 203.000 228.000 236.000 221.000 250.000 233.000 216.000 248.000 241.000 221.000 222.000 250.000 212.000 218.000 241.000 248.000 241.000 231.000 232.000 224.000 226.000 230.000 240.000 228.000 221.000 221.000 218.000 207.000 228.000 218.000 198.000 240.000 237.000 234.000 208.000 209.000 231.000 213.000 241.000 230.000 198.000 214.000 222.000 213.000 224.000 217.000 216.000 195.000 211.000 208.000 202.000 221.000 220.000 211.000 215.000 199.000 222.000 221.000 212.000 210.000 209.000 220.000 201.000 217.000 219.000 222.000 199.000 215.000 229.000 208.000 233.000 214.000 216.000 225.000 205.000 202.000 209.000 212.000 208.000 215.000 247.000 186.000 219.000 226.000 226.000 213.000 235.000 205.000 202.000 227.000 238.000 214.000 190.000 235.000 213.000 215.000 235.000 180.000 218.000 195.000 212.000 216.000 200.000 222.000 206.000 222.000 239.000 212.000 204.000 211.000 245.000 215.000 197.000 215.000 208.000 217.000 205.000 223.000 220.000 215.000 207.000 209.000 217.000 217.000 205.000 219.000 212.000 211.000 209.000 226.000 201.000 225.000 193.000 223.000 208.000 212.000 219.000 250.000 210.000 214.000 222.000 228.000 214</intensities>
      </dataPoints>
    </scan>
  </xrdMeasurement>
</xrdMeasurements>
