# Supplementary material for: Experimental research on the influence of acid on the chemical and pore structure evolution characteristics of Wenjiaba tectonic coal
Source: PLoS One. 2024 Apr 23;19(4):e0301923. doi: 10.1371/journal.pone.0301923 (PMC11037547; doi:10.1371/journal.pone.0301923)
Supplement: S1 Data — (ZIP) [file pone.0301923.s001.zip › Experimental data/Supporting data for cryogenic liquid nitrogen experiments (BET).csv]

post-acidification						pre-acidification
Pore width	Cumulative Pore Volume	Cumulative Surface Area	dV(d)	dS(d)		Pore width	Cumulative Pore Volume	Cumulative Surface Area	dV(d)	dS(d)
0.8216	0.00E+00	0.00E+00	0.00E+00	0.00E+00		0.9836	0.00E+00	0.00E+00	0.00E+00	0.00E+00
0.8594	0.00E+00	0.00E+00	0.00E+00	0.00E+00		1.0289	0.00E+00	0.00E+00	0.00E+00	0.00E+00
0.899	0.00E+00	0.00E+00	0.00E+00	0.00E+00		1.0763	0.00E+00	0.00E+00	0.00E+00	0.00E+00
0.9404	0.00E+00	0.00E+00	0.00E+00	0.00E+00		1.1258	0.00E+00	0.00E+00	0.00E+00	0.00E+00
0.9836	0.00E+00	0.00E+00	0.00E+00	0.00E+00		1.1776	0.00E+00	0.00E+00	0.00E+00	0.00E+00
1.0289	0.00E+00	0.00E+00	0.00E+00	0.00E+00		1.2318	0.00E+00	0.00E+00	0.00E+00	0.00E+00
1.0763	0.00E+00	0.00E+00	0.00E+00	0.00E+00		1.2885	0.00E+00	0.00E+00	0.00E+00	0.00E+00
1.1258	0.00E+00	0.00E+00	0.00E+00	0.00E+00		1.3478	0.00E+00	0.00E+00	0.00E+00	0.00E+00
1.1776	0.00E+00	0.00E+00	0.00E+00	0.00E+00		1.4099	0.00E+00	0.00E+00	0.00E+00	0.00E+00
1.2318	0.00E+00	0.00E+00	0.00E+00	0.00E+00		1.4748	0.00E+00	0.00E+00	0.00E+00	0.00E+00
1.2885	0.00E+00	0.00E+00	0.00E+00	0.00E+00		1.5427	0.00E+00	0.00E+00	0.00E+00	0.00E+00
1.3478	0.00E+00	0.00E+00	0.00E+00	0.00E+00		1.6137	0.00E+00	0.00E+00	0.00E+00	0.00E+00
1.4099	0.00E+00	0.00E+00	0.00E+00	0.00E+00		1.6879	0.00E+00	0.00E+00	0.00E+00	0.00E+00
1.4748	0.00E+00	0.00E+00	0.00E+00	0.00E+00		1.7656	0.00E+00	0.00E+00	0.00E+00	0.00E+00
1.5427	0.00E+00	0.00E+00	0.00E+00	0.00E+00		1.8469	0.00E+00	0.00E+00	0.00E+00	0.00E+00
1.6137	0.00E+00	0.00E+00	0.00E+00	0.00E+00		1.9319	0.00E+00	0.00E+00	0.00E+00	0.00E+00
1.6879	0.00E+00	0.00E+00	0.00E+00	0.00E+00		2.0208	0.00E+00	0.00E+00	0.00E+00	0.00E+00
1.7656	0.00E+00	0.00E+00	0.00E+00	0.00E+00		2.1138	0.00E+00	0.00E+00	0.00E+00	0.00E+00
1.8469	0.00E+00	0.00E+00	0.00E+00	0.00E+00		2.2111	0.00E+00	0.00E+00	0.00E+00	0.00E+00
1.9319	0.00E+00	0.00E+00	0.00E+00	0.00E+00		2.3129	2.48E-05	2.14E-02	2.44E-04	2.11E-01
2.0208	0.00E+00	0.00E+00	0.00E+00	0.00E+00		2.4194	2.39E-04	1.98E-01	2.01E-03	1.66E+00
2.1138	0.00E+00	0.00E+00	0.00E+00	0.00E+00		2.5307	5.77E-04	4.66E-01	3.04E-03	2.40E+00
2.2111	0.00E+00	0.00E+00	0.00E+00	0.00E+00		2.6472	1.01E-03	7.94E-01	3.73E-03	2.82E+00
2.3129	0.00E+00	0.00E+00	0.00E+00	0.00E+00		2.7691	1.50E-03	1.15E+00	4.03E-03	2.91E+00
2.4194	5.37E-05	4.44E-02	5.04E-04	4.17E-01		2.8965	1.90E-03	1.42E+00	3.13E-03	2.16E+00
2.5307	1.40E-04	1.13E-01	7.75E-04	6.12E-01		3.0298	2.24E-03	1.65E+00	2.56E-03	1.69E+00
2.6472	2.55E-04	1.99E-01	9.84E-04	7.44E-01		3.1693	2.66E-03	1.91E+00	2.97E-03	1.87E+00
2.7691	3.96E-04	3.01E-01	1.16E-03	8.38E-01		3.3152	3.06E-03	2.15E+00	2.76E-03	1.66E+00
2.8965	5.28E-04	3.93E-01	1.04E-03	7.17E-01		3.4678	3.42E-03	2.36E+00	2.34E-03	1.35E+00
3.0298	6.53E-04	4.75E-01	9.37E-04	6.19E-01		3.6274	3.79E-03	2.56E+00	2.32E-03	1.28E+00
3.1693	7.97E-04	5.66E-01	1.03E-03	6.49E-01		3.7943	4.15E-03	2.75E+00	2.14E-03	1.13E+00
3.3152	9.26E-04	6.44E-01	8.91E-04	5.37E-01		3.969	4.49E-03	2.93E+00	1.99E-03	1.00E+00
3.4678	1.04E-03	7.07E-01	7.13E-04	4.11E-01		4.1517	4.70E-03	3.03E+00	1.15E-03	5.52E-01
3.6274	1.14E-03	7.64E-01	6.48E-04	3.57E-01		4.3428	4.83E-03	3.09E+00	6.64E-04	3.06E-01
3.7943	1.22E-03	8.05E-01	4.68E-04	2.47E-01		4.5426	4.98E-03	3.15E+00	7.65E-04	3.37E-01
3.969	1.30E-03	8.48E-01	4.93E-04	2.48E-01		4.7517	5.17E-03	3.23E+00	9.01E-04	3.79E-01
4.1517	1.41E-03	9.01E-01	6.00E-04	2.89E-01		4.9704	5.47E-03	3.35E+00	1.38E-03	5.54E-01
4.3428	1.52E-03	9.49E-01	5.45E-04	2.51E-01		5.1992	5.78E-03	3.47E+00	1.34E-03	5.17E-01
4.5426	1.62E-03	9.94E-01	5.08E-04	2.24E-01		5.4385	5.99E-03	3.55E+00	8.66E-04	3.19E-01
4.7517	1.70E-03	1.03E+00	3.97E-04	1.67E-01		5.6889	6.12E-03	3.60E+00	5.45E-04	1.92E-01
4.9704	1.79E-03	1.06E+00	4.00E-04	1.61E-01		5.9507	6.22E-03	3.63E+00	3.65E-04	1.23E-01
5.1992	1.87E-03	1.10E+00	3.57E-04	1.37E-01		6.2246	6.37E-03	3.68E+00	5.72E-04	1.84E-01
5.4385	1.93E-03	1.12E+00	2.67E-04	9.81E-02		6.5111	6.47E-03	3.71E+00	3.27E-04	1.00E-01
5.6889	1.99E-03	1.14E+00	2.05E-04	7.20E-02		6.8108	6.62E-03	3.75E+00	4.92E-04	1.45E-01
5.9507	2.03E-03	1.15E+00	1.61E-04	5.40E-02		7.1243	6.73E-03	3.78E+00	3.65E-04	1.02E-01
6.2246	2.09E-03	1.17E+00	2.40E-04	7.70E-02		7.4522	6.86E-03	3.82E+00	3.86E-04	1.04E-01
6.5111	2.14E-03	1.19E+00	1.55E-04	4.77E-02		7.7952	6.98E-03	3.85E+00	3.57E-04	9.16E-02
6.8108	2.20E-03	1.20E+00	2.04E-04	5.98E-02		8.154	7.07E-03	3.87E+00	2.61E-04	6.40E-02
7.1243	2.24E-03	1.21E+00	1.27E-04	3.57E-02		8.5293	7.17E-03	3.89E+00	2.54E-04	5.95E-02
7.4522	2.27E-03	1.22E+00	1.10E-04	2.96E-02		8.9219	7.26E-03	3.92E+00	2.37E-04	5.32E-02
7.7952	2.31E-03	1.23E+00	9.56E-05	2.45E-02		9.3326	7.34E-03	3.93E+00	2.02E-04	4.34E-02
8.154	2.33E-03	1.24E+00	5.91E-05	1.45E-02		9.7621	7.39E-03	3.94E+00	1.16E-04	2.38E-02
8.5293	2.35E-03	1.24E+00	4.81E-05	1.13E-02		10.2114	7.48E-03	3.96E+00	1.89E-04	3.70E-02
8.9219	2.36E-03	1.25E+00	4.25E-05	9.54E-03		10.6814	7.52E-03	3.97E+00	9.57E-05	1.79E-02
9.3326	2.38E-03	1.25E+00	3.40E-05	7.29E-03		11.1731	7.52E-03	3.97E+00	0.00E+00	0.00E+00
9.7621	2.38E-03	1.25E+00	1.38E-05	2.82E-03		11.6874	7.52E-03	3.97E+00	0.00E+00	0.00E+00
10.2114	2.40E-03	1.25E+00	4.44E-05	8.69E-03		12.2253	7.53E-03	3.97E+00	6.66E-06	1.09E-03
10.6814	2.43E-03	1.26E+00	5.20E-05	9.74E-03		12.788	7.53E-03	3.97E+00	7.62E-06	1.19E-03
11.1731	2.45E-03	1.26E+00	3.60E-05	6.45E-03		13.3766	7.54E-03	3.97E+00	7.54E-06	1.13E-03
11.6874	2.46E-03	1.27E+00	3.62E-05	6.19E-03		13.9923	7.54E-03	3.97E+00	7.01E-06	1.00E-03
12.2253	2.48E-03	1.27E+00	3.51E-05	5.74E-03		14.6364	7.54E-03	3.97E+00	5.29E-06	7.23E-04
12.788	2.50E-03	1.27E+00	3.34E-05	5.22E-03		15.31	7.55E-03	3.97E+00	4.57E-06	5.97E-04
13.3766	2.52E-03	1.27E+00	3.18E-05	4.75E-03		16.0147	7.55E-03	3.97E+00	3.95E-06	4.94E-04
13.9923	2.54E-03	1.28E+00	3.00E-05	4.29E-03		16.7518	7.55E-03	3.97E+00	3.27E-06	3.90E-04
14.6364	2.56E-03	1.28E+00	2.54E-05	3.48E-03		17.5229	7.55E-03	3.97E+00	2.82E-06	3.22E-04
15.31	2.57E-03	1.28E+00	2.27E-05	2.97E-03		18.3294	7.56E-03	3.97E+00	1.45E-06	1.59E-04
16.0147	2.59E-03	1.28E+00	2.14E-05	2.67E-03		19.1731	7.56E-03	3.97E+00	1.47E-06	1.53E-04
16.7518	2.60E-03	1.28E+00	2.00E-05	2.39E-03		20.0556	7.61E-03	3.98E+00	5.79E-05	5.78E-03
17.5229	2.61E-03	1.29E+00	1.70E-05	1.94E-03		20.9787	7.74E-03	3.99E+00	1.38E-04	1.31E-02
18.3294	2.62E-03	1.29E+00	6.26E-06	6.83E-04		21.9443	7.86E-03	4.00E+00	1.34E-04	1.22E-02
19.1731	2.62E-03	1.29E+00	3.73E-06	3.89E-04		22.9544	7.98E-03	4.01E+00	1.14E-04	9.98E-03
20.0556	2.62E-03	1.29E+00	3.26E-06	3.25E-04		24.0109	8.04E-03	4.02E+00	6.05E-05	5.04E-03
20.9787	2.63E-03	1.29E+00	2.62E-06	2.50E-04		25.1161	8.08E-03	4.02E+00	3.10E-05	2.47E-03
21.9443	2.63E-03	1.29E+00	2.45E-06	2.23E-04		26.2721	8.11E-03	4.02E+00	2.53E-05	1.93E-03
22.9544	2.63E-03	1.29E+00	2.41E-06	2.10E-04		27.4814	8.13E-03	4.02E+00	1.96E-05	1.43E-03
24.0109	2.63E-03	1.29E+00	6.73E-07	5.61E-05		28.7463	8.13E-03	4.02E+00	0.00E+00	0.00E+00
25.1161	2.63E-03	1.29E+00	0.00E+00	0.00E+00		30.0694	8.13E-03	4.02E+00	0.00E+00	0.00E+00
26.2721	2.63E-03	1.29E+00	0.00E+00	0.00E+00		31.4534	8.13E-03	4.02E+00	0.00E+00	0.00E+00
27.4814	2.63E-03	1.29E+00	0.00E+00	0.00E+00		32.9012	8.13E-03	4.02E+00	0.00E+00	0.00E+00
28.7463	2.63E-03	1.29E+00	0.00E+00	0.00E+00
30.0694	2.63E-03	1.29E+00	0.00E+00	0.00E+00
31.4534	2.63E-03	1.29E+00	0.00E+00	0.00E+00
