# Supplementary material for: Experimental research on the influence of acid on the chemical and pore structure evolution characteristics of Wenjiaba tectonic coal
Source: PLoS One. 2024 Apr 23;19(4):e0301923. doi: 10.1371/journal.pone.0301923 (PMC11037547; doi:10.1371/journal.pone.0301923)
Supplement: S1 Data — (ZIP) [file pone.0301923.s001.zip › Experimental data/Supporting data for cryogenic liquid nitrogen experiments (Isotherm).csv]

post-acidification						pre-acidification
Relative Pressure	Volume @ STP					Relative Pressure	Volume @ STP
2.44E-05	0.0052	9.90E-01	1.8328			5.96E-05	-0.0028	9.90E-01	4.462
6.37E-05	0.0077	9.80E-01	1.7835			1.02E-04	-0.0014	9.80E-01	4.2439
9.45E-05	0.009	9.69E-01	1.796			1.35E-04	-0.0017	9.68E-01	5.3185
1.20E-04	0.01	9.59E-01	1.8043			1.58E-04	-0.0019	9.59E-01	5.5706
1.43E-04	0.0106	9.50E-01	1.7437			1.75E-04	-0.0024	9.49E-01	5.5631
1.98E-04	0.0121	9.39E-01	1.7921			1.99E-04	-0.0034	9.39E-01	5.4588
4.83E-04	0.0169	9.30E-01	1.7392			3.99E-04	-0.0008	9.30E-01	5.2305
5.99E-04	0.0185	9.19E-01	1.7823			6.08E-04	0.0012	9.20E-01	4.9359
8.05E-04	0.0206	9.00E-01	1.7444			8.06E-04	0.0023	9.00E-01	4.6284
1.01E-03	0.0226	8.50E-01	1.6728			1.01E-03	0.0033	8.51E-01	5.1801
3.01E-03	0.0344	8.00E-01	1.6308			3.01E-03	0.0205	8.00E-01	4.9566
5.00E-03	0.0432	7.51E-01	1.5747			5.01E-03	0.0333	7.51E-01	4.3094
7.01E-03	0.0511	7.00E-01	1.4839			7.01E-03	0.0448	7.01E-01	4.5438
9.01E-03	0.0567	6.50E-01	1.4338			9.01E-03	0.0542	6.49E-01	4.4322
1.00E-02	0.0573	6.01E-01	1.3362			1.00E-02	0.0625	6.00E-01	4.0016
2.51E-02	0.0936	5.51E-01	1.268			2.51E-02	0.1533	5.50E-01	3.8225
5.07E-02	0.1442	5.01E-01	1.1447			5.08E-02	0.2906	5.00E-01	3.8301
7.57E-02	0.1968	4.49E-01	1.0732			7.62E-02	0.4053	4.49E-01	3.359
1.01E-01	0.2441	3.99E-01	0.984			1.01E-01	0.5468	3.99E-01	3.0995
1.50E-01	0.3395	3.49E-01	0.8712			1.51E-01	0.7769	3.49E-01	2.726
2.00E-01	0.4306	3.00E-01	0.7847			2.01E-01	0.9194	2.99E-01	2.6165
2.50E-01	0.5073	2.50E-01	0.6677			2.50E-01	1.2819	2.49E-01	2.1594
3.00E-01	0.5954	1.99E-01	0.5415			3.01E-01	1.3206	1.99E-01	1.6414
3.50E-01	0.6728	1.49E-01	0.4105			3.50E-01	1.6362	1.49E-01	1.3857
4.00E-01	0.7473	9.94E-02	0.28			4.00E-01	1.7931	9.96E-02	0.9103
4.50E-01	0.8292	7.46E-02	0.2065			4.50E-01	1.9086	7.45E-02	0.6355
5.00E-01	0.8825	4.93E-02	0.1307			5.00E-01	2.131	4.92E-02	0.3576
5.50E-01	0.9807					5.50E-01	2.0094
6.00E-01	1.0295					6.00E-01	2.377
6.50E-01	1.1263					6.50E-01	2.2854
7.00E-01	1.1906					7.00E-01	2.6173
7.50E-01	1.2614					7.50E-01	2.7213
8.00E-01	1.3481					8.00E-01	2.4587
8.50E-01	1.3916					8.49E-01	3.1236
8.99E-01	1.5179					9.00E-01	2.7841
9.20E-01	1.5278					9.20E-01	3.2536
9.30E-01	1.5679					9.31E-01	3.0921
9.40E-01	1.6273					9.40E-01	3.5187
9.51E-01	1.6248					9.51E-01	3.4777
9.60E-01	1.6972					9.60E-01	3.7756
9.71E-01	1.717					9.70E-01	4.0127
9.81E-01	1.7269					9.81E-01	3.7607
9.90E-01	1.8328					9.90E-01	4.462
