# Supplementary material for: Experimental research on the influence of acid on the chemical and pore structure evolution characteristics of Wenjiaba tectonic coal
Source: PLoS One. 2024 Apr 23;19(4):e0301923. doi: 10.1371/journal.pone.0301923 (PMC11037547; doi:10.1371/journal.pone.0301923)
Supplement: S1 Data — (ZIP) [file pone.0301923.s001.zip › Experimental data/Supporting data for high-pressure mercury intrusion experimentsú¿post-acidificationú⌐ú⌐.xlsx]

## Sheet: Sheet1
Cumulative Intrusion vs Pore size				|	Incremental Intrusion vs Pore size				|	Cumulative Pore Area vs Pore size				|	Cumulative Intrusion vs Pressure				|	Incremental Intrusion vs Pressure				|	Differential Intrusion vs Pore size				|	Log Differential Intrusion vs Pore size				|	Differential Intrusion vs Pressure				|	Volume Scaling
				|					|					|					|					|					|					|					|
				|					|					|					|					|					|					|					|
Intrusion for Cycle 1		Extrusion for Cycle 1		|	Intrusion for Cycle 1		Extrusion for Cycle 1		|	Intrusion for Cycle 1		Extrusion for Cycle 1		|	Intrusion for Cycle 1		Extrusion for Cycle 1		|	Intrusion for Cycle 1		Extrusion for Cycle 1		|	Intrusion for Cycle 1				|	Intrusion for Cycle 1				|	Intrusion for Cycle 1				|	Volume, Predicted
Pore size Diameter (nm)	Cumulative Intrusion (mL/g)	Pore size Diameter (nm)	Cumulative Intrusion (mL/g)	|	Pore size Diameter (nm)	Incremental Intrusion (mL/g)	Pore size Diameter (nm)	Incremental Intrusion (mL/g)	|	Pore size Diameter (nm)	Cumulative Pore area (m²/g)	Pore size Diameter (nm)	Cumulative Pore area (m²/g)	|	Pressure (psia)	Cumulative Intrusion (mL/g)	Pressure (psia)	Cumulative Intrusion (mL/g)	|	Pressure (psia)	Incremental Intrusion (mL/g)	Pressure (psia)	Incremental Intrusion (mL/g)	|	Pore size Diameter (nm)	Differential Intrusion (/nm·mL/g)			|	Pore size Diameter (nm)	Log Differential Intrusion (mL/g)			|	Pressure (psia)	Differential Intrusion (/nm·mL/g)			|	Pressure (psia)	Volume (mL/g)
354154	1.20351e-30	5.48219	0.519731	|	354154	0	6.62327	0.000368953	|	354154	0	5.48219	4.15233	|	0.510692	1.20351e-30	32991.1	0.519731	|	0.510692	0	27307.3	0.000368953	|	354154	7.96267e-08			|	354154	0.0663991			|	0.510692	7.96267e-08			|	0.222149	0.355584
291257	0.00563832	6.62327	0.519362	|	291257	0.00563832	8.60689	0.000769198	|	291257	6.98881e-05	6.62327	3.90851	|	0.620976	0.00563832	27307.3	0.519362	|	0.620976	0.00563832	21013.8	0.000769198	|	291257	1.07698e-07			|	291257	0.0738523			|	0.620976	1.07698e-07			|	0.516764	0.416635
250707	0.0109069	8.60689	0.518592	|	250707	0.00526859	11.2902	0.000334203	|	250707	0.000147659	8.60689	3.50447	|	0.721413	0.0109069	21013.8	0.518592	|	0.721413	0.00526859	16019.5	0.000334203	|	250707	1.82531e-07			|	250707	0.107717			|	0.721413	1.82531e-07			|	0.725042	0.427773
220217	0.0180241	11.2902	0.518258	|	220217	0.00711723	14.5542	0.000149667	|	220217	0.000268565	11.2902	3.37009	|	0.821298	0.0180241	16019.5	0.518258	|	0.821298	0.00711723	12426.9	0.000149667	|	220217	3.6132e-07			|	220217	0.187235			|	0.821298	3.6132e-07			|	1.20226	0.45712
196674	0.0290235	14.5542	0.518109	|	196674	0.0109993	18.7993	6.31809e-06	|	196674	0.000479639	14.5542	3.32376	|	0.919608	0.0290235	12426.9	0.518109	|	0.919608	0.0109993	9620.78	6.31809e-06	|	196674	8.34752e-07			|	196674	0.38677			|	0.919608	8.34752e-07			|	1.7016	0.466641
177131	0.0487576	18.7993	0.518102	|	177131	0.0197341	24.71	2.01464e-05	|	177131	0.000901978	18.7993	3.32225	|	1.02107	0.0487576	9620.78	0.518102	|	1.02107	0.0197341	7319.43	2.01464e-05	|	177131	1.93223e-06			|	177131	0.805835			|	1.02107	1.93223e-06			|	2.20008	0.473296
142386	0.18038	24.71	0.518082	|	142386	0.131622	31.6534	0	|	142386	0.00419751	24.71	3.31854	|	1.27023	0.18038	7319.43	0.518082	|	1.27023	0.131622	5713.87	0	|	142386	5.77899e-06			|	142386	1.93742			|	1.27023	5.77899e-06			|	2.69928	0.477917
118932	0.355584	31.6534	0.518082	|	118932	0.175204	54.7184	0.000212371	|	118932	0.00956121	31.6534	3.31854	|	1.52073	0.355584	5713.87	0.518082	|	1.52073	0.175204	3305.35	0.000212371	|	118932	5.56858e-06			|	118932	1.55564			|	1.52073	5.56858e-06			|	3.00539	0.479812
99630.2	0.416635	54.7184	0.51787	|	99630.2	0.061051	90.4384	0.000497699	|	99630.2	0.0117959	54.7184	3.29887	|	1.81535	0.416635	3305.35	0.51787	|	1.81535	0.061051	1999.85	0.000497699	|	99630.2	2.05906e-06			|	99630.2	0.483246			|	1.81535	2.05906e-06			|	3.39753	0.482354
89375.9	0.427773	90.4384	0.517372	|	89375.9	0.0111379	150.745	0.000608921	|	89375.9	0.0122673	90.4384	3.27144	|	2.02363	0.427773	1999.85	0.517372	|	2.02363	0.0111379	1199.8	0.000608921	|	89375.9	1.50501e-06			|	89375.9	0.316704			|	2.02363	1.50501e-06			|	3.70507	0.483787
72321.1	0.45712	150.745	0.516763	|	72321.1	0.0293471	258.403	0.000691175	|	72321.1	0.0137192	150.745	3.25125	|	2.50084	0.45712	1199.8	0.516763	|	2.50084	0.0293471	699.928	0.000691175	|	72321.1	1.25905e-06			|	72321.1	0.214397			|	2.50084	1.25905e-06			|	4.69455	0.487253
60284	0.466641	258.403	0.516072	|	60284	0.00952044	361.958	0.000899911	|	60284	0.0142936	258.403	3.23773	|	3.00019	0.466641	699.928	0.516072	|	3.00019	0.00952044	499.681	0.000899911	|	60284	7.5511e-07			|	60284	0.107184			|	3.00019	7.5511e-07			|	5.19783	0.488685
51694.9	0.473296	361.958	0.515172	|	51694.9	0.00665504	603.878	0.000709176	|	51694.9	0.014769	361.958	3.22613	|	3.49867	0.473296	499.681	0.515172	|	3.49867	0.00665504	299.504	0.000709176	|	51694.9	7.27016e-07			|	51694.9	0.0885317			|	3.49867	7.27016e-07			|	5.6923	0.489748
45240.1	0.477917	603.878	0.514463	|	45240.1	0.00462162	904.254	0.000639379	|	45240.1	0.0151505	603.878	3.22025	|	3.99786	0.477917	299.504	0.514463	|	3.99786	0.00462162	200.014	0.000639379	|	45240.1	6.73272e-07			|	45240.1	0.0717243			|	3.99786	6.73272e-07			|	6.19291	0.49058
42022.4	0.479812	904.254	0.513824	|	42022.4	0.00189483	1548.49	0.000481665	|	42022.4	0.0153242	904.254	3.21686	|	4.30398	0.479812	200.014	0.513824	|	4.30398	0.00189483	116.8	0.000481665	|	42022.4	6.46505e-07			|	42022.4	0.0639687			|	4.30398	6.46505e-07			|	7.18948	0.491967
38513.4	0.482354	1548.49	0.513342	|	38513.4	0.00254184	2163.13	0.000277102	|	38513.4	0.0155767	1548.49	3.21529	|	4.69612	0.482354	116.8	0.513342	|	4.69612	0.00254184	83.6121	0.000277102	|	38513.4	6.21405e-07			|	38513.4	0.0563388			|	4.69612	6.21405e-07			|	8.18739	0.492983
36146.3	0.483787	2163.13	0.513065	|	36146.3	0.00143269	3845.91	0.000357211	|	36146.3	0.0157302	2163.13	3.21469	|	5.00365	0.483787	83.6121	0.513065	|	5.00365	0.00143269	47.0275	0.000357211	|	36146.3	6.10049e-07			|	36146.3	0.0519129			|	5.00365	6.10049e-07			|	9.18459	0.493862
30178.5	0.487253	3845.91	0.512708	|	30178.5	0.00346616	15023.6	0.000826538	|	30178.5	0.0161483	3845.91	3.21422	|	5.99313	0.487253	47.0275	0.512708	|	5.99313	0.00346616	12.0386	0.000826538	|	30178.5	5.73627e-07			|	30178.5	0.040759			|	5.99313	5.73627e-07			|	10.4275	0.494601
27840.5	0.488685	15023.6	0.511881	|	27840.5	0.00143269			|	27840.5	0.0163458	15023.6	3.21387	|	6.49642	0.488685	12.0386	0.511881	|	6.49642	0.00143269			|	27840.5	5.53775e-07			|	27840.5	0.036302			|	6.49642	5.53775e-07			|	11.673	0.495202
25871.3	0.489748			|	25871.3	0.00106299			|	25871.3	0.0165041			|	6.99088	0.489748			|	6.99088	0.00106299			|	25871.3	5.23894e-07			|	25871.3	0.0319199			|	6.99088	5.23894e-07			|	13.1652	0.495803
24142.5	0.49058			|	24142.5	0.000831902			|	24142.5	0.0166372			|	7.49149	0.49058			|	7.49149	0.000831902			|	24142.5	4.92619e-07			|	24142.5	0.0279923			|	7.49149	4.92619e-07			|	14.6594	0.496219
21308	0.491967			|	21308	0.00138646			|	21308	0.0168813			|	8.48806	0.491967			|	8.48806	0.00138646			|	21308	4.66028e-07			|	21308	0.023386			|	8.48806	4.66028e-07			|	16.6517	0.496681
19066.4	0.492983			|	19066.4	0.00101674			|	19066.4	0.0170827			|	9.48597	0.492983			|	9.48597	0.00101674			|	19066.4	4.54645e-07			|	19066.4	0.0204103			|	9.48597	4.54645e-07			|	18.6858	0.497189
17252.7	0.493862			|	17252.7	0.000878096			|	17252.7	0.0172761			|	10.4832	0.493862			|	10.4832	0.000878096			|	17252.7	4.3456e-07			|	17252.7	0.0176525			|	10.4832	4.3456e-07			|	21.18	0.497559
15424.1	0.494601			|	15424.1	0.000739485			|	15424.1	0.0174572			|	11.7261	0.494601			|	11.7261	0.000739485			|	15424.1	4.09628e-07			|	15424.1	0.0148755			|	11.7261	4.09628e-07			|	23.673	0.497882
13943.1	0.495202			|	13943.1	0.000600755			|	13943.1	0.0176208			|	12.9716	0.495202			|	12.9716	0.000600755			|	13943.1	3.95163e-07			|	13943.1	0.0129724			|	12.9716	3.95163e-07			|	26.1653	0.49816
12504.6	0.495803			|	12504.6	0.000600845			|	12504.6	0.0178026			|	14.4638	0.495803			|	14.4638	0.000600845			|	12504.6	3.80998e-07			|	12504.6	0.0112168			|	14.4638	3.80998e-07			|	28.6624	0.498437
11333.7	0.496219			|	11333.7	0.000415951			|	11333.7	0.0179422			|	15.958	0.496219			|	15.958	0.000415951			|	11333.7	3.75717e-07			|	11333.7	0.010028			|	15.958	3.75717e-07			|	31.1524	0.498622
10075.8	0.496681			|	10075.8	0.000462115			|	10075.8	0.0181148			|	17.9502	0.496681			|	17.9502	0.000462115			|	10075.8	4.03026e-07			|	10075.8	0.00956159			|	17.9502	4.03026e-07			|	33.6806	0.498853
9050.26	0.497189			|	9050.26	0.000508368			|	9050.26	0.0183275			|	19.9844	0.497189			|	19.9844	0.000508368			|	9050.26	4.13342e-07			|	9050.26	0.00880803			|	19.9844	4.13342e-07			|	36.1723	0.499038
8046.04	0.497559			|	8046.04	0.000369787			|	8046.04	0.0185005			|	22.4786	0.497559			|	22.4786	0.000369787			|	8046.04	3.9279e-07			|	8046.04	0.00743986			|	22.4786	3.9279e-07			|	38.6668	0.499176
7242.79	0.497882			|	7242.79	0.000323445			|	7242.79	0.0186698			|	24.9715	0.497882			|	24.9715	0.000323445			|	7242.79	4.10773e-07			|	7242.79	0.00700399			|	24.9715	4.10773e-07			|	39.5698	0.499197
6585.51	0.49816			|	6585.51	0.00027734			|	6585.51	0.0188302			|	27.4639	0.49816			|	27.4639	0.00027734			|	6585.51	4.33783e-07			|	6585.51	0.00672513			|	27.4639	4.33783e-07			|	44.8018	0.499275
6036.63	0.498437			|	6036.63	0.000277251			|	6036.63	0.0190059			|	29.961	0.498437			|	29.961	0.000277251			|	6036.63	4.62042e-07			|	6036.63	0.0065665			|	29.961	4.62042e-07			|	49.9396	0.499365
5573.44	0.498622			|	5573.44	0.000184894			|	5573.44	0.0191333			|	32.451	0.498622			|	32.451	0.000184894			|	5573.44	4.87871e-07			|	5573.44	0.00640336			|	32.451	4.87871e-07			|	59.9879	0.499502
5170.6	0.498853			|	5170.6	0.000231087			|	5170.6	0.0193054			|	34.9792	0.498853			|	34.9792	0.000231087			|	5170.6	4.75105e-07			|	5170.6	0.00578408			|	34.9792	4.75105e-07			|	69.9235	0.499775
4826.78	0.499038			|	4826.78	0.000184834			|	4826.78	0.0194533			|	37.4709	0.499038			|	37.4709	0.000184834			|	4826.78	4.26501e-07			|	4826.78	0.00483428			|	37.4709	4.26501e-07			|	84.8144	0.500243
4525.5	0.499176			|	4525.5	0.00013867			|	4525.5	0.0195719			|	39.9654	0.499176			|	39.9654	0.00013867			|	4525.5	3.44831e-07			|	4525.5	0.0036743			|	39.9654	3.44831e-07			|	94.825	0.500466
4425.52	0.499197			|	4425.52	2.05636e-05			|	4425.52	0.0195903			|	40.8683	0.499197			|	40.8683	2.05636e-05			|	4425.52	3.14992e-07			|	4425.52	0.00327969			|	40.8683	3.14992e-07			|	109.741	0.5007
3923.26	0.499275			|	3923.26	7.83205e-05			|	3923.26	0.0196654			|	46.1004	0.499275			|	46.1004	7.83205e-05			|	3923.26	2.02708e-07			|	3923.26	0.00187377			|	46.1004	2.02708e-07			|	122.35	0.500909
3529.86	0.499365			|	3529.86	8.92878e-05			|	3529.86	0.0197612			|	51.2382	0.499365			|	51.2382	8.92878e-05			|	3529.86	2.16919e-07			|	3529.86	0.00180253			|	51.2382	2.16919e-07			|	134.857	0.501054
2951.11	0.499502			|	2951.11	0.000137925			|	2951.11	0.0199314			|	61.2865	0.499502			|	61.2865	0.000137925			|	2951.11	4.24116e-07			|	2951.11	0.00294645			|	61.2865	4.24116e-07			|	149.958	0.501234
2539.43	0.499775			|	2539.43	0.00027293			|	2539.43	0.0203291			|	71.2221	0.499775			|	71.2221	0.00027293			|	2539.43	8.28633e-07			|	2539.43	0.00495456			|	71.2221	8.28633e-07			|	169.551	0.501499
2100.31	0.500243			|	2100.31	0.000467837			|	2100.31	0.0211358			|	86.113	0.500243			|	86.113	0.000467837			|	2100.31	1.02486e-06			|	2100.31	0.00506748			|	86.113	1.02486e-06			|	189.637	0.501727
1881.57	0.500466			|	1881.57	0.000222862			|	1881.57	0.0215835			|	96.1235	0.500466			|	96.1235	0.000222862			|	1881.57	9.76295e-07			|	1881.57	0.00432379			|	96.1235	9.76295e-07			|	215.192	0.502013
1628.82	0.5007			|	1628.82	0.000234306			|	1628.82	0.0221175			|	111.04	0.5007			|	111.04	0.000234306			|	1628.82	1.0427e-06			|	1628.82	0.00399894			|	111.04	1.0427e-06			|	239.984	0.502193
1462.72	0.500909			|	1462.72	0.000208318			|	1462.72	0.0226566			|	123.648	0.500909			|	123.648	0.000208318			|	1462.72	1.13937e-06			|	1462.72	0.00392409			|	123.648	1.13937e-06			|	264.817	0.50244
1328.36	0.501054			|	1328.36	0.000145018			|	1328.36	0.0230722			|	136.156	0.501054			|	136.156	0.000145018			|	1328.36	1.27675e-06			|	1328.36	0.00399301			|	136.156	1.27675e-06			|	295.125	0.50248
1195.74	0.501234			|	1195.74	0.000180066			|	1195.74	0.0236429			|	151.256	0.501234			|	151.256	0.000180066			|	1195.74	1.55735e-06			|	1195.74	0.00438498			|	151.256	1.55735e-06			|	324.876	0.502824
1058.61	0.501499			|	1058.61	0.0002653			|	1058.61	0.0245844			|	170.85	0.501499			|	170.85	0.0002653			|	1058.61	1.94409e-06			|	1058.61	0.00484563			|	170.85	1.94409e-06			|	369.817	0.5036
947.251	0.501727			|	947.251	0.000227511			|	947.251	0.0254918			|	190.935	0.501727			|	190.935	0.000227511			|	947.251	2.20512e-06			|	947.251	0.00491803			|	190.935	2.20512e-06			|	392.403	0.503664
835.433	0.502013			|	835.433	0.000286341			|	835.433	0.0267768			|	216.491	0.502013			|	216.491	0.000286341			|	835.433	2.41421e-06			|	835.433	0.00474895			|	216.491	2.41421e-06			|	415.464	0.503754
749.592	0.502193			|	749.592	0.000180185			|	749.592	0.0276862			|	241.283	0.502193			|	241.283	0.000180185			|	749.592	2.38112e-06			|	749.592	0.00420538			|	241.283	2.38112e-06			|	465.346	0.503934
679.644	0.50244			|	679.644	0.000246406			|	679.644	0.0290654			|	266.115	0.50244			|	266.115	0.000246406			|	679.644	2.38656e-06			|	679.644	0.00381676			|	266.115	2.38656e-06			|	515.296	0.503934
610.153	0.50248			|	610.153	4.03523e-05			|	610.153	0.0293157			|	296.423	0.50248			|	296.423	4.03523e-05			|	610.153	4.40456e-06			|	610.153	0.00632489			|	296.423	4.40456e-06			|	634.941	0.504563
554.499	0.502824			|	554.499	0.000344396			|	554.499	0.0316814			|	326.175	0.502824			|	326.175	0.000344396			|	554.499	6.95964e-06			|	554.499	0.00908681			|	326.175	6.95964e-06			|	794.684	0.504939
487.351	0.5036			|	487.351	0.000775814			|	487.351	0.0376386			|	371.116	0.5036			|	371.116	0.000775814			|	487.351	7.07063e-06			|	487.351	0.00811133			|	371.116	7.07063e-06			|	889.998	0.505085
459.392	0.503664			|	459.392	6.36578e-05			|	459.392	0.0381765			|	393.702	0.503664			|	393.702	6.36578e-05			|	459.392	5.58492e-06			|	459.392	0.00605757			|	393.702	5.58492e-06			|	945.236	0.505085
433.972	0.503754			|	433.972	9.04202e-05			|	433.972	0.0389862			|	416.763	0.503754			|	416.763	9.04202e-05			|	433.972	3.81765e-06			|	433.972	0.00390152			|	416.763	3.81765e-06			|	995.455	0.505085
387.583	0.503934			|	387.583	0.000180125			|	387.583	0.0407402			|	466.645	0.503934			|	466.645	0.000180125			|	387.583	2.98413e-06			|	387.583	0.00272364			|	466.645	2.98413e-06			|	1195.44	0.505431
350.107	0.503934			|	350.107	0			|	350.107	0.0407402			|	516.595	0.503934			|	516.595	0			|	350.107	4.95727e-06			|	350.107	0.00408004			|	516.595	4.95727e-06			|	1493.3	0.505797
284.269	0.504563			|	284.269	0.000628769			|	284.269	0.0486695			|	636.24	0.504563			|	636.24	0.000628769			|	284.269	8.33874e-06			|	284.269	0.00557854			|	636.24	8.33874e-06			|	1892.32	0.506192
227.22	0.504939			|	227.22	0.000375569			|	227.22	0.0545436			|	795.983	0.504939			|	795.983	0.000375569			|	227.22	5.68933e-06			|	227.22	0.0030401			|	795.983	5.68933e-06			|	2341.4	0.506696
202.922	0.505085			|	202.922	0.000146687			|	202.922	0.0572718			|	891.297	0.505085			|	891.297	0.000146687			|	202.922	3.81471e-06			|	202.922	0.00181935			|	891.297	3.81471e-06			|	2615.73	0.507164
191.08	0.505085			|	191.08	0			|	191.08	0.0572718			|	946.535	0.505085			|	946.535	0			|	191.08	4.15836e-06			|	191.08	0.00187228			|	946.535	4.15836e-06			|	2886.87	0.507254
181.453	0.505085			|	181.453	0			|	181.453	0.0572718			|	996.754	0.505085			|	996.754	0			|	181.453	5.37916e-06			|	181.453	0.00230409			|	996.754	5.37916e-06			|	3235.08	0.50776
151.13	0.505431			|	151.13	0.000345826			|	151.13	0.0655903			|	1196.74	0.505431			|	1196.74	0.000345826			|	151.13	1.20786e-05			|	151.13	0.00429724			|	1196.74	1.20786e-05			|	3585.84	0.508312
121.012	0.505797			|	121.012	0.000365734			|	121.012	0.0763416			|	1494.6	0.505797			|	1494.6	0.000365734			|	121.012	1.3381e-05			|	121.012	0.00381218			|	1494.6	1.3381e-05			|	3784.34	0.508312
95.5122	0.506192			|	95.5122	0.000395238			|	95.5122	0.0909446			|	1893.62	0.506192			|	1893.62	0.000395238			|	95.5122	1.99872e-05			|	95.5122	0.00449401			|	1893.62	1.99872e-05			|	4481.09	0.508822
77.203	0.506696			|	77.203	0.000504315			|	77.203	0.114304			|	2342.7	0.506696			|	2342.7	0.000504315			|	77.203	3.7181e-05			|	77.203	0.00675762			|	2342.7	3.7181e-05			|	4981.83	0.509071
69.1103	0.507164			|	69.1103	0.0004673			|	69.1103	0.139855			|	2617.03	0.507164			|	2617.03	0.0004673			|	69.1103	4.09412e-05			|	69.1103	0.00666238			|	2617.03	4.09412e-05			|	5579.29	0.509137
62.6222	0.507254			|	62.6222	9.05395e-05			|	62.6222	0.145353			|	2888.17	0.507254			|	2888.17	9.05395e-05			|	62.6222	5.21141e-05			|	62.6222	0.0076788			|	2888.17	5.21141e-05			|	6226.61	0.509239
55.8846	0.50776			|	55.8846	0.000505745			|	55.8846	0.179494			|	3236.37	0.50776			|	3236.37	0.000505745			|	55.8846	6.71956e-05			|	55.8846	0.00884293			|	3236.37	6.71956e-05			|	6877.16	0.509935
50.42	0.508312			|	50.42	0.000552416			|	50.42	0.221067			|	3587.14	0.508312			|	3587.14	0.000552416			|	50.42	6.78801e-05			|	50.42	0.00806167			|	3587.14	6.78801e-05			|	7720.36	0.510788
47.7762	0.508312			|	47.7762	0			|	47.7762	0.221067			|	3785.64	0.508312			|	3785.64	0			|	47.7762	6.35847e-05			|	47.7762	0.00715165			|	3785.64	6.35847e-05			|	8571.22	0.511514
40.3499	0.508822			|	40.3499	0.000509501			|	40.3499	0.267318			|	4482.38	0.508822			|	4482.38	0.000509501			|	40.3499	5.89029e-05			|	40.3499	0.00559207			|	4482.38	5.89029e-05			|	9070	0.511716
36.2952	0.509071			|	36.2952	0.00024879			|	36.2952	0.293287			|	4983.13	0.509071			|	4983.13	0.00024879			|	36.2952	4.05234e-05			|	36.2952	0.00346233			|	4983.13	4.05234e-05			|	9567.25	0.512108
32.4094	0.509137			|	32.4094	6.634e-05			|	32.4094	0.301011			|	5580.59	0.509137			|	5580.59	6.634e-05			|	32.4094	4.73877e-05			|	32.4094	0.0036183			|	5580.59	4.73877e-05			|	10575.9	0.512496
29.0408	0.509239			|	29.0408	0.000102341			|	29.0408	0.314335			|	6227.91	0.509239			|	6227.91	0.000102341			|	29.0408	0.000134059			|	29.0408	0.00915172			|	6227.91	0.000134059			|	13173.8	0.513625
26.2942	0.509935			|	26.2942	0.000696003			|	26.2942	0.414959			|	6878.46	0.509935			|	6878.46	0.000696003			|	26.2942	0.000235397			|	26.2942	0.0145796			|	6878.46	0.000235397			|	16371	0.515104
23.4229	0.510788			|	23.4229	0.000852168			|	23.4229	0.552081			|	7721.66	0.510788			|	7721.66	0.000852168			|	23.4229	0.000285343			|	23.4229	0.0157376			|	7721.66	0.000285343			|	19967.8	0.516125
21.0981	0.511514			|	21.0981	0.000726759			|	21.0981	0.682673			|	8572.52	0.511514			|	8572.52	0.000726759			|	21.0981	0.000276897			|	21.0981	0.0137578			|	8572.52	0.000276897			|	24989.1	0.517576
19.938	0.511716			|	19.938	0.000201166			|	19.938	0.721891			|	9071.3	0.511716			|	9071.3	0.000201166			|	19.938	0.000265573			|	19.938	0.0124678			|	9071.3	0.000265573			|	29990.6	0.518915
18.9019	0.512108			|	18.9019	0.000392854			|	18.9019	0.802808			|	9568.55	0.512108			|	9568.55	0.000392854			|	18.9019	0.000259123			|	18.9019	0.0115152			|	9568.55	0.000259123			|	32989.8	0.519731
17.0993	0.512496			|	17.0993	0.000387669			|	17.0993	0.888954			|	10577.2	0.512496			|	10577.2	0.000387669			|	17.0993	0.000273994			|	17.0993	0.0110273			|	10577.2	0.000273994			|
13.7277	0.513625			|	13.7277	0.00112879			|	13.7277	1.18189			|	13175.1	0.513625			|	13175.1	0.00112879			|	13.7277	0.000433495			|	13.7277	0.0140158			|	13175.1	0.000433495			|
11.0469	0.515104			|	11.0469	0.00147939			|	11.0469	1.6596			|	16372.3	0.515104			|	16372.3	0.00147939			|	11.0469	0.000529118			|	11.0469	0.0137646			|	16372.3	0.000529118			|
9.05719	0.516125			|	9.05719	0.00102109			|	9.05719	2.06592			|	19969.1	0.516125			|	19969.1	0.00102109			|	9.05719	0.000616489			|	9.05719	0.0131479			|	19969.1	0.000616489			|
7.23732	0.517576			|	7.23732	0.00145018			|	7.23732	2.77791			|	24990.4	0.517576			|	24990.4	0.00145018			|	7.23732	0.000937585			|	7.23732	0.0159768			|	24990.4	0.000937585			|
6.0304	0.518915			|	6.0304	0.00133973			|	6.0304	3.58572			|	29991.9	0.518915			|	29991.9	0.00133973			|	6.0304	0.00129882			|	6.0304	0.0184436			|	29991.9	0.00129882			|
5.48219	0.519731			|	5.48219	0.000815392			|	5.48219	4.15233			|	32991.1	0.519731			|	32991.1	0.000815392			|	5.48219	0.00147446			|	5.48219	0.0190326			|	32991.1	0.00147446			|
				|					|					|					|					|					|					|					|
