# Supplementary material for: Experimental research on the influence of acid on the chemical and pore structure evolution characteristics of Wenjiaba tectonic coal
Source: PLoS One. 2024 Apr 23;19(4):e0301923. doi: 10.1371/journal.pone.0301923 (PMC11037547; doi:10.1371/journal.pone.0301923)
Supplement: S1 Data — (ZIP) [file pone.0301923.s001.zip › Experimental data/Supporting data for high-pressure mercury intrusion experiments.xlsx]

## Sheet: Sheet1
Pressure (psia)	Pore Diameter (nm)	Cumulative Pore Volume (mL/g)	Incremental Pore Volume (mL/g)	% of Total Intrusion Volume	% Incremental Intrusion Volume
0.510494	354291	1.40351e-30	0	1.36365e-27	0
0.621717	290910	0.00727962	0.00727962	7.07288	7.07288
0.721675	250616	0.010071	0.00279143	9.78504	2.71216
0.82315	219721	0.0153802	0.0053092	14.9435	5.15842
0.923427	195861	0.0201695	0.00478922	19.5967	4.65321
1.01795	177674	0.0255608	0.0053913	24.8348	5.23818
1.27564	141783	0.0412968	0.015736	40.124	15.2891
1.52053	118947	0.0497532	0.0084564	48.3402	8.21624
1.81609	99589.1	0.0588664	0.00911321	57.1946	8.85439
2.02272	89416	0.063163	0.00429661	61.3692	4.17459
2.49989	72348.5	0.0704426	0.00727963	68.4421	7.07289
3.00288	60230.1	0.0742466	0.00380401	72.138	3.69598
3.50162	51651.3	0.0767097	0.00246302	74.5311	2.39307
4.00029	45212.6	0.0782148	0.00150519	75.9936	1.46244
4.99691	36195.1	0.0798569	0.00164203	77.589	1.59539
5.99936	30147.1	0.0808147	0.000957839	78.5196	0.930637
6.49835	27832.2	0.0811431	0.000328399	78.8387	0.319073
6.99933	25840.1	0.0813894	0.000246309	79.078	0.239314
7.50008	24114.9	0.0816084	0.000218935	79.2907	0.212718
8.49158	21299.2	0.0819368	0.000328407	79.6098	0.31908
9.48844	19061.5	0.0821831	0.000246301	79.8491	0.239306
10.4911	17239.7	0.0823746	0.000191569	80.0352	0.186129
11.7338	15413.8	0.0825662	0.000191569	80.2213	0.186129
12.9816	13932.3	0.082703	0.00013683	80.3543	0.132944
14.4715	12497.9	0.0828946	0.000191569	80.5404	0.186129
15.9652	11328.6	0.0830041	0.000109471	80.6468	0.106362
17.9642	10068	0.0831683	0.000164203	80.8063	0.15954
19.9509	9065.44	0.0833051	0.00013683	80.9393	0.132944
22.4957	8039.92	0.083524	0.000218943	81.152	0.212725
24.988	7238.02	0.0836335	0.000109464	81.2583	0.106355
27.4824	6581.08	0.083743	0.000109464	81.3647	0.106355
29.9713	6034.55	0.0839619	0.000218935	81.5774	0.212718
32.4659	5570.88	0.0840167	5.47394e-05	81.6306	0.0531848
34.9634	5172.95	0.0840987	8.20979e-05	81.7104	0.0797664
37.4648	4827.55	0.0841808	8.20979e-05	81.7901	0.0797664
39.9584	4526.29	0.084263	8.21054e-05	81.8699	0.0797736
41.3452	4374.47	0.084263	0	81.8699	0
48.3291	3742.33	0.084263	0	81.8699	0
50.7433	3564.28	0.0842954	3.2492e-05	81.9015	0.0315692
62.3513	2900.72	0.0844028	0.000107326	82.0058	0.104278
72.379	2498.84	0.0844864	8.35881e-05	82.087	0.0812142
86.2756	2096.35	0.0846451	0.000158735	82.2412	0.154227
113.422	1594.61	0.084714	6.89477e-05	82.3082	0.0669896
136.51	1324.92	0.084906	0.000191942	82.4947	0.186491
172.982	1045.56	0.0849222	1.62348e-05	82.5104	0.0157737
217.385	831.997	0.0854506	0.000528358	83.0238	0.513353
267.647	675.753	0.0854506	0	83.0238	0
327.47	552.306	0.0856178	0.000167243	83.1863	0.162494
417.12	433.6	0.0858687	0.000250839	83.43	0.243715
517.032	349.811	0.085904	3.53605e-05	83.4644	0.0343562
637.571	283.676	0.0862551	0.000351124	83.8055	0.341152
796.366	227.111	0.0863341	7.89911e-05	83.8823	0.0767477
987.537	183.146	0.0864716	0.000137448	84.0158	0.133545
1196.2	151.198	0.0866437	0.000172168	84.1831	0.167278
1494.49	121.02	0.0868102	0.000166416	84.3448	0.16169
1796.19	100.693	0.0869797	0.000169545	84.5095	0.16473
2344.37	77.1481	0.0872614	0.000281662	84.7832	0.273663
2616.92	69.1132	0.0874023	0.000140965	84.9201	0.136962
2892.45	62.5296	0.0875306	0.000128299	85.0448	0.124655
3243.25	55.7661	0.0877482	0.000217579	85.2562	0.2114
3593.05	50.337	0.0879096	0.000161432	85.413	0.156847
4490.58	40.2762	0.0884212	0.000511594	85.91	0.497065
5580.82	32.408	0.0891608	0.000739589	86.6287	0.718585
6876.34	26.3023	0.0897129	0.000552073	87.1651	0.536394
7722.87	23.4192	0.090301	0.000588089	87.7365	0.571388
8570.36	21.1034	0.0907867	0.000485741	88.2084	0.471946
9067.9	19.9455	0.090998	0.000211246	88.4137	0.205247
9563.5	18.9119	0.091151	0.00015305	88.5624	0.148703
10565	17.1191	0.0917463	0.000595316	89.1408	0.578409
13158.7	13.7448	0.0926235	0.000877157	89.993	0.852246
16355	11.0586	0.0945391	0.00191564	91.8542	1.86124
19952.3	9.0648	0.0960925	0.00155339	93.3635	1.50927
24986.5	7.23846	0.0986939	0.00260138	95.891	2.5275
29991.6	6.03047	0.102423	0.00372951	99.5146	3.6236
32991.1	5.48219	0.102923	0.000499569	100	0.485381
27316.3	6.62108	0.0999271	-0.00299588	97.0892	-2.9108
21024.9	8.60234	0.0973315	-0.00259561	94.5673	-2.5219
16035.2	11.2792	0.0953391	-0.00199245	92.6314	-1.93586
12446.9	14.5308	0.0939324	-0.00140666	91.2647	-1.36671
9627	18.7871	0.0929381	-0.00099428	90.2987	-0.966043
7322.73	24.6989	0.0920907	-0.000847429	89.4753	-0.823362
5722.45	31.6059	0.0917815	-0.000309147	89.175	-0.300367
3299.25	54.8196	0.0904183	-0.00136326	87.8504	-1.32454
2005.87	90.167	0.0898993	-0.000519	87.3462	-0.50426
1205.33	150.053	0.0894706	-0.000428639	86.9297	-0.416466
754.038	239.86	0.0889663	-0.0005043	86.4397	-0.489978
503.66	359.099	0.0885508	-0.000415534	86.036	-0.403733
303.586	595.756	0.0880849	-0.000465862	85.5834	-0.452632
200.866	900.418	0.0878821	-0.000202812	85.3863	-0.197052
118.746	1523.12	0.0875972	-0.000284918	85.1095	-0.276826
86.7726	2084.34	0.0873812	-0.000216044	84.8996	-0.209909
53.497	3380.81	0.0872577	-0.000123501	84.7796	-0.119993
15.159	11931.1	0.0871202	-0.000137448	84.646	-0.133545
