# Supplementary material for: Experimental research on the influence of acid on the chemical and pore structure evolution characteristics of Wenjiaba tectonic coal
Source: PLoS One. 2024 Apr 23;19(4):e0301923. doi: 10.1371/journal.pone.0301923 (PMC11037547; doi:10.1371/journal.pone.0301923)
Supplement: S1 Data — (ZIP) [file pone.0301923.s001.zip › Experimental data/Supporting data for high-pressure mercury intrusion experiments-2ú¿pre-acidificationú⌐.xlsx]

## Sheet: Sheet1
Intrusion for Cycle 1
Pore size Diameter (nm)	Log Differential Intrusion (mL/g)
354108	0.0895131
290842	0.0995046
249917	0.132713
219727	0.197822
196351	0.331506
178211	0.508885
141999	0.554906
119017	0.376659
99636.6	0.254581
89320.2	0.19004
72331.5	0.12215
60184.3	0.0695889
51630.3	0.0504843
45174.5	0.0370279
36193	0.0246052
30174.4	0.0186904
27835.2	0.0158073
25851.1	0.0132266
24132.9	0.0113962
21308.5	0.00947088
19054.7	0.00819579
17242	0.00707864
15418.3	0.00625818
13933.4	0.00582049
12499.7	0.00512594
11328.8	0.00472713
10074.1	0.00493673
9041.19	0.00505517
8040.38	0.00437213
7239.91	0.00370232
6581.58	0.00365096
6034.51	0.00373874
5569.8	0.00379705
5172.64	0.00352433
4828.81	0.00275441
4527.24	0.00188501
4187.97	0.00083895
3791.55	0.000177628
3414.38	0.00101172
2890.41	0.0023591
2500.29	0.00248717
2088.39	0.00266725
1608.17	0.00310886
1316.2	0.00350677
1053.43	0.00414931
833.404	0.00395651
679.016	0.00361608
555.299	0.00483529
434.41	0.00383886
349.832	0.00274801
283.79	0.00287348
227.079	0.00194066
183.206	0.00223176
151.061	0.00166626
120.961	0.00155304
100.865	0.00222991
77.0949	0.00284144
69.0563	0.00367512
62.5107	0.00368651
55.7901	0.00311454
50.3615	0.00286513
40.2989	0.00285988
32.4114	0.00532897
26.3071	0.00651748
23.4159	0.00545785
21.1065	0.00560393
19.9458	0.00628183
18.903	0.00714251
17.1366	0.00873744
13.7488	0.00934709
11.06	0.0117005
9.06569	0.0138472
7.23881	0.0198457
6.03074	0.0351476
5.4823	0.0388514
