# Supplementary material for: Experimental research on the influence of acid on the chemical and pore structure evolution characteristics of Wenjiaba tectonic coal
Source: PLoS One. 2024 Apr 23;19(4):e0301923. doi: 10.1371/journal.pone.0301923 (PMC11037547; doi:10.1371/journal.pone.0301923)
Supplement: S1 Data — (ZIP) [file pone.0301923.s001.zip › Experimental data/Supporting data in Figure 2.xlsx]

## Sheet: Sheet1
Wavenumber	Absorbs light	Wavenumber	Absorbs light
Pre-acidification		Post-acidification
399	0.229	400	0
401	0.244	400	0.0493
403	0.25	401	0.0486
405	0.244	401	0.048
407	0.256	402	0.0476
409	0.266	402	0.0475
411	0.266	403	0.0476
413	0.268	403	0.048
415	0.271	404	0.0485
417	0.272	404	0.0491
418	0.272	404	0.0496
420	0.271	405	0.0501
422	0.271	405	0.0506
424	0.269	406	0.051
426	0.269	406	0.0514
428	0.267	407	0.0519
430	0.264	407	0.0523
432	0.261	408	0.0526
434	0.26	408	0.0529
436	0.26	409	0.0531
438	0.261	409	0.0534
440	0.265	410	0.0536
442	0.267	410	0.0537
444	0.271	411	0.0539
445	0.277	411	0.0541
447	0.285	412	0.0543
449	0.296	412	0.0545
451	0.308	413	0.0546
453	0.322	413	0.0547
455	0.337	414	0.0547
457	0.354	414	0.0546
459	0.372	415	0.0545
461	0.39	415	0.0544
463	0.409	416	0.0542
465	0.426	416	0.0541
467	0.442	417	0.054
469	0.455	417	0.0538
471	0.465	418	0.0537
472	0.471	418	0.0536
474	0.473	418	0.0535
476	0.471	419	0.0534
478	0.466	419	0.0532
480	0.458	420	0.0532
482	0.448	420	0.0531
484	0.436	421	0.0531
486	0.421	421	0.0532
488	0.405	422	0.0532
490	0.389	422	0.0533
492	0.372	423	0.0533
494	0.357	423	0.0532
496	0.344	424	0.0531
498	0.333	424	0.0529
499	0.324	425	0.0527
501	0.317	425	0.0524
503	0.313	426	0.052
505	0.31	426	0.0517
507	0.309	427	0.0514
509	0.309	427	0.051
511	0.311	428	0.0507
513	0.313	428	0.0504
515	0.317	429	0.0501
517	0.321	429	0.0498
519	0.325	430	0.0494
521	0.329	430	0.0491
523	0.334	431	0.0487
525	0.338	431	0.0483
526	0.343	431	0.0479
528	0.348	432	0.0475
530	0.351	432	0.047
532	0.354	433	0.0465
534	0.356	433	0.046
536	0.357	434	0.0453
538	0.357	434	0.0446
540	0.356	435	0.0439
542	0.355	435	0.0431
544	0.352	436	0.0423
546	0.349	436	0.0415
548	0.344	437	0.0408
550	0.338	437	0.04
552	0.332	438	0.0394
553	0.325	438	0.0388
555	0.317	439	0.0383
557	0.309	439	0.038
559	0.302	440	0.0378
561	0.294	440	0.0377
563	0.286	441	0.0377
565	0.278	441	0.0379
567	0.27	442	0.0382
569	0.263	442	0.0386
571	0.255	443	0.0391
573	0.247	443	0.0398
575	0.239	444	0.0405
577	0.231	444	0.0413
579	0.223	445	0.0421
580	0.215	445	0.043
582	0.207	445	0.0438
584	0.199	446	0.0447
586	0.192	446	0.0455
588	0.186	447	0.0463
590	0.18	447	0.047
592	0.174	448	0.0478
594	0.169	448	0.0485
596	0.165	449	0.0492
598	0.161	449	0.0499
600	0.157	450	0.0505
602	0.154	450	0.0512
604	0.151	451	0.0518
606	0.148	451	0.0524
607	0.146	452	0.053
609	0.144	452	0.0536
611	0.143	453	0.0541
613	0.141	453	0.0546
615	0.14	454	0.0551
617	0.139	454	0.0557
619	0.137	455	0.0562
621	0.136	455	0.0567
623	0.135	456	0.0573
625	0.133	456	0.0578
627	0.131	457	0.0583
629	0.13	457	0.0588
631	0.128	458	0.0593
633	0.126	458	0.0597
634	0.124	458	0.0602
636	0.121	459	0.0607
638	0.119	459	0.0612
640	0.117	460	0.0617
642	0.115	460	0.0622
644	0.113	461	0.0627
646	0.111	461	0.0633
648	0.109	462	0.0639
650	0.108	462	0.0644
652	0.106	463	0.065
654	0.105	463	0.0656
656	0.104	464	0.0662
658	0.104	464	0.0667
660	0.103	465	0.0672
661	0.102	465	0.0677
663	0.102	466	0.0682
665	0.102	466	0.0687
667	0.102	467	0.0691
669	0.103	467	0.0694
671	0.103	468	0.0697
673	0.104	468	0.07
675	0.105	469	0.0702
677	0.107	469	0.0704
679	0.108	470	0.0706
681	0.11	470	0.0708
683	0.111	471	0.0709
685	0.113	471	0.071
687	0.114	472	0.0711
688	0.116	472	0.0712
690	0.117	472	0.0713
692	0.117	473	0.0714
694	0.117	473	0.0716
696	0.117	474	0.0717
698	0.118	474	0.0718
700	0.118	475	0.072
702	0.117	475	0.0721
704	0.117	476	0.0722
706	0.116	476	0.0723
708	0.116	477	0.0725
710	0.115	477	0.0726
712	0.115	478	0.0726
714	0.115	478	0.0727
715	0.115	479	0.0727
717	0.116	479	0.0728
719	0.118	480	0.0728
721	0.12	480	0.0728
723	0.122	481	0.0728
725	0.124	481	0.0727
727	0.126	482	0.0727
729	0.128	482	0.0727
731	0.131	483	0.0726
733	0.133	483	0.0725
735	0.135	484	0.0725
737	0.137	484	0.0723
739	0.138	485	0.0722
741	0.14	485	0.0721
742	0.14	485	0.0719
744	0.14	486	0.0717
746	0.14	486	0.0715
748	0.138	487	0.0712
750	0.137	487	0.071
752	0.134	488	0.0707
754	0.132	488	0.0704
756	0.13	489	0.0701
758	0.127	489	0.0697
760	0.125	490	0.0694
762	0.123	490	0.069
764	0.121	491	0.0686
766	0.119	491	0.0682
768	0.117	492	0.0679
769	0.116	492	0.0675
771	0.115	493	0.0671
773	0.114	493	0.0668
775	0.114	494	0.0664
777	0.114	494	0.0661
779	0.115	495	0.0658
781	0.117	495	0.0655
783	0.119	496	0.0652
785	0.121	496	0.065
787	0.122	497	0.0647
789	0.123	497	0.0645
791	0.123	498	0.0644
793	0.123	498	0.0642
795	0.122	499	0.0641
796	0.12	499	0.064
798	0.117	499	0.0639
800	0.114	500	0.0638
802	0.111	500	0.0638
804	0.107	501	0.0638
806	0.102	501	0.0638
808	0.0965	502	0.0638
810	0.0908	502	0.0638
812	0.0849	503	0.0639
814	0.0788	503	0.0639
816	0.0731	504	0.0639
818	0.0678	504	0.0639
820	0.0631	505	0.064
822	0.0589	505	0.064
823	0.0553	506	0.064
825	0.0522	506	0.0641
827	0.0493	507	0.0641
829	0.0466	507	0.0642
831	0.044	508	0.0643
833	0.0415	508	0.0644
835	0.0392	509	0.0646
837	0.0371	509	0.0648
839	0.0354	510	0.065
841	0.0339	510	0.0652
843	0.0328	511	0.0655
845	0.0322	511	0.0658
847	0.0322	512	0.0661
849	0.0327	512	0.0664
850	0.034	512	0.0667
852	0.0359	513	0.067
854	0.0389	513	0.0673
856	0.0425	514	0.0676
858	0.0463	514	0.0678
860	0.0501	515	0.0681
862	0.0539	515	0.0683
864	0.0569	516	0.0684
866	0.0591	516	0.0686
868	0.0606	517	0.0687
870	0.0613	517	0.0687
872	0.061	518	0.0688
874	0.06	518	0.0688
876	0.0582	519	0.0688
877	0.0559	519	0.0689
879	0.053	520	0.0689
881	0.0499	520	0.0689
883	0.0466	521	0.0689
885	0.0435	521	0.0689
887	0.0406	522	0.0689
889	0.0383	522	0.069
891	0.0366	523	0.069
893	0.036	523	0.069
895	0.0364	524	0.0691
897	0.0381	524	0.0692
899	0.0408	525	0.0693
901	0.0445	525	0.0694
903	0.0489	526	0.0696
904	0.0536	526	0.0697
906	0.0587	526	0.07
908	0.0639	527	0.0702
910	0.0691	527	0.0704
912	0.0746	528	0.0707
914	0.0801	528	0.071
916	0.0857	529	0.0713
918	0.0913	529	0.0716
920	0.0969	530	0.0719
922	0.102	530	0.0722
924	0.108	531	0.0725
926	0.113	531	0.0727
928	0.117	532	0.0729
930	0.122	532	0.0731
931	0.126	533	0.0733
933	0.13	533	0.0734
935	0.134	534	0.0736
937	0.139	534	0.0737
939	0.143	535	0.0738
941	0.148	535	0.0739
943	0.153	536	0.0741
945	0.158	536	0.0742
947	0.163	537	0.0744
949	0.168	537	0.0745
951	0.174	538	0.0747
953	0.18	538	0.0749
955	0.186	539	0.075
957	0.192	539	0.0752
958	0.199	539	0.0753
960	0.206	540	0.0755
962	0.213	540	0.0756
964	0.221	541	0.0757
966	0.23	541	0.0758
968	0.239	542	0.0759
970	0.248	542	0.0759
972	0.258	543	0.076
974	0.269	543	0.076
976	0.279	544	0.076
978	0.29	544	0.076
980	0.3	545	0.076
982	0.311	545	0.0759
984	0.322	546	0.0759
985	0.332	546	0.0758
987	0.343	547	0.0758
989	0.354	547	0.0757
991	0.364	548	0.0756
993	0.374	548	0.0755
995	0.384	549	0.0753
997	0.393	549	0.0752
999	0.403	550	0.0751
1000	0.412	550	0.0749
1000	0.421	551	0.0748
1000	0.429	551	0.0747
1010	0.437	552	0.0745
1010	0.445	552	0.0744
1010	0.453	553	0.0743
1010	0.46	553	0.0742
1010	0.467	553	0.0742
1020	0.474	554	0.0741
1020	0.479	554	0.0741
1020	0.485	555	0.0741
1020	0.489	555	0.0741
1020	0.492	556	0.0741
1030	0.494	556	0.0741
1030	0.496	557	0.0741
1030	0.496	557	0.0741
1030	0.495	558	0.0741
1030	0.493	558	0.0741
1040	0.49	559	0.074
1040	0.486	559	0.0739
1040	0.481	560	0.0739
1040	0.476	560	0.0738
1040	0.47	561	0.0737
1050	0.463	561	0.0736
1050	0.456	562	0.0735
1050	0.448	562	0.0734
1050	0.44	563	0.0732
1050	0.432	563	0.0731
1050	0.424	564	0.073
1060	0.416	564	0.0729
1060	0.408	565	0.0727
1060	0.4	565	0.0726
1060	0.392	566	0.0725
1060	0.385	566	0.0724
1070	0.378	566	0.0723
1070	0.371	567	0.0722
1070	0.365	567	0.0721
1070	0.358	568	0.0719
1070	0.352	568	0.0718
1080	0.346	569	0.0717
1080	0.34	569	0.0716
1080	0.334	570	0.0714
1080	0.328	570	0.0713
1080	0.322	571	0.0712
1090	0.316	571	0.071
1090	0.31	572	0.0708
1090	0.304	572	0.0707
1090	0.299	573	0.0705
1090	0.293	573	0.0704
1100	0.288	574	0.0702
1100	0.283	574	0.0701
1100	0.278	575	0.0699
1100	0.274	575	0.0697
1100	0.269	576	0.0696
1110	0.265	576	0.0694
1110	0.261	577	0.0693
1110	0.257	577	0.0692
1110	0.253	578	0.0691
1110	0.25	578	0.069
1110	0.246	579	0.0689
1120	0.242	579	0.0688
1120	0.238	580	0.0687
1120	0.234	580	0.0686
1120	0.229	580	0.0685
1120	0.225	581	0.0684
1130	0.22	581	0.0683
1130	0.216	582	0.0683
1130	0.212	582	0.0682
1130	0.208	583	0.0681
1130	0.204	583	0.0681
1140	0.2	584	0.068
1140	0.197	584	0.0679
1140	0.194	585	0.0679
1140	0.191	585	0.0678
1140	0.189	586	0.0678
1150	0.187	586	0.0677
1150	0.185	587	0.0677
1150	0.184	587	0.0677
1150	0.183	588	0.0676
1150	0.182	588	0.0676
1160	0.182	589	0.0676
1160	0.181	589	0.0676
1160	0.179	590	0.0676
1160	0.178	590	0.0676
1160	0.176	591	0.0675
1160	0.175	591	0.0675
1170	0.173	592	0.0675
1170	0.171	592	0.0674
1170	0.169	593	0.0673
1170	0.167	593	0.0673
1170	0.164	593	0.0672
1180	0.162	594	0.0671
1180	0.16	594	0.067
1180	0.158	595	0.0669
1180	0.155	595	0.0668
1180	0.153	596	0.0667
1190	0.151	596	0.0666
1190	0.149	597	0.0665
1190	0.148	597	0.0664
1190	0.146	598	0.0663
1190	0.145	598	0.0663
1200	0.143	599	0.0662
1200	0.142	599	0.0662
1200	0.14	600	0.0661
1200	0.139	600	0.0661
1200	0.138	601	0.0661
1210	0.136	601	0.0661
1210	0.135	602	0.0661
1210	0.134	602	0.0661
1210	0.133	603	0.0661
1210	0.132	603	0.0661
1210	0.131	604	0.0661
1220	0.13	604	0.0661
1220	0.13	605	0.0662
1220	0.129	605	0.0662
1220	0.128	606	0.0663
1220	0.128	606	0.0663
1230	0.127	607	0.0664
1230	0.127	607	0.0665
1230	0.126	607	0.0666
1230	0.126	608	0.0668
1230	0.126	608	0.0669
1240	0.125	609	0.0672
1240	0.125	609	0.0674
1240	0.124	610	0.0677
1240	0.124	610	0.068
1240	0.124	611	0.0683
1250	0.123	611	0.0687
1250	0.123	612	0.0691
1250	0.122	612	0.0695
1250	0.122	613	0.07
1250	0.121	613	0.0704
1260	0.121	614	0.0708
1260	0.12	614	0.0713
1260	0.12	615	0.0717
1260	0.119	615	0.0722
1260	0.119	616	0.0725
1270	0.119	616	0.0729
1270	0.118	617	0.0732
1270	0.118	617	0.0734
1270	0.118	618	0.0736
1270	0.117	618	0.0736
1270	0.117	619	0.0736
1280	0.117	619	0.0736
1280	0.117	620	0.0734
1280	0.117	620	0.0732
1280	0.117	620	0.073
1280	0.118	621	0.0727
1290	0.118	621	0.0724
1290	0.118	622	0.072
1290	0.119	622	0.0716
1290	0.119	623	0.0711
1290	0.12	623	0.0707
1300	0.12	624	0.0702
1300	0.121	624	0.0697
1300	0.121	625	0.0691
1300	0.122	625	0.0686
1300	0.122	626	0.0681
1310	0.122	626	0.0675
1310	0.123	627	0.067
1310	0.123	627	0.0665
1310	0.123	628	0.0659
1310	0.123	628	0.0654
1320	0.123	629	0.0649
1320	0.123	629	0.0644
1320	0.123	630	0.0639
1320	0.122	630	0.0635
1320	0.121	631	0.063
1320	0.121	631	0.0626
1330	0.12	632	0.0622
1330	0.12	632	0.0619
1330	0.119	633	0.0616
1330	0.119	633	0.0613
1330	0.119	634	0.061
1340	0.119	634	0.0607
1340	0.119	634	0.0604
1340	0.118	635	0.0602
1340	0.118	635	0.06
1340	0.118	636	0.0597
1350	0.118	636	0.0595
1350	0.118	637	0.0593
1350	0.119	637	0.0591
1350	0.119	638	0.0589
1350	0.12	638	0.0588
1360	0.121	639	0.0586
1360	0.121	639	0.0585
1360	0.122	640	0.0583
1360	0.122	640	0.0582
1360	0.123	641	0.058
1370	0.123	641	0.0579
1370	0.124	642	0.0577
1370	0.125	642	0.0576
1370	0.126	643	0.0574
1370	0.127	643	0.0572
1370	0.128	644	0.0571
1380	0.128	644	0.0569
1380	0.129	645	0.0567
1380	0.13	645	0.0564
1380	0.131	646	0.0562
1380	0.131	646	0.056
1390	0.132	647	0.0558
1390	0.132	647	0.0556
1390	0.133	647	0.0553
1390	0.134	648	0.0551
1390	0.135	648	0.0549
1400	0.135	649	0.0547
1400	0.136	649	0.0544
1400	0.137	650	0.0542
1400	0.137	650	0.054
1400	0.138	651	0.0538
1410	0.139	651	0.0537
1410	0.14	652	0.0535
1410	0.141	652	0.0534
1410	0.141	653	0.0532
1410	0.142	653	0.0531
1420	0.142	654	0.053
1420	0.143	654	0.0529
1420	0.143	655	0.0528
1420	0.144	655	0.0527
1420	0.144	656	0.0526
1430	0.144	656	0.0525
1430	0.143	657	0.0525
1430	0.143	657	0.0524
1430	0.142	658	0.0523
1430	0.14	658	0.0523
1430	0.138	659	0.0523
1440	0.136	659	0.0522
1440	0.134	660	0.0522
1440	0.132	660	0.0522
1440	0.129	660	0.0521
1440	0.126	661	0.0521
1450	0.123	661	0.052
1450	0.12	662	0.0519
1450	0.116	662	0.0519
1450	0.113	663	0.0518
1450	0.109	663	0.0518
1460	0.106	664	0.0517
1460	0.102	664	0.0517
1460	0.0983	665	0.0517
1460	0.0952	665	0.0516
1460	0.0925	666	0.0516
1470	0.0898	666	0.0515
1470	0.0867	667	0.0515
1470	0.0836	667	0.0515
1470	0.0807	668	0.0515
1470	0.0782	668	0.0515
1480	0.0761	669	0.0516
1480	0.0743	669	0.0517
1480	0.0729	670	0.0518
1480	0.0718	670	0.052
1480	0.0713	671	0.0522
1480	0.0708	671	0.0523
1490	0.0704	672	0.0525
1490	0.07	672	0.0526
1490	0.0701	673	0.0528
1490	0.0706	673	0.053
1490	0.071	674	0.0533
1500	0.0711	674	0.0535
1500	0.0713	674	0.0538
1500	0.0715	675	0.0541
1500	0.0722	675	0.0544
1500	0.0729	676	0.0547
1510	0.0735	676	0.055
1510	0.0746	677	0.0553
1510	0.0757	677	0.0555
1510	0.0765	678	0.0558
1510	0.0772	678	0.056
1520	0.0785	679	0.0562
1520	0.0802	679	0.0564
1520	0.0821	680	0.0565
1520	0.0843	680	0.0566
1520	0.0864	681	0.0566
1530	0.0891	681	0.0566
1530	0.0917	682	0.0565
1530	0.0945	682	0.0564
1530	0.0971	683	0.0562
1530	0.1	683	0.056
1540	0.103	684	0.0558
1540	0.106	684	0.0555
1540	0.109	685	0.0553
1540	0.113	685	0.0551
1540	0.116	686	0.0548
1540	0.12	686	0.0546
1550	0.124	687	0.0544
1550	0.128	687	0.0542
1550	0.132	687	0.054
1550	0.137	688	0.0538
1550	0.141	688	0.0537
1560	0.146	689	0.0537
1560	0.151	689	0.0536
1560	0.156	690	0.0536
1560	0.161	690	0.0536
1560	0.166	691	0.0536
1570	0.171	691	0.0536
1570	0.175	692	0.0537
1570	0.18	692	0.0537
1570	0.184	693	0.0537
1570	0.188	693	0.0538
1580	0.192	694	0.0538
1580	0.196	694	0.0538
1580	0.199	695	0.0538
1580	0.203	695	0.0537
1580	0.205	696	0.0537
1590	0.209	696	0.0536
1590	0.213	697	0.0536
1590	0.216	697	0.0535
1590	0.219	698	0.0534
1590	0.221	698	0.0532
1590	0.224	699	0.0531
1600	0.227	699	0.053
1600	0.231	700	0.0529
1600	0.235	700	0.0528
1600	0.239	701	0.0527
1600	0.244	701	0.0526
1610	0.248	701	0.0526
1610	0.252	702	0.0525
1610	0.256	702	0.0525
1610	0.26	703	0.0525
1610	0.264	703	0.0525
1620	0.268	704	0.0525
1620	0.271	704	0.0525
1620	0.274	705	0.0526
1620	0.276	705	0.0526
1620	0.279	706	0.0526
1630	0.28	706	0.0527
1630	0.281	707	0.0527
1630	0.28	707	0.0528
1630	0.278	708	0.0528
1630	0.276	708	0.0529
1640	0.274	709	0.0529
1640	0.27	709	0.0529
1640	0.265	710	0.053
1640	0.26	710	0.053
1640	0.254	711	0.0531
1640	0.247	711	0.0531
1650	0.239	712	0.0532
1650	0.23	712	0.0532
1650	0.22	713	0.0533
1650	0.209	713	0.0534
1650	0.198	714	0.0534
1660	0.187	714	0.0535
1660	0.176	714	0.0535
1660	0.164	715	0.0535
1660	0.151	715	0.0536
1660	0.14	716	0.0536
1670	0.128	716	0.0536
1670	0.117	717	0.0536
1670	0.106	717	0.0536
1670	0.0946	718	0.0537
1670	0.0841	718	0.0537
1680	0.0748	719	0.0538
1680	0.066	719	0.0538
1680	0.0588	720	0.0539
1680	0.0521	720	0.0539
1680	0.0457	721	0.054
1690	0.0397	721	0.0541
1690	0.0342	722	0.0543
1690	0.0296	722	0.0544
1690	0.0255	723	0.0545
1690	0.0216	723	0.0546
1700	0.0175	724	0.0548
1700	0.014	724	0.0549
1700	0.0115	725	0.0551
1700	0.00957	725	0.0552
1700	0.00773	726	0.0553
1700	0.00602	726	0.0554
1710	0.0045	727	0.0555
1710	0.00316	727	0.0555
1710	0.00239	728	0.0556
1710	0.00139	728	0.0557
1710	0.00103	728	0.0558
1720	0.000712	729	0.0559
1720	0.000578	729	0.056
1720	0.00102	730	0.0561
1720	0.00125	730	0.0562
1720	0.00167	731	0.0563
1730	0.00264	731	0.0564
1730	0.00252	732	0.0565
1730	0.00198	732	0.0567
1730	0.00177	733	0.0568
1730	0.00166	733	0.0569
1740	0.00151	734	0.057
1740	0.00123	734	0.0571
1740	0.000569	735	0.0573
1740	3.17e-05	735	0.0574
1740	0	736	0.0575
1750	0.000127	736	0.0577
1750	0.000285	737	0.0578
1750	0.000337	737	0.058
1750	0.000387	738	0.0581
1750	0.000578	738	0.0583
1750	0.000666	739	0.0585
1760	0.000959	739	0.0587
1760	0.00165	740	0.059
1760	0.00274	740	0.0592
1760	0.00339	741	0.0595
1760	0.00433	741	0.0598
1770	0.00547	741	0.0601
1770	0.00638	742	0.0604
1770	0.00691	742	0.0607
1770	0.00722	743	0.0611
1770	0.00745	743	0.0615
1780	0.00813	744	0.0619
1780	0.00884	744	0.0623
1780	0.00933	745	0.0627
1780	0.00993	745	0.0632
1780	0.0106	746	0.0637
1790	0.0113	746	0.0642
1790	0.0121	747	0.0648
1790	0.0127	747	0.0654
1790	0.0134	748	0.066
1790	0.0141	748	0.0667
1800	0.0146	749	0.0675
1800	0.0152	749	0.0684
1800	0.0161	750	0.0694
1800	0.017	750	0.0705
1800	0.0177	751	0.0719
1810	0.0184	751	0.0735
1810	0.0191	752	0.0753
1810	0.0196	752	0.0775
1810	0.0203	753	0.0799
1810	0.0211	753	0.0825
1810	0.0217	754	0.0854
1820	0.0221	754	0.0885
1820	0.0229	755	0.0918
1820	0.0235	755	0.0953
1820	0.0241	755	0.0989
1820	0.0246	756	0.103
1830	0.0252	756	0.106
1830	0.0258	757	0.11
1830	0.0265	757	0.114
1830	0.0271	758	0.118
1830	0.0277	758	0.122
1840	0.0283	759	0.125
1840	0.0291	759	0.128
1840	0.03	760	0.13
1840	0.0311	760	0.133
1840	0.0323	761	0.134
1850	0.0334	761	0.135
1850	0.034	762	0.135
1850	0.0346	762	0.135
1850	0.0353	763	0.134
1850	0.0357	763	0.132
1860	0.0362	764	0.13
1860	0.037	764	0.128
1860	0.0378	765	0.125
1860	0.0385	765	0.121
1860	0.0393	766	0.118
1860	0.0402	766	0.114
1870	0.041	767	0.11
1870	0.0417	767	0.106
1870	0.0424	768	0.103
1870	0.043	768	0.0994
1870	0.0436	768	0.0962
1880	0.0442	769	0.0932
1880	0.0448	769	0.0905
1880	0.0456	770	0.088
1880	0.0463	770	0.0856
1880	0.0471	771	0.0835
1890	0.0479	771	0.0815
1890	0.0486	772	0.0795
1890	0.049	772	0.0777
1890	0.0492	773	0.0759
1890	0.0493	773	0.0741
1900	0.0496	774	0.0724
1900	0.05	774	0.0706
1900	0.0505	775	0.069
1900	0.0507	775	0.0673
1900	0.051	776	0.0658
1910	0.0514	776	0.0643
1910	0.0518	777	0.063
1910	0.0523	777	0.0618
1910	0.0527	778	0.0606
1910	0.0531	778	0.0595
1910	0.0535	779	0.0586
1920	0.0541	779	0.0577
1920	0.0547	780	0.0568
1920	0.0552	780	0.056
1920	0.0558	781	0.0553
1920	0.0564	781	0.0546
1930	0.0569	782	0.054
1930	0.0575	782	0.0533
1930	0.0581	782	0.0527
1930	0.0587	783	0.0522
1930	0.0592	783	0.0516
1940	0.0597	784	0.0511
1940	0.0604	784	0.0505
1940	0.0611	785	0.05
1940	0.0617	785	0.0495
1940	0.0625	786	0.0491
1950	0.063	786	0.0486
1950	0.0633	787	0.0482
1950	0.0638	787	0.0479
1950	0.0644	788	0.0475
1950	0.065	788	0.0472
1960	0.0656	789	0.047
1960	0.0662	789	0.0467
1960	0.0667	790	0.0465
1960	0.0674	790	0.0463
1960	0.0681	791	0.0462
1970	0.0688	791	0.046
1970	0.0694	792	0.0459
1970	0.07	792	0.0458
1970	0.0705	793	0.0457
1970	0.0711	793	0.0456
1970	0.0716	794	0.0455
1980	0.0722	794	0.0454
1980	0.0727	795	0.0453
1980	0.0733	795	0.0452
1980	0.0739	795	0.045
1980	0.0746	796	0.0449
1990	0.0753	796	0.0448
1990	0.0761	797	0.0446
1990	0.0767	797	0.0445
1990	0.0773	798	0.0443
1990	0.0779	798	0.0441
2000	0.0786	799	0.0438
2000	0.0791	799	0.0436
2000	0.0796	800	0.0434
2000	0.0801	800	0.0431
2000	0.0806	801	0.0428
2010	0.0811	801	0.0425
2010	0.0816	802	0.0422
2010	0.0821	802	0.0419
2010	0.0827	803	0.0415
2010	0.0832	803	0.0412
2020	0.0837	804	0.0409
2020	0.0841	804	0.0405
2020	0.0844	805	0.0402
2020	0.0847	805	0.0398
2020	0.0851	806	0.0394
2020	0.0855	806	0.0391
2030	0.086	807	0.0387
2030	0.0864	807	0.0384
2030	0.0868	808	0.038
2030	0.0872	808	0.0377
2030	0.0877	809	0.0374
2040	0.0881	809	0.037
2040	0.0885	809	0.0367
2040	0.0888	810	0.0364
2040	0.089	810	0.0361
2040	0.0892	811	0.0358
2050	0.0896	811	0.0355
2050	0.0899	812	0.0352
2050	0.0902	812	0.0349
2050	0.0904	813	0.0347
2050	0.0907	813	0.0344
2060	0.091	814	0.0341
2060	0.0913	814	0.0338
2060	0.0916	815	0.0336
2060	0.0919	815	0.0333
2060	0.0921	816	0.033
2070	0.0924	816	0.0327
2070	0.0926	817	0.0325
2070	0.0929	817	0.0322
2070	0.0931	818	0.032
2070	0.0933	818	0.0318
2080	0.0935	819	0.0315
2080	0.0937	819	0.0313
2080	0.0939	820	0.0311
2080	0.0941	820	0.0309
2080	0.0943	821	0.0307
2080	0.0945	821	0.0305
2090	0.0947	822	0.0304
2090	0.095	822	0.0302
2090	0.0952	822	0.0301
2090	0.0954	823	0.0299
2090	0.0956	823	0.0297
2100	0.0957	824	0.0296
2100	0.0958	824	0.0295
2100	0.096	825	0.0293
2100	0.0962	825	0.0292
2100	0.0964	826	0.029
2110	0.0965	826	0.0289
2110	0.0967	827	0.0288
2110	0.0969	827	0.0286
2110	0.097	828	0.0285
2110	0.0972	828	0.0284
2120	0.0973	829	0.0283
2120	0.0973	829	0.0281
2120	0.0973	830	0.028
2120	0.0974	830	0.0279
2120	0.0975	831	0.0277
2130	0.0977	831	0.0276
2130	0.0978	832	0.0274
2130	0.098	832	0.0272
2130	0.0982	833	0.0271
2130	0.0983	833	0.0269
2130	0.0984	834	0.0267
2140	0.0985	834	0.0265
2140	0.0986	835	0.0263
2140	0.0988	835	0.0262
2140	0.0989	836	0.026
2140	0.0991	836	0.0258
2150	0.0992	836	0.0256
2150	0.0994	837	0.0255
2150	0.0995	837	0.0253
2150	0.0997	838	0.0251
2150	0.0998	838	0.025
2160	0.1	839	0.0248
2160	0.1	839	0.0247
2160	0.1	840	0.0245
2160	0.1	840	0.0244
2160	0.1	841	0.0242
2170	0.1	841	0.0241
2170	0.101	842	0.024
2170	0.101	842	0.0239
2170	0.101	843	0.0238
2170	0.101	843	0.0237
2180	0.101	844	0.0236
2180	0.101	844	0.0235
2180	0.101	845	0.0234
2180	0.102	845	0.0234
2180	0.102	846	0.0233
2180	0.102	846	0.0233
2190	0.102	847	0.0233
2190	0.102	847	0.0233
2190	0.102	848	0.0232
2190	0.102	848	0.0232
2190	0.102	849	0.0233
2200	0.102	849	0.0233
2200	0.102	849	0.0233
2200	0.103	850	0.0233
2200	0.103	850	0.0233
2200	0.103	851	0.0234
2210	0.103	851	0.0234
2210	0.103	852	0.0234
2210	0.103	852	0.0235
2210	0.104	853	0.0235
2210	0.104	853	0.0235
2220	0.104	854	0.0236
2220	0.104	854	0.0236
2220	0.104	855	0.0237
2220	0.104	855	0.0237
2220	0.105	856	0.0238
2230	0.105	856	0.0239
2230	0.105	857	0.0239
2230	0.105	857	0.024
2230	0.106	858	0.0241
2230	0.106	858	0.0242
2240	0.106	859	0.0243
2240	0.106	859	0.0244
2240	0.106	860	0.0244
2240	0.106	860	0.0245
2240	0.106	861	0.0246
2240	0.106	861	0.0247
2250	0.106	862	0.0247
2250	0.106	862	0.0248
2250	0.106	863	0.0248
2250	0.106	863	0.0249
2250	0.107	863	0.025
2260	0.107	864	0.025
2260	0.107	864	0.025
2260	0.107	865	0.0251
2260	0.107	865	0.0251
2260	0.107	866	0.0251
2270	0.108	866	0.0251
2270	0.108	867	0.0251
2270	0.108	867	0.0251
2270	0.109	868	0.0251
2270	0.109	868	0.0251
2280	0.109	869	0.025
2280	0.109	869	0.025
2280	0.109	870	0.025
2280	0.11	870	0.0249
2280	0.11	871	0.0249
2290	0.11	871	0.0248
2290	0.11	872	0.0248
2290	0.11	872	0.0247
2290	0.11	873	0.0246
2290	0.111	873	0.0246
2290	0.111	874	0.0245
2300	0.111	874	0.0244
2300	0.111	875	0.0243
2300	0.112	875	0.0242
2300	0.112	876	0.0241
2300	0.112	876	0.024
2310	0.112	876	0.0239
2310	0.112	877	0.0238
2310	0.112	877	0.0236
2310	0.112	878	0.0235
2310	0.112	878	0.0234
2320	0.112	879	0.0232
2320	0.113	879	0.0231
2320	0.113	880	0.0229
2320	0.113	880	0.0228
2320	0.113	881	0.0226
2330	0.113	881	0.0225
2330	0.112	882	0.0224
2330	0.112	882	0.0222
2330	0.112	883	0.0221
2330	0.112	883	0.0219
2340	0.113	884	0.0218
2340	0.113	884	0.0217
2340	0.113	885	0.0215
2340	0.113	885	0.0214
2340	0.114	886	0.0213
2350	0.114	886	0.0212
2350	0.114	887	0.021
2350	0.114	887	0.0209
2350	0.114	888	0.0208
2350	0.114	888	0.0207
2350	0.113	889	0.0206
2360	0.113	889	0.0205
2360	0.113	890	0.0204
2360	0.113	890	0.0203
2360	0.113	890	0.0203
2360	0.113	891	0.0202
2370	0.113	891	0.0202
2370	0.112	892	0.0201
2370	0.112	892	0.0201
2370	0.112	893	0.02
2370	0.112	893	0.02
2380	0.113	894	0.02
2380	0.113	894	0.02
2380	0.114	895	0.02
2380	0.115	895	0.02
2380	0.116	896	0.02
2390	0.116	896	0.02
2390	0.117	897	0.02
2390	0.118	897	0.02
2390	0.118	898	0.02
2390	0.118	898	0.0201
2400	0.119	899	0.0201
2400	0.119	899	0.0201
2400	0.119	900	0.0202
2400	0.119	900	0.0202
2400	0.119	901	0.0203
2400	0.119	901	0.0203
2410	0.119	902	0.0204
2410	0.119	902	0.0204
2410	0.12	903	0.0205
2410	0.12	903	0.0206
2410	0.12	903	0.0207
2420	0.12	904	0.0208
2420	0.12	904	0.0209
2420	0.12	905	0.021
2420	0.121	905	0.0211
2420	0.121	906	0.0212
2430	0.121	906	0.0214
2430	0.121	907	0.0215
2430	0.122	907	0.0216
2430	0.122	908	0.0218
2430	0.122	908	0.0219
2440	0.122	909	0.0221
2440	0.122	909	0.0222
2440	0.123	910	0.0223
2440	0.123	910	0.0224
2440	0.123	911	0.0226
2450	0.123	911	0.0227
2450	0.123	912	0.0228
2450	0.124	912	0.0229
2450	0.124	913	0.023
2450	0.124	913	0.0231
2450	0.124	914	0.0232
2460	0.124	914	0.0233
2460	0.124	915	0.0233
2460	0.125	915	0.0234
2460	0.125	916	0.0235
2460	0.125	916	0.0236
2470	0.125	917	0.0236
2470	0.125	917	0.0237
2470	0.125	917	0.0237
2470	0.125	918	0.0238
2470	0.125	918	0.0239
2480	0.125	919	0.024
2480	0.125	919	0.0241
2480	0.125	920	0.0241
2480	0.126	920	0.0242
2480	0.126	921	0.0244
2490	0.126	921	0.0245
2490	0.126	922	0.0246
2490	0.127	922	0.0247
2490	0.127	923	0.0248
2490	0.127	923	0.0249
2500	0.127	924	0.025
2500	0.127	924	0.0251
2500	0.128	925	0.0252
2500	0.128	925	0.0253
2500	0.128	926	0.0254
2510	0.129	926	0.0255
2510	0.129	927	0.0256
2510	0.129	927	0.0257
2510	0.13	928	0.0258
2510	0.13	928	0.0259
2510	0.13	929	0.026
2520	0.13	929	0.0261
2520	0.13	930	0.0262
2520	0.13	930	0.0262
2520	0.13	930	0.0263
2520	0.131	931	0.0264
2530	0.131	931	0.0265
2530	0.131	932	0.0266
2530	0.131	932	0.0267
2530	0.131	933	0.0268
2530	0.131	933	0.0269
2540	0.131	934	0.027
2540	0.131	934	0.0271
2540	0.131	935	0.0272
2540	0.131	935	0.0273
2540	0.131	936	0.0274
2550	0.132	936	0.0275
2550	0.132	937	0.0276
2550	0.132	937	0.0277
2550	0.132	938	0.0278
2550	0.132	938	0.0278
2560	0.132	939	0.0279
2560	0.132	939	0.028
2560	0.133	940	0.0281
2560	0.133	940	0.0282
2560	0.133	941	0.0282
2560	0.133	941	0.0283
2570	0.133	942	0.0284
2570	0.133	942	0.0285
2570	0.134	943	0.0286
2570	0.134	943	0.0287
2570	0.134	944	0.0288
2580	0.134	944	0.0289
2580	0.134	944	0.0291
2580	0.134	945	0.0292
2580	0.134	945	0.0293
2580	0.134	946	0.0295
2590	0.135	946	0.0296
2590	0.135	947	0.0298
2590	0.135	947	0.0299
2590	0.135	948	0.03
2590	0.136	948	0.0302
2600	0.136	949	0.0303
2600	0.136	949	0.0305
2600	0.136	950	0.0306
2600	0.136	950	0.0308
2600	0.136	951	0.0309
2610	0.137	951	0.031
2610	0.137	952	0.0312
2610	0.137	952	0.0313
2610	0.137	953	0.0314
2610	0.137	953	0.0316
2620	0.137	954	0.0317
2620	0.137	954	0.0318
2620	0.137	955	0.032
2620	0.137	955	0.0322
2620	0.137	956	0.0323
2620	0.138	956	0.0325
2630	0.138	957	0.0327
2630	0.138	957	0.0329
2630	0.139	957	0.033
2630	0.139	958	0.0332
2630	0.139	958	0.0334
2640	0.139	959	0.0336
2640	0.14	959	0.0337
2640	0.14	960	0.0339
2640	0.14	960	0.034
2640	0.14	961	0.0342
2650	0.14	961	0.0343
2650	0.141	962	0.0345
2650	0.141	962	0.0346
2650	0.141	963	0.0347
2650	0.141	963	0.0349
2660	0.141	964	0.035
2660	0.141	964	0.0351
2660	0.142	965	0.0352
2660	0.142	965	0.0354
2660	0.142	966	0.0355
2670	0.142	966	0.0356
2670	0.142	967	0.0357
2670	0.142	967	0.0358
2670	0.143	968	0.036
2670	0.143	968	0.0361
2670	0.143	969	0.0362
2680	0.143	969	0.0364
2680	0.143	970	0.0365
2680	0.143	970	0.0366
2680	0.143	971	0.0368
2680	0.144	971	0.0369
2690	0.144	971	0.0371
2690	0.144	972	0.0372
2690	0.144	972	0.0374
2690	0.145	973	0.0375
2690	0.145	973	0.0376
2700	0.145	974	0.0378
2700	0.146	974	0.0379
2700	0.146	975	0.038
2700	0.146	975	0.0381
2700	0.146	976	0.0382
2710	0.146	976	0.0384
2710	0.146	977	0.0385
2710	0.147	977	0.0386
2710	0.147	978	0.0387
2710	0.147	978	0.0388
2720	0.147	979	0.0389
2720	0.148	979	0.0391
2720	0.148	980	0.0392
2720	0.148	980	0.0393
2720	0.148	981	0.0393
2720	0.149	981	0.0394
2730	0.149	982	0.0395
2730	0.149	982	0.0395
2730	0.149	983	0.0396
2730	0.15	983	0.0396
2730	0.15	984	0.0397
2740	0.15	984	0.0397
2740	0.15	984	0.0398
2740	0.151	985	0.0398
2740	0.151	985	0.0399
2740	0.151	986	0.04
2750	0.151	986	0.04
2750	0.152	987	0.0401
2750	0.152	987	0.0402
2750	0.152	988	0.0403
2750	0.152	988	0.0405
2760	0.153	989	0.0406
2760	0.153	989	0.0408
2760	0.153	990	0.0409
2760	0.153	990	0.0411
2760	0.153	991	0.0413
2770	0.153	991	0.0415
2770	0.154	992	0.0416
2770	0.154	992	0.0418
2770	0.154	993	0.0419
2770	0.154	993	0.0421
2780	0.154	994	0.0422
2780	0.154	994	0.0424
2780	0.155	995	0.0425
2780	0.155	995	0.0426
2780	0.155	996	0.0427
2780	0.155	996	0.0428
2790	0.155	997	0.0429
2790	0.156	997	0.043
2790	0.156	997	0.0431
2790	0.156	998	0.0432
2790	0.157	998	0.0433
2800	0.157	999	0.0434
2800	0.158	999	0.0435
2800	0.158	1000	0.0436
2800	0.158	1000	0.0437
2800	0.159	1000	0.0437
2810	0.159	1000	0.0438
2810	0.16	1000	0.0439
2810	0.16	1000	0.044
2810	0.161	1000	0.0441
2810	0.162	1000	0.0442
2820	0.162	1000	0.0443
2820	0.163	1000	0.0444
2820	0.164	1000	0.0445
2820	0.164	1010	0.0446
2820	0.165	1010	0.0447
2830	0.165	1010	0.0448
2830	0.166	1010	0.045
2830	0.167	1010	0.0451
2830	0.168	1010	0.0452
2830	0.17	1010	0.0454
2830	0.171	1010	0.0455
2840	0.173	1010	0.0457
2840	0.174	1010	0.0458
2840	0.176	1010	0.046
2840	0.177	1010	0.0461
2840	0.178	1010	0.0462
2850	0.179	1010	0.0464
2850	0.18	1010	0.0466
2850	0.181	1010	0.0467
2850	0.181	1010	0.0469
2850	0.181	1010	0.047
2860	0.181	1010	0.0472
2860	0.181	1010	0.0473
2860	0.181	1010	0.0475
2860	0.18	1020	0.0476
2860	0.18	1020	0.0478
2870	0.179	1020	0.0479
2870	0.178	1020	0.0481
2870	0.178	1020	0.0482
2870	0.178	1020	0.0484
2870	0.178	1020	0.0485
2880	0.178	1020	0.0487
2880	0.178	1020	0.0488
2880	0.179	1020	0.049
2880	0.179	1020	0.0491
2880	0.18	1020	0.0493
2880	0.181	1020	0.0494
2890	0.181	1020	0.0495
2890	0.182	1020	0.0497
2890	0.183	1020	0.0498
2890	0.184	1020	0.0499
2890	0.185	1020	0.05
2900	0.186	1020	0.0501
2900	0.187	1020	0.0502
2900	0.188	1020	0.0503
2900	0.19	1030	0.0504
2900	0.191	1030	0.0505
2910	0.193	1030	0.0506
2910	0.194	1030	0.0507
2910	0.196	1030	0.0507
2910	0.197	1030	0.0508
2910	0.198	1030	0.0509
2920	0.199	1030	0.051
2920	0.2	1030	0.051
2920	0.2	1030	0.0511
2920	0.2	1030	0.0512
2920	0.2	1030	0.0512
2930	0.199	1030	0.0513
2930	0.198	1030	0.0513
2930	0.196	1030	0.0514
2930	0.195	1030	0.0514
2930	0.193	1030	0.0514
2940	0.192	1030	0.0515
2940	0.19	1030	0.0515
2940	0.189	1030	0.0515
2940	0.188	1040	0.0515
2940	0.187	1040	0.0516
2940	0.186	1040	0.0516
2950	0.186	1040	0.0516
2950	0.186	1040	0.0516
2950	0.186	1040	0.0516
2950	0.186	1040	0.0516
2950	0.186	1040	0.0515
2960	0.186	1040	0.0515
2960	0.186	1040	0.0515
2960	0.186	1040	0.0514
2960	0.186	1040	0.0514
2960	0.186	1040	0.0514
2970	0.186	1040	0.0513
2970	0.186	1040	0.0513
2970	0.186	1040	0.0513
2970	0.185	1040	0.0512
2970	0.185	1040	0.0512
2980	0.185	1040	0.0512
2980	0.185	1040	0.0512
2980	0.185	1040	0.0511
2980	0.185	1050	0.0511
2980	0.186	1050	0.0511
2990	0.186	1050	0.0511
2990	0.187	1050	0.0511
2990	0.188	1050	0.0511
2990	0.189	1050	0.0511
2990	0.19	1050	0.0511
2990	0.19	1050	0.0511
3000	0.191	1050	0.0511
3000	0.192	1050	0.0511
3000	0.192	1050	0.0511
3000	0.193	1050	0.0512
3000	0.194	1050	0.0512
3010	0.195	1050	0.0512
3010	0.195	1050	0.0512
3010	0.196	1050	0.0512
3010	0.197	1050	0.0512
3010	0.198	1050	0.0513
3020	0.199	1050	0.0513
3020	0.2	1050	0.0513
3020	0.201	1050	0.0513
3020	0.201	1060	0.0514
3020	0.202	1060	0.0514
3030	0.203	1060	0.0514
3030	0.203	1060	0.0515
3030	0.204	1060	0.0515
3030	0.205	1060	0.0515
3030	0.206	1060	0.0516
3040	0.206	1060	0.0516
3040	0.206	1060	0.0516
3040	0.207	1060	0.0517
3040	0.207	1060	0.0517
3040	0.207	1060	0.0517
3050	0.207	1060	0.0518
3050	0.208	1060	0.0518
3050	0.208	1060	0.0518
3050	0.208	1060	0.0518
3050	0.208	1060	0.0518
3050	0.209	1060	0.0517
3060	0.21	1060	0.0517
3060	0.21	1060	0.0516
3060	0.211	1060	0.0515
3060	0.211	1070	0.0514
3060	0.212	1070	0.0512
3070	0.213	1070	0.0511
3070	0.213	1070	0.0509
3070	0.213	1070	0.0507
3070	0.214	1070	0.0505
3070	0.215	1070	0.0503
3080	0.216	1070	0.0502
3080	0.217	1070	0.05
3080	0.218	1070	0.0498
3080	0.219	1070	0.0496
3080	0.22	1070	0.0494
3090	0.222	1070	0.0493
3090	0.223	1070	0.0492
3090	0.225	1070	0.049
3090	0.226	1070	0.0489
3090	0.228	1070	0.0488
3100	0.229	1070	0.0487
3100	0.231	1070	0.0487
3100	0.233	1070	0.0486
3100	0.234	1080	0.0485
3100	0.236	1080	0.0485
3100	0.237	1080	0.0485
3110	0.239	1080	0.0485
3110	0.24	1080	0.0485
3110	0.241	1080	0.0485
3110	0.243	1080	0.0485
3110	0.245	1080	0.0486
3120	0.247	1080	0.0486
3120	0.249	1080	0.0487
3120	0.25	1080	0.0487
3120	0.253	1080	0.0488
3120	0.255	1080	0.0488
3130	0.257	1080	0.0489
3130	0.26	1080	0.0489
3130	0.263	1080	0.0489
3130	0.265	1080	0.049
3130	0.268	1080	0.049
3140	0.27	1080	0.049
3140	0.272	1080	0.0489
3140	0.275	1080	0.0489
3140	0.277	1090	0.0488
3140	0.28	1090	0.0488
3150	0.282	1090	0.0487
3150	0.284	1090	0.0486
3150	0.286	1090	0.0486
3150	0.289	1090	0.0485
3150	0.291	1090	0.0484
3150	0.294	1090	0.0483
3160	0.297	1090	0.0483
3160	0.3	1090	0.0482
3160	0.303	1090	0.0482
3160	0.306	1090	0.0482
3160	0.309	1090	0.0482
3170	0.312	1090	0.0482
3170	0.315	1090	0.0483
3170	0.319	1090	0.0483
3170	0.322	1090	0.0484
3170	0.326	1090	0.0484
3180	0.329	1090	0.0485
3180	0.332	1090	0.0486
3180	0.335	1090	0.0487
3180	0.338	1100	0.0488
3180	0.342	1100	0.0489
3190	0.345	1100	0.049
3190	0.349	1100	0.0491
3190	0.352	1100	0.0492
3190	0.356	1100	0.0493
3190	0.36	1100	0.0494
3200	0.364	1100	0.0496
3200	0.367	1100	0.0497
3200	0.371	1100	0.0499
3200	0.375	1100	0.0501
3200	0.379	1100	0.0502
3210	0.382	1100	0.0504
3210	0.386	1100	0.0506
3210	0.39	1100	0.0508
3210	0.394	1100	0.051
3210	0.398	1100	0.0513
3210	0.402	1100	0.0515
3220	0.405	1100	0.0517
3220	0.409	1100	0.0519
3220	0.412	1110	0.0521
3220	0.416	1110	0.0523
3220	0.42	1110	0.0524
3230	0.423	1110	0.0526
3230	0.427	1110	0.0528
3230	0.431	1110	0.0529
3230	0.435	1110	0.053
3230	0.438	1110	0.0532
3240	0.442	1110	0.0533
3240	0.445	1110	0.0534
3240	0.449	1110	0.0535
3240	0.453	1110	0.0535
3240	0.456	1110	0.0536
3250	0.46	1110	0.0537
3250	0.464	1110	0.0537
3250	0.468	1110	0.0538
3250	0.471	1110	0.0538
3250	0.475	1110	0.0538
3260	0.478	1110	0.0539
3260	0.481	1110	0.0539
3260	0.485	1110	0.0539
3260	0.488	1120	0.054
3260	0.491	1120	0.054
3260	0.494	1120	0.054
3270	0.498	1120	0.054
3270	0.501	1120	0.054
3270	0.505	1120	0.0541
3270	0.508	1120	0.0541
3270	0.511	1120	0.0541
3280	0.515	1120	0.0541
3280	0.518	1120	0.0542
3280	0.521	1120	0.0542
3280	0.524	1120	0.0543
3280	0.528	1120	0.0543
3290	0.532	1120	0.0543
3290	0.535	1120	0.0544
3290	0.539	1120	0.0544
3290	0.543	1120	0.0544
3290	0.547	1120	0.0544
3300	0.551	1120	0.0544
3300	0.556	1120	0.0544
3300	0.56	1120	0.0543
3300	0.565	1130	0.0542
3300	0.57	1130	0.0541
3310	0.576	1130	0.054
3310	0.581	1130	0.0538
3310	0.587	1130	0.0536
3310	0.594	1130	0.0534
3310	0.6	1130	0.0532
3320	0.607	1130	0.053
3320	0.614	1130	0.0527
3320	0.62	1130	0.0524
3320	0.627	1130	0.0521
3320	0.634	1130	0.0519
3320	0.641	1130	0.0516
3330	0.648	1130	0.0513
3330	0.655	1130	0.0509
3330	0.662	1130	0.0506
3330	0.67	1130	0.0503
3330	0.677	1130	0.05
3340	0.685	1130	0.0497
3340	0.693	1130	0.0493
3340	0.701	1130	0.049
3340	0.709	1140	0.0487
3340	0.718	1140	0.0483
3350	0.727	1140	0.048
3350	0.735	1140	0.0477
3350	0.744	1140	0.0474
3350	0.752	1140	0.0471
3350	0.761	1140	0.0468
3360	0.769	1140	0.0465
3360	0.778	1140	0.0463
3360	0.786	1140	0.046
3360	0.794	1140	0.0458
3360	0.802	1140	0.0456
3370	0.81	1140	0.0454
3370	0.818	1140	0.0452
3370	0.826	1140	0.045
3370	0.834	1140	0.0449
3370	0.842	1140	0.0447
3370	0.85	1140	0.0446
3380	0.858	1140	0.0444
3380	0.865	1140	0.0442
3380	0.873	1150	0.0441
3380	0.88	1150	0.0439
3380	0.887	1150	0.0438
3390	0.894	1150	0.0436
3390	0.901	1150	0.0434
3390	0.908	1150	0.0433
3390	0.914	1150	0.0431
3390	0.92	1150	0.0429
3400	0.926	1150	0.0428
3400	0.932	1150	0.0426
3400	0.937	1150	0.0424
3400	0.943	1150	0.0423
3400	0.948	1150	0.0421
3410	0.953	1150	0.0419
3410	0.957	1150	0.0418
3410	0.962	1150	0.0416
3410	0.967	1150	0.0414
3410	0.972	1150	0.0413
3420	0.976	1150	0.0411
3420	0.979	1150	0.0409
3420	0.982	1150	0.0408
3420	0.984	1160	0.0406
3420	0.987	1160	0.0404
3420	0.99	1160	0.0402
3430	0.992	1160	0.04
3430	0.994	1160	0.0399
3430	0.995	1160	0.0397
3430	0.997	1160	0.0395
3430	0.998	1160	0.0393
3440	0.999	1160	0.0391
3440	0.999	1160	0.0389
3440	1	1160	0.0387
3440	1	1160	0.0385
3440	1	1160	0.0383
3450	0.999	1160	0.0381
3450	0.998	1160	0.0379
3450	0.997	1160	0.0377
3450	0.996	1160	0.0375
3450	0.994	1160	0.0372
3460	0.991	1160	0.037
3460	0.989	1160	0.0367
3460	0.985	1160	0.0364
3460	0.982	1170	0.0361
3460	0.978	1170	0.0358
3470	0.974	1170	0.0355
3470	0.97	1170	0.0352
3470	0.966	1170	0.0349
3470	0.962	1170	0.0346
3470	0.958	1170	0.0342
3480	0.953	1170	0.0339
3480	0.949	1170	0.0336
3480	0.944	1170	0.0332
3480	0.939	1170	0.0329
3480	0.933	1170	0.0326
3480	0.927	1170	0.0323
3490	0.921	1170	0.032
3490	0.915	1170	0.0317
3490	0.909	1170	0.0314
3490	0.902	1170	0.0311
3490	0.896	1170	0.0309
3500	0.889	1170	0.0306
3500	0.883	1170	0.0304
3500	0.876	1170	0.0301
3500	0.87	1180	0.0299
3500	0.863	1180	0.0296
3510	0.855	1180	0.0294
3510	0.848	1180	0.0292
3510	0.841	1180	0.029
3510	0.834	1180	0.0288
3510	0.827	1180	0.0286
3520	0.819	1180	0.0284
3520	0.812	1180	0.0282
3520	0.805	1180	0.028
3520	0.799	1180	0.0278
3520	0.791	1180	0.0277
3530	0.783	1180	0.0275
3530	0.775	1180	0.0273
3530	0.766	1180	0.0272
3530	0.757	1180	0.027
3530	0.749	1180	0.0268
3530	0.741	1180	0.0267
3540	0.733	1180	0.0265
3540	0.725	1180	0.0263
3540	0.716	1190	0.0262
3540	0.708	1190	0.026
3540	0.7	1190	0.0258
3550	0.691	1190	0.0257
3550	0.681	1190	0.0255
3550	0.671	1190	0.0254
3550	0.661	1190	0.0253
3550	0.651	1190	0.0251
3560	0.642	1190	0.025
3560	0.632	1190	0.0249
3560	0.622	1190	0.0247
3560	0.612	1190	0.0246
3560	0.602	1190	0.0245
3570	0.591	1190	0.0244
3570	0.581	1190	0.0243
3570	0.57	1190	0.0242
3570	0.559	1190	0.0241
3570	0.548	1190	0.024
3580	0.537	1190	0.0239
3580	0.527	1190	0.0238
3580	0.517	1190	0.0237
3580	0.508	1200	0.0236
3580	0.498	1200	0.0235
3590	0.488	1200	0.0234
3590	0.479	1200	0.0234
3590	0.47	1200	0.0233
3590	0.461	1200	0.0232
3590	0.452	1200	0.0231
3590	0.443	1200	0.0231
3600	0.434	1200	0.023
3600	0.426	1200	0.0229
3600	0.418	1200	0.0228
3600	0.41	1200	0.0228
3600	0.402	1200	0.0227
3610	0.394	1200	0.0226
3610	0.386	1200	0.0226
3610	0.379	1200	0.0225
3610	0.371	1200	0.0224
3610	0.363	1200	0.0224
3620	0.356	1200	0.0223
3620	0.349	1200	0.0223
3620	0.342	1200	0.0222
3620	0.335	1210	0.0221
3620	0.328	1210	0.0221
3630	0.321	1210	0.0221
3630	0.313	1210	0.022
3630	0.305	1210	0.022
3630	0.296	1210	0.0219
3630	0.288	1210	0.0219
3640	0.279	1210	0.0218
3640	0.27	1210	0.0218
3640	0.261	1210	0.0217
3640	0.251	1210	0.0217
3640	0.242	1210	0.0216
3640	0.232	1210	0.0216
3650	0.224	1210	0.0215
3650	0.215	1210	0.0214
3650	0.207	1210	0.0214
3650	0.2	1210	0.0213
3650	0.192	1210	0.0212
3660	0.185	1210	0.0212
3660	0.178	1210	0.0211
3660	0.171	1210	0.021
3660	0.165	1220	0.021
3660	0.16	1220	0.0209
3670	0.154	1220	0.0208
3670	0.149	1220	0.0208
3670	0.144	1220	0.0207
3670	0.138	1220	0.0207
3670	0.133	1220	0.0206
3680	0.128	1220	0.0205
3680	0.123	1220	0.0205
3680	0.119	1220	0.0204
3680	0.115	1220	0.0203
3680	0.111	1220	0.0203
3690	0.108	1220	0.0202
3690	0.105	1220	0.0202
3690	0.103	1220	0.0201
3690	0.101	1220	0.0201
3690	0.0992	1220	0.02
3690	0.0973	1220	0.0199
3700	0.0956	1220	0.0199
3700	0.0943	1220	0.0198
3700	0.093	1230	0.0198
3700	0.0916	1230	0.0197
3700	0.0908	1230	0.0197
3710	0.0905	1230	0.0196
3710	0.0903	1230	0.0196
3710	0.0904	1230	0.0195
3710	0.0902	1230	0.0195
3710	0.0891	1230	0.0195
3720	0.0881	1230	0.0194
3720	0.0872	1230	0.0194
3720	0.0859	1230	0.0194
3720	0.085	1230	0.0193
3720	0.0848	1230	0.0193
3730	0.0845	1230	0.0193
3730	0.0843	1230	0.0192
3730	0.0836	1230	0.0192
3730	0.0831	1230	0.0192
3730	0.0826	1230	0.0191
3740	0.0819	1230	0.0191
3740	0.0812	1230	0.0191
3740	0.0805	1230	0.0191
3740	0.0799	1240	0.019
3740	0.0797	1240	0.019
3750	0.0796	1240	0.019
3750	0.0794	1240	0.019
3750	0.0794	1240	0.019
3750	0.0798	1240	0.019
3750	0.0804	1240	0.019
3750	0.0814	1240	0.0189
3760	0.0821	1240	0.0189
3760	0.0822	1240	0.0189
3760	0.082	1240	0.0189
3760	0.0818	1240	0.0189
3760	0.0817	1240	0.0189
3770	0.082	1240	0.0189
3770	0.0829	1240	0.0188
3770	0.0838	1240	0.0188
3770	0.0844	1240	0.0188
3770	0.0848	1240	0.0188
3780	0.085	1240	0.0188
3780	0.0851	1240	0.0188
3780	0.0851	1240	0.0189
3780	0.0852	1250	0.0189
3780	0.0852	1250	0.0189
3790	0.0853	1250	0.0189
3790	0.0853	1250	0.0189
3790	0.0852	1250	0.0189
3790	0.085	1250	0.0189
3790	0.085	1250	0.0189
3800	0.0855	1250	0.0189
3800	0.086	1250	0.0189
3800	0.0861	1250	0.0189
3800	0.0862	1250	0.0189
3800	0.0856	1250	0.0189
3800	0.0848	1250	0.0189
3810	0.0842	1250	0.0189
3810	0.0839	1250	0.0189
3810	0.0841	1250	0.0189
3810	0.0844	1250	0.0189
3810	0.0846	1250	0.0189
3820	0.0852	1250	0.0189
3820	0.0856	1250	0.0189
3820	0.0854	1250	0.0189
3820	0.0849	1260	0.0189
3820	0.0846	1260	0.0188
3830	0.0845	1260	0.0188
3830	0.0846	1260	0.0188
3830	0.0843	1260	0.0188
3830	0.0844	1260	0.0188
3830	0.0848	1260	0.0188
3840	0.0852	1260	0.0187
3840	0.0855	1260	0.0187
3840	0.0859	1260	0.0187
3840	0.0862	1260	0.0187
3840	0.086	1260	0.0187
3850	0.0855	1260	0.0187
3850	0.0853	1260	0.0188
3850	0.0851	1260	0.0188
3850	0.0846	1260	0.0188
3850	0.0843	1260	0.0189
3860	0.0846	1260	0.019
3860	0.0851	1260	0.019
3860	0.0855	1260	0.0191
3860	0.0856	1270	0.0192
3860	0.0854	1270	0.0193
3860	0.0848	1270	0.0195
3870	0.0842	1270	0.0196
3870	0.084	1270	0.0197
3870	0.0839	1270	0.0199
3870	0.0837	1270	0.02
3870	0.0839	1270	0.0202
3880	0.084	1270	0.0204
3880	0.0846	1270	0.0206
3880	0.085	1270	0.0207
3880	0.085	1270	0.0209
3880	0.085	1270	0.0211
3890	0.085	1270	0.0212
3890	0.0852	1270	0.0214
3890	0.0855	1270	0.0215
3890	0.0859	1270	0.0217
3890	0.0864	1270	0.0218
3900	0.0867	1270	0.0219
3900	0.0865	1270	0.022
3900	0.087	1270	0.022
3900	0.0878	1280	0.022
3900	0.0881	1280	0.022
3910	0.0881	1280	0.022
3910	0.0878	1280	0.0219
3910	0.0873	1280	0.0219
3910	0.0867	1280	0.0218
3910	0.0865	1280	0.0217
3910	0.0865	1280	0.0215
3920	0.0866	1280	0.0214
3920	0.0866	1280	0.0212
3920	0.0866	1280	0.0211
3920	0.0867	1280	0.0209
3920	0.0869	1280	0.0208
3930	0.0868	1280	0.0206
3930	0.0867	1280	0.0204
3930	0.0867	1280	0.0203
3930	0.087	1280	0.0201
3930	0.0872	1280	0.02
3940	0.0872	1280	0.0199
3940	0.0872	1280	0.0198
3940	0.087	1280	0.0197
3940	0.0869	1290	0.0196
3940	0.0868	1290	0.0195
3950	0.0869	1290	0.0194
3950	0.0867	1290	0.0194
3950	0.0864	1290	0.0194
3950	0.0865	1290	0.0194
3950	0.0862	1290	0.0194
3960	0.0857	1290	0.0194
3960	0.0854	1290	0.0194
3960	0.0854	1290	0.0194
3960	0.0856	1290	0.0195
3960	0.0857	1290	0.0196
3960	0.0858	1290	0.0196
3970	0.086	1290	0.0197
3970	0.0863	1290	0.0198
3970	0.0866	1290	0.0198
3970	0.0865	1290	0.0199
3970	0.0864	1290	0.02
3980	0.0867	1290	0.0201
3980	0.0867	1290	0.0201
3980	0.0865	1290	0.0202
3980	0.0865	1300	0.0203
3980	0.0865	1300	0.0204
3990	0.0866	1300	0.0205
3990	0.0866	1300	0.0207
3990	0.0858	1300	0.0208
3990	0.0861	1300	0.0209
3990	0.0868	1300	0.0211
4000	0.0881	1300	0.0213
4000	0.0883	1300	0.0215
4000	0.087	1300	0.0217
4000	0	1300	0.0219
		1300	0.0221
		1300	0.0224
		1300	0.0226
		1300	0.0229
		1300	0.0232
		1300	0.0235
		1300	0.0238
		1300	0.0241
		1300	0.0244
		1310	0.0247
		1310	0.025
		1310	0.0254
		1310	0.0257
		1310	0.0261
		1310	0.0264
		1310	0.0268
		1310	0.0273
		1310	0.0277
		1310	0.0282
		1310	0.0287
		1310	0.0292
		1310	0.0298
		1310	0.0304
		1310	0.031
		1310	0.0317
		1310	0.0324
		1310	0.0331
		1310	0.0338
		1310	0.0346
		1310	0.0353
		1320	0.036
		1320	0.0367
		1320	0.0374
		1320	0.0381
		1320	0.0388
		1320	0.0394
		1320	0.04
		1320	0.0406
		1320	0.0411
		1320	0.0416
		1320	0.0421
		1320	0.0426
		1320	0.043
		1320	0.0435
		1320	0.0439
		1320	0.0443
		1320	0.0448
		1320	0.0452
		1320	0.0456
		1320	0.046
		1320	0.0465
		1330	0.0469
		1330	0.0474
		1330	0.0479
		1330	0.0485
		1330	0.0491
		1330	0.0497
		1330	0.0504
		1330	0.0512
		1330	0.052
		1330	0.0528
		1330	0.0538
		1330	0.0548
		1330	0.0559
		1330	0.0572
		1330	0.0585
		1330	0.0599
		1330	0.0615
		1330	0.0632
		1330	0.065
		1330	0.067
		1330	0.0692
		1340	0.0716
		1340	0.0742
		1340	0.077
		1340	0.0801
		1340	0.0834
		1340	0.0871
		1340	0.091
		1340	0.0953
		1340	0.0999
		1340	0.105
		1340	0.11
		1340	0.116
		1340	0.122
		1340	0.129
		1340	0.136
		1340	0.143
		1340	0.151
		1340	0.159
		1340	0.167
		1340	0.176
		1350	0.185
		1350	0.194
		1350	0.203
		1350	0.212
		1350	0.221
		1350	0.229
		1350	0.237
		1350	0.245
		1350	0.252
		1350	0.258
		1350	0.263
		1350	0.267
		1350	0.271
		1350	0.274
		1350	0.275
		1350	0.276
		1350	0.276
		1350	0.275
		1350	0.273
		1350	0.27
		1350	0.267
		1360	0.263
		1360	0.258
		1360	0.253
		1360	0.247
		1360	0.24
		1360	0.233
		1360	0.226
		1360	0.218
		1360	0.21
		1360	0.202
		1360	0.193
		1360	0.185
		1360	0.176
		1360	0.168
		1360	0.16
		1360	0.152
[truncated: 5,471 more rows]
