# Supplementary material for: Experimental research on the influence of acid on the chemical and pore structure evolution characteristics of Wenjiaba tectonic coal
Source: PLoS One. 2024 Apr 23;19(4):e0301923. doi: 10.1371/journal.pone.0301923 (PMC11037547; doi:10.1371/journal.pone.0301923)
Supplement: S1 Data — (ZIP) [file pone.0301923.s001.zip › Experimental data/Supporting data in Figure 3ú¿a-post-acidificationú⌐.xlsx]

## Sheet: Sheet1
post-acidification
Wavenumber	real spectrum	Wavenumber 1	spectral fitting 1	Wavenumber 2	spectral fitting 2	Wavenumber 3	spectral fitting 3	Wavenumber 4	spectral fitting 4	Wavenumber 5	Cumulative peak fitting	Wavenumber	Conventional residuals for Sheet 1 column B "post-acidification".
699.551	0.03293	699.551	-0.00203	701.522	0.000380533	381.398	4.48923e-05	699.551	-0.00203	699.551	0.03259	699.551	0.000343353
700.033	0.03283	709.276	-0.00203	705.343	0.00113	396.719	0.000886534	714.486	-0.00203	700.476	0.03257	700.033	0.000253029
700.516	0.03274	719.001	-0.00203	709.009	0.00201	411.414	0.00193	729.421	-0.00203	701.4	0.03255	700.516	0.000175718
700.998	0.03267	728.726	-0.00203	712.522	0.003	425.496	0.0032	744.356	-0.00203	702.324	0.03254	700.998	0.000113853
701.48	0.03262	738.451	-0.002	715.886	0.0041	438.98	0.00466	759.291	-0.00203	703.248	0.03254	701.48	6.80109e-05
701.962	0.03258	739.273	-0.00199	719.103	0.00528	451.878	0.00633	774.226	-0.00203	704.173	0.03255	701.962	3.70697e-05
702.444	0.03256	740.859	-0.00192	722.177	0.00653	464.202	0.00815	789.161	-0.00203	705.097	0.03257	702.444	1.88163e-05
702.926	0.03255	742.37	-0.00176	725.112	0.00782	475.966	0.01012	804.096	-0.00203	706.021	0.03259	702.926	1.06485e-05
703.408	0.03256	743.807	-0.00144	727.91	0.00913	487.183	0.01217	819.031	-0.00203	706.945	0.03262	703.408	1.01743e-05
703.89	0.03256	745.172	-0.000856065	730.575	0.01043	497.866	0.01428	833.966	-0.00202	707.869	0.03267	703.89	1.57236e-05
704.372	0.03258	746.467	0.000120721	733.11	0.01171	508.029	0.0164	835.171	-0.00202	708.794	0.03272	704.372	2.62464e-05
704.855	0.0326	747.694	0.00162	735.519	0.01294	517.683	0.0185	837.501	-0.00202	709.718	0.03278	704.855	4.12036e-05
705.337	0.03263	748.854	0.00376	737.803	0.0141	526.842	0.02053	839.726	-0.00201	710.642	0.03284	705.337	6.01669e-05
705.819	0.03267	749.951	0.00661	739.968	0.0152	535.519	0.02246	841.847	-0.002	711.566	0.03292	705.819	8.25192e-05
706.301	0.03271	750.984	0.01018	742.016	0.01621	543.727	0.02428	843.866	-0.00197	712.491	0.03301	706.301	0.000107371
706.783	0.03275	751.957	0.0144	743.949	0.01714	551.48	0.02597	845.788	-0.00193	713.415	0.03311	706.783	0.000133484
707.265	0.0328	752.871	0.01915	745.773	0.01797	558.789	0.02751	847.613	-0.00186	714.339	0.03322	707.265	0.00015943
707.747	0.03284	753.727	0.02426	747.489	0.01872	565.669	0.02891	849.345	-0.00176	715.263	0.03333	707.747	0.000183808
708.229	0.03289	754.529	0.02954	749.101	0.01938	572.132	0.03015	850.985	-0.00163	716.188	0.03346	708.229	0.000205416
708.712	0.03294	755.277	0.0348	750.613	0.01996	578.191	0.03125	852.537	-0.00146	717.112	0.0336	708.712	0.000223515
709.194	0.03298	755.974	0.03986	752.027	0.02047	583.859	0.03221	854.003	-0.00126	718.036	0.03374	709.194	0.000238009
709.676	0.03302	756.62	0.04459	753.346	0.0209	589.15	0.03304	855.385	-0.00103	718.96	0.0339	709.676	0.000249525
710.158	0.03307	757.219	0.0489	754.575	0.02127	594.075	0.03375	856.686	-0.000776788	719.885	0.03407	710.158	0.000259331
710.64	0.03311	757.772	0.05272	755.716	0.02158	598.65	0.03435	857.907	-0.000511127	720.809	0.03424	710.64	0.000269035
711.122	0.03316	758.281	0.05603	756.773	0.02184	602.885	0.03485	859.053	-0.000240941	721.733	0.03443	711.122	0.000280103
711.604	0.03322	758.747	0.05885	757.748	0.02205	606.795	0.03527	860.125	2.5131e-05	722.657	0.03462	711.604	0.000293337
712.086	0.03328	759.173	0.06118	758.645	0.02223	610.392	0.03561	861.125	0.000279596	723.582	0.03482	712.086	0.00030837
712.568	0.03334	759.56	0.06309	759.468	0.02237	613.69	0.03589	862.056	0.000516559	724.506	0.03503	712.568	0.000323503
713.051	0.0334	759.91	0.06461	760.219	0.02248	616.701	0.03611	862.921	0.000731907	725.43	0.03525	713.051	0.000335815
713.533	0.03346	760.225	0.06581	760.902	0.02257	619.438	0.03628	863.722	0.000923264	726.354	0.03548	713.533	0.000341744
714.015	0.03351	760.507	0.06673	761.52	0.02265	621.915	0.03642	864.461	0.00109	727.279	0.03571	714.015	0.00033795
714.497	0.03356	760.758	0.06742	762.076	0.0227	624.145	0.03653	865.141	0.00123	728.203	0.03595	714.497	0.000322136
714.979	0.03359	760.979	0.06793	762.574	0.02274	626.14	0.03661	865.765	0.00135	729.127	0.03619	714.979	0.000293715
715.461	0.03361	761.173	0.0683	763.016	0.02277	627.914	0.03667	866.334	0.00145	730.051	0.03644	715.461	0.000254039
715.943	0.03363	761.341	0.06856	763.407	0.02279	629.479	0.03671	866.852	0.00153	730.976	0.0367	715.943	0.000205878
716.425	0.03365	761.485	0.06874	763.749	0.02281	630.849	0.03675	867.32	0.00159	731.9	0.03696	716.425	0.000152762
716.908	0.03366	761.607	0.06885	764.045	0.02282	632.036	0.03677	867.741	0.00164	732.824	0.03722	716.908	9.80978e-05
717.39	0.03368	761.708	0.06893	764.299	0.02283	633.054	0.03678	868.119	0.00168	733.748	0.03749	717.39	4.47734e-05
717.872	0.03371	761.792	0.06897	764.514	0.02283	633.916	0.03679	868.454	0.00171	734.672	0.03775	717.872	-5.01667e-06
718.354	0.03375	761.858	0.069	764.693	0.02284	634.635	0.0368	868.75	0.00173	735.597	0.03802	718.354	-4.9677e-05
718.836	0.03379	761.91	0.06902	764.84	0.02284	635.223	0.0368	869.009	0.00174	736.521	0.03829	718.836	-8.78868e-05
719.318	0.03384	761.949	0.06902	764.957	0.02284	635.694	0.0368	869.233	0.00175	737.445	0.03856	719.318	-0.000118487
719.8	0.03391	761.977	0.06902	765.049	0.02284	636.061	0.03681	869.426	0.00176	738.369	0.03884	719.8	-0.000140394
720.282	0.03399	761.996	0.06903	765.118	0.02284	636.337	0.03681	869.589	0.00176	739.294	0.03912	720.282	-0.000152784
720.764	0.03408	762.007	0.06903	765.167	0.02284	636.534	0.03681	869.725	0.00177	740.218	0.03941	720.764	-0.000155188
721.247	0.03418	762.013	0.06903	765.2	0.02284	636.667	0.03681	869.836	0.00177	741.142	0.03972	721.247	-0.000147636
721.729	0.03429	762.015	0.06903	765.22	0.02284	636.747	0.03681	869.925	0.00177	742.066	0.04006	721.729	-0.000130851
722.211	0.03442	762.015	0.06903	765.23	0.02284	636.788	0.03681	869.994	0.00177	742.991	0.04045	722.211	-0.000106297
722.693	0.03455	762.016	0.06903	765.234	0.02284	636.804	0.03681	870.046	0.00177	743.915	0.04093	722.693	-7.62025e-05
723.175	0.03469	762.018	0.06903	765.235	0.02284	636.806	0.03681	870.084	0.00177	744.839	0.04152	723.175	-4.35531e-05
723.657	0.03483	762.025	0.06903	765.236	0.02284	636.808	0.03681	870.109	0.00177	745.763	0.0423	723.657	-1.2024e-05
724.139	0.03496	762.037	0.06903	765.243	0.02284	636.823	0.03681	870.124	0.00177	746.688	0.04332	724.139	1.44297e-05
724.621	0.03509	762.058	0.06902	765.265	0.02284	636.864	0.03681	870.132	0.00177	747.612	0.04466	724.621	3.19302e-05
725.104	0.03521	762.089	0.06902	765.306	0.02284	636.945	0.03681	870.135	0.00177	748.536	0.04643	725.104	3.74946e-05
725.586	0.03532	762.133	0.06901	765.374	0.02284	637.077	0.03681	870.135	0.00177	749.46	0.04873	725.586	2.96935e-05
726.068	0.03542	762.191	0.06899	765.475	0.02284	637.275	0.03681	870.135	0.00177	750.385	0.05165	726.068	9.08059e-06
726.55	0.0355	762.265	0.06896	765.616	0.02284	637.55	0.03681	870.138	0.00177	751.309	0.05528	726.55	-2.19119e-05
727.032	0.03559	762.358	0.06891	765.804	0.02284	637.917	0.0368	870.144	0.00177	752.233	0.05965	727.032	-5.95541e-05
727.514	0.03567	762.471	0.06881	766.045	0.02283	638.388	0.0368	870.157	0.00177	753.157	0.06479	727.514	-0.000100037
727.996	0.03575	762.607	0.06867	766.347	0.02282	638.977	0.0368	870.178	0.00177	754.082	0.07062	727.996	-0.000140243
728.478	0.03584	762.767	0.06845	766.715	0.02281	639.695	0.03679	870.209	0.00177	755.006	0.077	728.478	-0.000178344
728.96	0.03594	762.954	0.06813	767.156	0.02279	640.557	0.03678	870.252	0.00177	755.93	0.08372	728.96	-0.000213715
729.443	0.03603	763.17	0.06767	767.678	0.02276	641.575	0.03677	870.309	0.00177	756.854	0.09049	729.443	-0.000246578
729.925	0.03613	763.417	0.06703	768.286	0.02271	642.763	0.03675	870.383	0.00177	757.779	0.09697	729.925	-0.00027723
730.407	0.03624	763.696	0.06618	768.988	0.02264	644.133	0.03671	870.475	0.00177	758.703	0.10277	730.407	-0.000305766
730.889	0.03634	764.011	0.06505	769.789	0.02255	645.698	0.03667	870.588	0.00177	759.627	0.10753	730.889	-0.000331863
731.371	0.03646	764.362	0.06358	770.698	0.02242	647.472	0.03661	870.723	0.00176	760.551	0.11092	731.371	-0.000355055
731.853	0.03657	764.753	0.06172	771.72	0.02225	649.467	0.03653	870.883	0.00176	761.476	0.11271	731.853	-0.000375096
732.335	0.03669	765.184	0.05941	772.862	0.02202	651.696	0.03642	871.069	0.00175	762.4	0.11274	732.335	-0.000392315
732.817	0.03681	765.659	0.05661	774.131	0.02173	654.173	0.03628	871.283	0.00174	763.324	0.11102	732.817	-0.000407599
733.299	0.03694	766.178	0.05326	775.533	0.02137	656.911	0.03611	871.528	0.00173	764.248	0.10765	733.299	-0.000422292
733.782	0.03706	766.745	0.04937	777.076	0.02091	659.922	0.03589	871.806	0.00171	765.172	0.10286	733.782	-0.000437541
734.264	0.03718	767.361	0.04495	778.765	0.02036	663.219	0.03561	872.119	0.00168	766.097	0.09698	734.264	-0.000453824
734.746	0.0373	768.029	0.04007	780.607	0.01968	666.817	0.03527	872.468	0.00165	767.021	0.09036	734.746	-0.000470634
735.228	0.03743	768.75	0.03482	782.61	0.01888	670.727	0.03485	872.857	0.0016	767.945	0.08337	735.228	-0.000486441
735.71	0.03756	769.526	0.02937	784.78	0.01793	674.962	0.03435	873.285	0.00155	768.869	0.07638	735.71	-0.000498868
736.192	0.03769	770.36	0.0239	787.123	0.01685	679.536	0.03375	873.757	0.00148	769.794	0.06968	736.192	-0.000505224
736.674	0.03784	771.253	0.01863	789.646	0.01562	684.462	0.03304	874.274	0.00139	770.718	0.0635	736.674	-0.000502767
737.156	0.03799	772.208	0.01376	792.356	0.01426	689.753	0.03221	874.838	0.00129	771.642	0.05799	737.156	-0.000489049
737.639	0.03816	773.227	0.00949	795.26	0.01278	695.421	0.03125	875.45	0.00117	772.566	0.05323	737.639	-0.00046194
738.121	0.03835	774.311	0.00594	798.364	0.0112	701.48	0.03015	876.114	0.00102	773.491	0.04922	738.121	-0.000419898
738.603	0.03855	775.463	0.00316	801.674	0.00956	707.943	0.02891	876.831	0.000856904	774.415	0.04592	738.603	-0.000361848
739.085	0.03877	776.685	0.00113	805.198	0.0079	714.822	0.02751	877.603	0.000669532	775.339	0.04325	739.085	-0.00028762
739.567	0.03901	777.979	-0.000248988	808.942	0.00626	722.132	0.02597	878.432	0.000461457	776.263	0.04113	739.567	-0.000197877
740.049	0.03926	779.346	-0.00111	812.914	0.0047	729.884	0.02428	879.32	0.000235022	777.188	0.03943	740.049	-9.41813e-05
740.531	0.03953	780.79	-0.00159	817.118	0.00326	738.093	0.02246	880.269	-6.04979e-06	778.112	0.03808	740.531	2.12919e-05
741.013	0.03982	782.311	-0.00184	821.563	0.00198	746.77	0.02053	881.282	-0.000256659	779.036	0.03698	741.013	0.000146224
741.495	0.04012	783.913	-0.00196	826.255	0.000893402	755.929	0.0185	882.36	-0.000510485	779.96	0.03606	741.495	0.000278301
741.978	0.04044	785.596	-0.002	831.2	8.32557e-06	765.583	0.0164	883.505	-0.000760342	780.885	0.03526	741.978	0.000415585
742.46	0.04078	787.364	-0.00202	836.406	-0.000676665	775.745	0.01428	884.72	-0.000998716	781.809	0.03455	742.46	0.000556278
742.942	0.04113	788.28	-0.00202	841.878	-0.00118	786.428	0.01217	886.006	-0.00122	782.733	0.03388	742.942	0.000698446
743.424	0.0415	800.706	-0.00203	847.624	-0.00152	797.645	0.01012	887.366	-0.00141	783.657	0.03324	743.424	0.000839431
743.906	0.0419	813.132	-0.00203	853.65	-0.00175	809.41	0.00815	888.801	-0.00158	784.582	0.03262	743.906	0.000975673
744.388	0.04232	825.557	-0.00203	859.963	-0.00188	821.734	0.00633	890.314	-0.00171	785.506	0.03201	744.388	0.0011
744.87	0.04276	837.983	-0.00203	866.57	-0.00196	834.631	0.00466	891.906	-0.00182	786.43	0.03139	744.87	0.00121
745.352	0.04323	850.409	-0.00203	873.477	-0.002	848.115	0.0032	893.58	-0.0019	787.354	0.03077	745.352	0.0013
745.835	0.04373	862.835	-0.00203	880.691	-0.00201	862.198	0.00193	895.338	-0.00195	788.279	0.03015	745.835	0.00136
746.317	0.04426	875.26	-0.00203	888.218	-0.00202	876.893	0.000886534	897.181	-0.00198	789.203	0.02952	746.317	0.00139
746.799	0.04482	887.686	-0.00203	896.066	-0.00202	892.213	4.48923e-05	899.113	-0.002	790.127	0.02889	746.799	0.00137
747.281	0.04543	900.112	-0.00203	900.112	-0.00202	900.112	-0.000303243	900.112	-0.00201	791.051	0.02825	747.281	0.00129
747.763	0.04607									791.975	0.02761	747.763	0.00115
748.245	0.04678									792.9	0.02697	748.245	0.000952409
748.727	0.04755									793.824	0.02634	748.727	0.000687507
749.209	0.04842									794.748	0.0257	749.209	0.000367193
749.692	0.04941									795.672	0.02506	749.692	9.06795e-06
750.174	0.05056									796.597	0.02442	750.174	-0.000362847
750.656	0.05192									797.521	0.02379	750.656	-0.000720937
751.138	0.05351									798.445	0.02316	751.138	-0.00104
751.62	0.05537									799.369	0.02254	751.62	-0.0013
752.102	0.0575									800.294	0.02192	752.102	-0.00149
752.584	0.05991									801.218	0.0213	752.584	-0.00161
753.066	0.06257									802.142	0.0207	753.066	-0.00168
753.548	0.06547									803.066	0.0201	753.548	-0.0017
754.03	0.06858									803.991	0.01951	754.03	-0.0017
754.513	0.07188									804.915	0.01893	754.513	-0.00166
754.995	0.07534									805.839	0.01836	754.995	-0.00158
755.477	0.07895									806.763	0.0178	755.477	-0.00145
755.959	0.0827									807.688	0.01724	755.959	-0.00124
756.441	0.08653									808.612	0.0167	756.441	-0.000947344
756.923	0.09042									809.536	0.01617	756.923	-0.000567656
757.405	0.0943									810.46	0.01565	757.405	-0.000114475
757.888	0.09808									811.385	0.01515	757.888	0.000386243
758.37	0.10168									812.309	0.01465	758.37	0.000902295
758.852	0.10501									813.233	0.01417	758.852	0.0014
759.334	0.10799									814.157	0.0137	759.334	0.00183
759.816	0.11053									815.082	0.01324	759.816	0.00218
760.298	0.11257									816.006	0.01279	760.298	0.00243
760.78	0.11407									816.93	0.01235	760.78	0.00255
761.262	0.11498									817.854	0.01193	761.262	0.00254
761.744	0.11529									818.779	0.01152	761.744	0.00239
762.226	0.11497									819.703	0.01112	762.226	0.00211
762.709	0.11405									820.627	0.01073	762.709	0.00169
763.191	0.11253									821.551	0.01036	763.191	0.00116
763.673	0.11045									822.475	0.01	763.673	0.000518674
764.155	0.10786									823.4	0.00965	764.155	-0.000200368
764.637	0.10483									824.324	0.00931	764.637	-0.000961745
765.119	0.10146									825.248	0.00898	765.119	-0.00172
765.601	0.09784									826.172	0.00866	765.601	-0.00241
766.083	0.09408									827.097	0.00835	766.083	-0.003
766.566	0.09028									828.021	0.00806	766.566	-0.00341
767.048	0.08654									828.945	0.00777	767.048	-0.00362
767.53	0.08292									829.869	0.0075	767.53	-0.00361
768.012	0.07949									830.794	0.00723	768.012	-0.00338
768.494	0.07627									831.718	0.00697	768.494	-0.00293
768.976	0.07328									832.642	0.00672	768.976	-0.0023
769.458	0.07053									833.566	0.00649	769.458	-0.00153
769.94	0.068									834.491	0.00626	769.94	-0.000660786
770.423	0.06567									835.415	0.00604	770.423	0.0002608
770.905	0.06351									836.339	0.00582	770.905	0.00118
771.387	0.0615									837.263	0.00562	771.387	0.00206
771.869	0.05958									838.188	0.00542	771.869	0.00283
772.351	0.05774									839.112	0.00523	772.351	0.00347
772.833	0.05594									840.036	0.00505	772.833	0.00395
773.315	0.05417									840.96	0.00488	773.315	0.00425
773.797	0.05241									841.885	0.00471	773.797	0.00436
774.279	0.05068									842.809	0.00456	774.279	0.00432
774.761	0.04899									843.733	0.00441	774.761	0.00414
775.244	0.04737									844.657	0.00428	775.244	0.00387
775.726	0.04582									845.582	0.00415	775.726	0.00352
776.208	0.04438									846.506	0.00404	776.208	0.00314
776.69	0.04303									847.43	0.00393	776.69	0.00274
777.172	0.04179									848.354	0.00384	777.172	0.00233
777.654	0.04065									849.278	0.00377	777.654	0.00193
778.136	0.03959									850.203	0.00371	778.136	0.00154
778.619	0.03861									851.127	0.00367	778.619	0.00116
779.101	0.0377									852.051	0.00365	779.101	0.000792603
779.583	0.03685									852.975	0.00365	779.583	0.000440267
780.065	0.03607									853.9	0.00367	780.065	0.000106243
780.547	0.03533									854.824	0.0037	780.547	-0.000207933
781.029	0.03464									855.748	0.00377	781.029	-0.000502293
781.511	0.03399									856.672	0.00385	781.511	-0.000778756
781.993	0.03337									857.597	0.00394	781.993	-0.00104
782.475	0.03277									858.521	0.00406	782.475	-0.00129
782.957	0.0322									859.445	0.00419	782.957	-0.00153
783.44	0.03164									860.369	0.00433	783.44	-0.00175
783.922	0.03109									861.294	0.00448	783.922	-0.00197
784.404	0.03057									862.218	0.00463	784.404	-0.00218
784.886	0.03006									863.142	0.00477	784.886	-0.00236
785.368	0.02957									864.066	0.0049	785.368	-0.00253
785.85	0.0291									864.991	0.00502	785.85	-0.00267
786.332	0.02867									865.915	0.00512	786.332	-0.00278
786.814	0.02827									866.839	0.00519	786.814	-0.00287
787.297	0.0279									867.763	0.00523	787.297	-0.00291
787.779	0.02756									868.688	0.00524	787.779	-0.00292
788.261	0.02727									869.612	0.00521	788.261	-0.00289
788.743	0.027									870.536	0.00514	788.743	-0.00283
789.225	0.02677									871.46	0.00504	789.225	-0.00273
789.707	0.02657									872.385	0.0049	789.707	-0.00261
790.189	0.02639									873.309	0.00472	790.189	-0.00246
790.671	0.02623									874.233	0.00451	790.671	-0.00229
791.154	0.02608									875.157	0.00427	791.154	-0.0021
791.636	0.02595									876.082	0.00401	791.636	-0.0019
792.118	0.02583									877.006	0.00374	792.118	-0.00168
792.6	0.02572									877.93	0.00345	792.6	-0.00146
793.082	0.02562									878.854	0.00316	793.082	-0.00123
793.564	0.02551									879.778	0.00287	793.564	-0.001
794.046	0.02541									880.703	0.00258	794.046	-0.000772326
794.528	0.0253									881.627	0.0023	794.528	-0.000545964
795.01	0.02519									882.551	0.00203	795.01	-0.000324182
795.493	0.02507									883.475	0.00178	795.493	-0.000109014
795.975	0.02495									884.4	0.00154	795.975	9.70535e-05
796.457	0.02481									885.324	0.00132	796.457	0.000291451
796.939	0.02466									886.248	0.00112	796.939	0.000471462
797.421	0.02449									887.172	0.000938187	797.421	0.000634754
797.903	0.02431									888.097	0.000774798	797.903	0.000779617
798.385	0.02411									889.021	0.000628551	798.385	0.00090529
798.867	0.02389									889.945	0.000498224	798.867	0.00101
799.35	0.02365									890.869	0.000382404	799.35	0.0011
799.832	0.02339									891.794	0.000279576	799.832	0.00117
800.314	0.02312									892.718	0.000188203	800.314	0.00122
800.796	0.02284									893.642	0.000106781	800.796	0.00126
801.278	0.02254									894.566	3.38922e-05	801.278	0.00128
801.76	0.02223									895.491	-3.17655e-05	801.76	0.00128
802.242	0.02191									896.415	-9.13587e-05	802.242	0.00128
802.724	0.02158									897.339	-0.00014591	802.724	0.00126
803.206	0.02124									898.263	-0.000196296	803.206	0.00123
803.688	0.0209									899.188	-0.000243258	803.688	0.0012
804.171	0.02055									900.112	-0.00028741	804.171	0.00115
804.653	0.0202											804.653	0.0011
805.135	0.01984											805.135	0.00105
805.617	0.01949											805.617	0.000992674
806.099	0.01913											806.099	0.000933404
806.581	0.01878											806.581	0.000873625
807.063	0.01843											807.063	0.000814688
807.545	0.01809											807.545	0.000757443
808.028	0.01775											808.028	0.000702527
808.51	0.01741											808.51	0.000650328
808.992	0.01709											808.992	0.000601238
809.474	0.01676											809.474	0.000555752
809.956	0.01645											809.956	0.000514526
810.438	0.01614											810.438	0.000477896
810.92	0.01585											810.92	0.000445905
811.402	0.01555											811.402	0.00041783
811.885	0.01527											811.885	0.000392232
812.367	0.01499											812.367	0.000367255
812.849	0.01471											812.849	0.000341078
813.331	0.01443											813.331	0.000312245
813.813	0.01415											813.813	0.000280221
814.295	0.01387											814.295	0.000245282
814.777	0.01359											814.777	0.000208416
815.259	0.01332											815.259	0.000170943
815.741	0.01305											815.741	0.000134315
816.224	0.01278											816.224	9.97207e-05
816.706	0.01253											816.706	6.83368e-05
817.188	0.01228											817.188	4.11242e-05
817.67	0.01203											817.67	1.88959e-05
818.152	0.0118											818.152	2.28728e-06
818.634	0.01157											818.634	-8.32016e-06
819.116	0.01136											819.116	-1.29254e-05
819.598	0.01115											819.598	-1.16621e-05
820.081	0.01096											820.081	-4.87661e-06
820.563	0.01077											820.563	7.0668e-06
821.045	0.01059											821.045	2.38855e-05
821.527	0.01042											821.527	4.52788e-05
822.009	0.01025											822.009	7.06469e-05
822.491	0.01009											822.491	9.9183e-05
822.973	0.00994											822.973	0.000129681
823.455	0.00979											823.455	0.000160817
823.937	0.00964											823.937	0.000191407
824.42	0.00949											824.42	0.000220847
824.902	0.00935											824.902	0.000249141
825.384	0.00921											825.384	0.000277069
825.866	0.00907											825.866	0.000305671
826.348	0.00894											826.348	0.0003358
826.83	0.00881											826.83	0.00036765
827.312	0.00868											827.312	0.000400548
827.794	0.00856											827.794	0.000432842
828.277	0.00844											828.277	0.000462393
828.759	0.00831											828.759	0.000486846
829.241	0.00819											829.241	0.000504058
829.723	0.00805											829.723	0.000512355
830.205	0.00791											830.205	0.000510675
830.687	0.00776											830.687	0.000498527
831.169	0.0076											831.169	0.000476166
831.651	0.00743											831.651	0.00044446
832.133	0.00726											832.133	0.000404816
832.615	0.00709											832.615	0.000359059
833.098	0.00691											833.098	0.000309023
833.58	0.00674											833.58	0.000256138
834.062	0.00656											834.062	0.000201244
834.544	0.00639											834.544	0.000144484
835.026	0.00621											835.026	8.55382e-05
835.508	0.00604											835.508	2.39246e-05
835.99	0.00586											835.99	-4.03977e-05
836.472	0.00569											836.472	-0.000106882
836.955	0.00551											836.955	-0.000174264
837.437	0.00534											837.437	-0.000240977
837.919	0.00517											837.919	-0.000305518
838.401	0.00501											838.401	-0.00036686
838.883	0.00485											838.883	-0.000424668
839.365	0.0047											839.365	-0.000479165
839.847	0.00456											839.847	-0.00053078
840.329	0.00442											840.329	-0.000579846
840.812	0.00428											840.812	-0.000626307
841.294	0.00415											841.294	-0.000669731
841.776	0.00402											841.776	-0.000709311
842.258	0.00391											842.258	-0.00074419
842.74	0.0038											842.74	-0.000773386
843.222	0.0037											843.222	-0.000795977
843.704	0.00361											843.704	-0.000811011
844.186	0.00353											844.186	-0.000817607
844.668	0.00346											844.668	-0.000815091
845.151	0.0034											845.151	-0.000803184
845.633	0.00336											845.633	-0.000782202
846.115	0.00333											846.115	-0.000753051
846.597	0.00331											846.597	-0.000717155
847.079	0.00329											847.079	-0.000676109
847.561	0.00329											847.561	-0.000631316
848.043	0.00329											848.043	-0.000583801
848.525	0.00329											848.525	-0.000534241
849.008	0.00331											849.008	-0.000483132
849.49	0.00332											849.49	-0.00043106
849.972	0.00335											849.972	-0.000378935
850.454	0.00337											850.454	-0.000327918
850.936	0.0034											850.936	-0.000279254
851.418	0.00343											851.418	-0.00023392
851.9	0.00346											851.9	-0.00019229
852.382	0.00349											852.382	-0.000154144
852.864	0.00353											852.864	-0.000118801
853.347	0.00357											853.347	-8.53397e-05
853.829	0.00361											853.829	-5.29187e-05
854.311	0.00366											854.311	-2.09275e-05
854.793	0.00371											854.793	1.09101e-05
855.275	0.00377											855.275	4.26793e-05
855.757	0.00384											855.757	7.42986e-05
856.239	0.00391											856.239	0.000105504
856.721	0.00399											856.721	0.000135867
857.203	0.00407											857.203	0.000164618
857.686	0.00415											857.686	0.000190777
858.168	0.00423											858.168	0.000213314
858.65	0.00431											858.65	0.000231331
859.132	0.00439											859.132	0.000244348
859.614	0.00447											859.614	0.000252418
860.096	0.00455											860.096	0.000255899
860.578	0.00462											860.578	0.000255335
861.06	0.00469											861.06	0.000251086
861.543	0.00476											861.543	0.000243236
862.025	0.00483											862.025	0.000231601
862.507	0.00489											862.507	0.000215985
862.989	0.00494											862.989	0.00019641
863.471	0.00499											863.471	0.000173269
863.953	0.00504											863.953	0.000147355
864.435	0.00507											864.435	0.000119527
864.917	0.0051											864.917	9.05445e-05
865.399	0.00513											865.399	6.08432e-05
865.882	0.00515											865.882	3.04712e-05
866.364	0.00516											866.364	-6.48778e-07
866.846	0.00516											866.846	-3.2452e-05
867.328	0.00515											867.328	-6.45402e-05
867.81	0.00514											867.81	-9.60824e-05
868.292	0.00512											868.292	-0.00012595
868.774	0.00509											868.774	-0.000152934
869.256	0.00505											869.256	-0.000175925
869.739	0.00501											869.739	-0.00019403
870.221	0.00496											870.221	-0.000206541
870.703	0.00491											870.703	-0.000212847
871.185	0.00486											871.185	-0.000212493
871.667	0.0048											871.667	-0.000205197
872.149	0.00474											872.149	-0.000191068
872.631	0.00468											872.631	-0.000170788
873.113	0.00461											873.113	-0.000145633
873.596	0.00454											873.596	-0.000117342
874.078	0.00446											874.078	-8.78802e-05
874.56	0.00437											874.56	-5.89687e-05
875.042	0.00427											875.042	-3.18438e-05
875.524	0.00417											875.524	-7.1563e-06
876.006	0.00405											876.006	1.49181e-05
876.488	0.00393											876.488	3.45476e-05
876.97	0.0038											876.97	5.18757e-05
877.452	0.00367											877.452	6.71567e-05
877.934	0.00353											877.934	8.05388e-05
878.417	0.00339											878.417	9.22813e-05
878.899	0.00325											878.899	0.000102663
879.381	0.0031											879.381	0.000112052
879.863	0.00296											879.863	0.000120585
880.345	0.00282											880.345	0.000128283
880.827	0.00267											880.827	0.000134883
881.309	0.00253											881.309	0.000139849
881.791	0.00239											881.791	0.000142679
882.274	0.00225											882.274	0.000143006
882.756	0.00211											882.756	0.00014058
883.238	0.00197											883.238	0.000135449
883.72	0.00184											883.72	0.000127677
884.202	0.0017											884.202	0.000117253
884.684	0.00157											884.684	0.000104073
885.166	0.00144											885.166	8.80558e-05
885.648	0.00132											885.648	6.92703e-05
886.13	0.00119											886.13	4.81822e-05
886.613	0.00107											886.613	2.56252e-05
887.095	0.00095541											887.095	2.67153e-06
887.577	0.00084488											887.577	-1.96422e-05
888.059	0.00074059											888.059	-4.05226e-05
888.541	0.00064282											888.541	-5.95816e-05
889.023	0.00055157											889.023	-7.66369e-05
889.505	0.00046675											889.505	-9.1596e-05
889.987	0.00038843											889.987	-0.000104192
890.47	0.00031697											890.47	-0.000113859
890.952	0.00025286											890.952	-0.000119881
891.434	0.00019657											891.434	-0.000121593
891.916	0.0001482											891.916	-0.000118663
892.398	0.00010749											892.398	-0.000111135
892.88	7.389e-05											892.88	-9.9342e-05
893.362	4.674e-05											893.362	-8.37357e-05
893.844	2.567e-05											893.844	-6.44833e-05
894.326	1.062e-05											894.326	-4.14501e-05
894.808	1.93e-06											894.808	-1.41108e-05
895.291	0											895.291	1.81103e-05
895.773	5.06e-06											895.773	5.56149e-05
896.255	1.691e-05											896.255	9.83441e-05
896.737	3.491e-05											896.737	0.000145808
897.219	5.808e-05											897.219	0.000197161
897.701	8.535e-05											897.701	0.000251454
898.183	0.00011574											898.183	0.000307819
898.665	0.00014858											898.665	0.000365694
899.148	0.00018348											899.148	0.00042477
899.63	0.00022038											899.63	0.000485077
900.112	0.00025959											900.112	0.000547
