# Supplementary material for: Experimental research on the influence of acid on the chemical and pore structure evolution characteristics of Wenjiaba tectonic coal
Source: PLoS One. 2024 Apr 23;19(4):e0301923. doi: 10.1371/journal.pone.0301923 (PMC11037547; doi:10.1371/journal.pone.0301923)
Supplement: S1 Data — (ZIP) [file pone.0301923.s001.zip › Experimental data/Supporting data in Figure 3ú¿a-pre-acidificationú⌐.xlsx]

## Sheet: Sheet1
pre-acidification
Wavenumber	real spectrum	Wavenumber 1	spectral fitting 1	Wavenumber 2	spectral fitting 2	Wavenumber 3	spectral fitting 3	Wavenumber 4	spectral fitting 4	Wavenumber 5	spectral fitting 5	Wavenumber 6	Cumulative peak fitting	Wavenumber 7	Conventional residuals for Sheet 1 column B "pre-acidification".
700.033	0.08543	701.417	0.009	700.033	-0.00209	700.033	-0.00209	623.641	-0.000706976	700.033	-0.00209	700.033	0.08569	700.033	-0.00026312
701.962	0.0851	704.099	0.01233	702.93	-0.00209	714.674	-0.00209	628.137	0.000257811	717.584	-0.00209	701.182	0.08538	701.962	-4.16069e-05
703.89	0.08468	706.67	0.01617	708.546	-0.00209	729.316	-0.00209	632.43	0.00167	735.134	-0.00209	702.33	0.08503	703.89	0.000152044
705.819	0.08418	709.131	0.02048	713.927	-0.00209	743.957	-0.00209	636.523	0.00362	752.684	-0.00209	703.479	0.08466	705.819	0.000256602
707.747	0.08367	711.485	0.0252	719.08	-0.00207	758.598	-0.00209	640.421	0.00618	770.234	-0.00209	704.627	0.08429	707.747	0.000248549
709.676	0.08325	713.734	0.03023	724.009	-0.00204	773.239	-0.00209	644.128	0.00938	787.784	-0.00209	705.775	0.08394	709.676	0.000177366
711.604	0.08307	715.882	0.03549	728.718	-0.00195	787.88	-0.00209	647.651	0.01319	805.335	-0.00209	706.924	0.08362	711.604	0.000103025
713.533	0.08295	717.929	0.04087	733.214	-0.00177	802.521	-0.00209	650.993	0.01757	822.885	-0.00209	708.072	0.08335	713.533	-0.000190838
715.461	0.08318	719.879	0.04627	737.5	-0.00142	817.162	-0.00209	654.159	0.02241	840.435	-0.00209	709.221	0.08314	715.461	-0.000454865
717.39	0.08404	721.734	0.0516	741.583	-0.000781208	831.803	-0.00206	657.154	0.02759	857.985	-0.00209	710.369	0.08301	717.39	-0.000453602
719.318	0.08553	723.496	0.05677	745.466	0.000266873	833.103	-0.00205	659.982	0.03295	875.535	-0.00208	711.518	0.08296	719.318	-0.000164782
721.246	0.0873	725.168	0.06171	749.155	0.00186	835.617	-0.00199	662.649	0.03835	876.895	-0.00207	712.666	0.08302	721.246	5.11395e-05
723.175	0.08927	726.751	0.06636	752.655	0.00413	838.016	-0.00188	665.159	0.04365	879.524	-0.00204	713.814	0.08319	723.175	0.000171132
725.104	0.09138	728.25	0.07069	755.971	0.00716	840.303	-0.00168	667.518	0.04873	882.033	-0.00197	714.963	0.08348	725.104	0.000165292
727.032	0.09366	729.665	0.07466	759.108	0.01097	842.482	-0.00134	669.728	0.0535	884.425	-0.00183	716.111	0.08389	727.032	0.000141424
728.96	0.09607	730.999	0.07827	762.07	0.01552	844.555	-0.000814288	671.797	0.05789	886.704	-0.00155	717.26	0.08442	728.96	0.000147659
730.889	0.09846	732.255	0.0815	764.863	0.0207	846.523	-5.95605e-05	673.727	0.06185	888.871	-0.00108	718.408	0.08508	730.889	0.000108093
732.817	0.10068	733.434	0.08437	767.492	0.02636	848.391	0.000961559	675.524	0.06536	890.93	-0.000319928	719.556	0.08587	732.817	-2.40433e-07
734.746	0.10282	734.54	0.08688	769.962	0.0323	850.161	0.00227	677.193	0.06842	892.884	0.000798292	720.705	0.08678	734.746	-1.47993e-05
736.674	0.10469	735.575	0.08907	772.277	0.03833	851.835	0.00385	678.739	0.07105	894.734	0.00234	721.853	0.0878	736.674	-1.54235e-05
738.603	0.10625	736.54	0.09096	774.443	0.04425	853.416	0.00568	680.165	0.07328	896.485	0.00434	723.002	0.08892	738.603	4.02968e-05
740.531	0.10738	737.439	0.09256	776.465	0.0499	854.907	0.0077	681.478	0.07514	898.138	0.00679	724.15	0.09014	740.531	0.000111173
742.46	0.10805	738.274	0.09392	778.348	0.05515	856.31	0.00986	682.681	0.07667	899.697	0.00964	725.298	0.09144	742.46	0.000221634
744.388	0.10809	739.047	0.09505	780.095	0.05992	857.628	0.01208	683.779	0.07791	901.164	0.01281	726.447	0.0928	744.388	0.000228301
746.317	0.10744	739.761	0.09599	781.714	0.06415	858.863	0.01429	684.778	0.0789	902.543	0.01619	727.595	0.09421	746.317	9.39096e-05
748.245	0.10613	740.418	0.09675	783.208	0.06782	860.019	0.01643	685.682	0.07968	903.835	0.01968	728.744	0.09565	748.245	-0.000175689
750.173	0.1044	741.02	0.09738	784.583	0.07096	861.098	0.01845	686.496	0.08029	905.044	0.02314	729.892	0.0971	750.173	-0.000367777
752.102	0.10221	741.569	0.09787	785.843	0.07358	862.103	0.0203	687.223	0.08075	906.172	0.02647	731.041	0.09854	752.102	-0.000601189
754.03	0.09974	742.069	0.09827	786.994	0.07574	863.036	0.02197	687.871	0.08109	907.223	0.0296	732.189	0.09994	754.03	-0.000773634
755.959	0.09734	742.521	0.09858	788.04	0.07749	863.9	0.02344	688.442	0.08135	908.198	0.03245	733.337	0.10129	755.959	-0.00062275
757.887	0.09506	742.928	0.09882	788.986	0.07887	864.697	0.02471	688.942	0.08153	909.102	0.035	734.486	0.10256	757.887	-0.000238754
759.816	0.0927	743.292	0.099	789.838	0.07996	865.431	0.02578	689.375	0.08166	909.936	0.03723	735.634	0.10374	759.816	7.94798e-05
761.744	0.0906	743.616	0.09913	790.601	0.08078	866.103	0.02668	689.746	0.08175	910.703	0.03914	736.783	0.1048	761.744	0.000539094
763.673	0.08878	743.901	0.09923	791.278	0.08141	866.717	0.02742	690.061	0.0818	911.406	0.04074	737.931	0.10573	763.673	0.00105
765.601	0.08699	744.151	0.0993	791.876	0.08187	867.275	0.02801	690.323	0.08184	912.048	0.04206	739.079	0.10651	765.601	0.00128
767.53	0.0852	744.368	0.09935	792.4	0.0822	867.781	0.02848	690.538	0.08186	912.632	0.04313	740.228	0.10713	767.53	0.00108
769.458	0.08368	744.554	0.09938	792.854	0.08243	868.235	0.02885	690.71	0.08188	913.161	0.04398	741.376	0.10758	769.458	0.000682623
771.387	0.08247	744.711	0.09941	793.243	0.08259	868.642	0.02913	690.843	0.08188	913.636	0.04464	742.525	0.10784	771.387	0.000108231
773.315	0.08179	744.842	0.09942	793.572	0.08269	869.004	0.02934	690.944	0.08189	914.062	0.04515	743.673	0.10791	773.315	-0.000439342
775.244	0.08156	744.95	0.09943	793.847	0.08276	869.323	0.02949	691.016	0.08189	914.44	0.04554	744.822	0.10779	775.244	-0.00101
777.172	0.08195	745.036	0.09943	794.072	0.0828	869.602	0.02961	691.064	0.08189	914.774	0.04582	745.97	0.10748	777.172	-0.00135
779.101	0.08307	745.103	0.09944	794.252	0.08282	869.845	0.02968	691.094	0.08189	915.066	0.04603	747.118	0.10698	779.101	-0.00129
781.029	0.08469	745.153	0.09944	794.392	0.08284	870.052	0.02974	691.109	0.08189	915.319	0.04617	748.267	0.10629	781.029	-0.000921665
782.957	0.08652	745.189	0.09944	794.497	0.08284	870.228	0.02977	691.114	0.08189	915.536	0.04627	749.415	0.10543	782.957	-0.000425632
784.886	0.08835	745.213	0.09944	794.573	0.08285	870.375	0.0298	691.115	0.08189	915.72	0.04633	750.564	0.10441	784.886	0.000135589
786.814	0.08977	745.228	0.09944	794.623	0.08285	870.495	0.02981	691.116	0.08189	915.873	0.04637	751.712	0.10324	786.814	0.000497558
788.743	0.09066	745.236	0.09944	794.654	0.08285	870.591	0.02982	691.121	0.08189	915.999	0.0464	752.86	0.10194	788.743	0.000667108
790.671	0.0909	745.238	0.09944	794.67	0.08285	870.665	0.02982	691.136	0.08189	916.099	0.04641	754.009	0.10054	790.671	0.000641701
792.6	0.09056	745.239	0.09944	794.676	0.08285	870.722	0.02982	691.166	0.08189	916.178	0.04642	755.157	0.09905	792.6	0.000603811
794.528	0.08956	745.239	0.09944	794.676	0.08285	870.762	0.02982	691.214	0.08189	916.236	0.04642	756.306	0.09749	794.528	0.000544117
796.457	0.08777	745.245	0.09944	794.677	0.08285	870.789	0.02982	691.286	0.08189	916.278	0.04642	757.454	0.0959	796.457	0.000384101
798.385	0.08523	745.259	0.09944	794.682	0.08285	870.805	0.02982	691.387	0.08188	916.307	0.04642	758.602	0.0943	798.385	0.000183537
800.314	0.08216	745.287	0.09944	794.694	0.08285	870.814	0.02982	691.521	0.08188	916.324	0.04643	759.751	0.09271	800.314	0.000137664
802.242	0.07857	745.333	0.09944	794.719	0.08285	870.817	0.02982	691.693	0.08186	916.333	0.04643	760.899	0.09116	802.242	0.000226076
804.171	0.07439	745.401	0.09944	794.76	0.08285	870.817	0.02982	691.907	0.08184	916.336	0.04643	762.048	0.08967	804.171	0.000295894
806.099	0.06956	745.497	0.09943	794.821	0.08285	870.818	0.02982	692.169	0.0818	916.336	0.04643	763.196	0.08827	806.099	0.000207287
808.028	0.06427	745.624	0.09942	794.906	0.08284	870.82	0.02982	692.484	0.08175	916.337	0.04643	764.345	0.08698	808.028	4.22804e-05
809.956	0.0586	745.787	0.0994	795.02	0.08283	870.828	0.02982	692.855	0.08166	916.34	0.04643	765.493	0.08582	809.956	-0.000241686
811.885	0.05263	745.99	0.09937	795.165	0.08282	870.842	0.02982	693.289	0.08153	916.349	0.04643	766.641	0.0848	811.885	-0.000677566
813.813	0.04653	746.239	0.09932	795.347	0.08279	870.865	0.02982	693.788	0.08135	916.366	0.04642	767.79	0.08394	813.813	-0.00122
815.741	0.04083	746.538	0.09924	795.569	0.08275	870.9	0.02982	694.36	0.08109	916.394	0.04642	768.938	0.08325	815.741	-0.00145
817.67	0.0356	746.89	0.09912	795.835	0.08268	870.948	0.02982	695.007	0.08075	916.436	0.04642	770.087	0.08273	817.67	-0.00139
819.598	0.03086	747.301	0.09894	796.15	0.08258	871.013	0.02982	695.735	0.08029	916.495	0.04642	771.235	0.0824	819.598	-0.0011
821.527	0.02667	747.776	0.09869	796.517	0.08242	871.096	0.02981	696.548	0.07968	916.573	0.04641	772.383	0.08224	821.527	-0.000587038
823.455	0.0231	748.318	0.09833	796.94	0.08221	871.199	0.0298	697.452	0.0789	916.674	0.0464	773.532	0.08225	823.455	0.00017374
825.384	0.01993	748.932	0.09785	797.424	0.0819	871.325	0.02979	698.451	0.07791	916.799	0.04637	774.68	0.08243	825.384	0.000921464
827.312	0.01704	749.623	0.09721	797.972	0.08149	871.477	0.02976	699.549	0.07667	916.953	0.04633	775.829	0.08275	827.312	0.00152
829.241	0.01432	750.395	0.09637	798.588	0.08095	871.656	0.02972	700.753	0.07514	917.136	0.04627	776.977	0.08322	829.241	0.00188
831.169	0.01174	751.252	0.09529	799.277	0.08023	871.865	0.02966	702.065	0.07328	917.354	0.04617	778.125	0.08379	831.169	0.00196
833.098	0.00924	752.2	0.09392	800.043	0.0793	872.105	0.02958	703.492	0.07105	917.607	0.04603	779.274	0.08447	833.098	0.00172
835.026	0.00693	753.243	0.09221	800.889	0.07813	872.381	0.02946	705.037	0.06842	917.899	0.04582	780.422	0.08521	835.026	0.0013
836.955	0.00483	754.385	0.0901	801.819	0.07667	872.692	0.02931	706.706	0.06536	918.233	0.04554	781.571	0.08599	836.955	0.000731461
838.883	0.00313	755.63	0.08755	802.838	0.07487	873.043	0.0291	708.503	0.06185	918.611	0.04515	782.719	0.08678	838.883	0.00023609
840.812	0.00171	756.984	0.0845	803.949	0.0727	873.435	0.02882	710.434	0.05789	919.037	0.04464	783.868	0.08756	840.812	-0.000316755
842.74	0.00060718	758.451	0.08093	805.158	0.0701	873.871	0.02847	712.502	0.0535	919.512	0.04398	785.016	0.08829	842.74	-0.00089023
844.668	1.581e-05	760.035	0.07679	806.466	0.06705	874.352	0.02802	714.713	0.04873	920.04	0.04313	786.164	0.08895	844.668	-0.00131
846.597	0	761.74	0.07208	807.88	0.06353	874.881	0.02746	717.071	0.04365	920.624	0.04206	787.313	0.0895	846.597	-0.00155
848.525	0.00051142	763.572	0.06681	809.402	0.05953	875.461	0.02677	719.581	0.03835	921.266	0.04074	788.461	0.08992	848.525	-0.0017
850.454	0.00172	765.535	0.06104	811.036	0.05506	876.094	0.02594	722.248	0.03295	921.97	0.03914	789.61	0.09018	850.454	-0.00164
852.382	0.00372	767.633	0.05485	812.788	0.05018	876.781	0.02494	725.076	0.02759	922.737	0.03723	790.758	0.09026	852.382	-0.00134
854.311	0.00663	769.871	0.04834	814.66	0.04494	877.526	0.02378	728.071	0.02241	923.571	0.035	791.906	0.09013	854.311	-0.0006718
856.239	0.01022	772.253	0.04167	816.657	0.03946	878.33	0.02243	731.237	0.01757	924.474	0.03245	793.055	0.08979	856.239	0.000166263
858.168	0.01407	774.784	0.03501	818.783	0.03385	879.196	0.02091	734.579	0.01319	925.45	0.0296	794.203	0.08922	858.168	0.000819756
860.096	0.0179	777.468	0.02855	821.041	0.02827	880.126	0.01921	738.102	0.00938	926.5	0.02647	795.352	0.0884	860.096	0.00118
862.025	0.02162	780.311	0.02249	823.437	0.02288	881.123	0.01735	741.81	0.00618	927.629	0.02314	796.5	0.08734	862.025	0.00136
863.953	0.02463	783.315	0.01698	825.973	0.01784	882.188	0.01537	745.708	0.00362	928.838	0.01968	797.649	0.08602	863.953	0.00103
865.881	0.02687	786.487	0.01218	828.654	0.01329	883.324	0.01329	749.8	0.00167	930.13	0.01619	798.797	0.08446	865.881	0.000430706
867.81	0.02839	789.83	0.00816	831.485	0.00934	884.534	0.01117	754.093	0.000257811	931.508	0.01281	799.945	0.08265	867.81	-0.000144245
869.739	0.02905	793.348	0.00495	834.468	0.00606	885.819	0.00907	758.59	-0.000706976	932.976	0.00964	801.094	0.08061	869.739	-0.000623651
871.667	0.02877	797.048	0.0025	837.608	0.00346	887.182	0.00705	760.916	-0.00105	934.534	0.00679	802.242	0.07834	871.667	-0.000959718
873.595	0.02776	800.932	0.000747761	840.909	0.0015	888.625	0.00517	775.27	-0.00195	936.188	0.00434	803.391	0.07587	873.595	-0.000951148
875.524	0.02601	805.005	-0.000440558	844.375	0.000104354	890.15	0.00349	789.623	-0.00208	937.938	0.00234	804.539	0.07322	875.524	-0.000690026
877.452	0.02363	809.273	-0.00119	848.01	-0.000829723	891.761	0.00203	803.976	-0.00209	939.789	0.000798292	805.687	0.0704	877.452	-0.000295525
879.381	0.02077	813.739	-0.00164	851.818	-0.00141	893.458	0.000826841	818.33	-0.00209	941.743	-0.000319928	806.836	0.06743	879.381	0.000146534
881.309	0.01762	818.407	-0.00188	855.803	-0.00175	895.244	-0.000120216	832.683	-0.00209	943.802	-0.00108	807.984	0.06435	881.309	0.000527979
883.238	0.01436	823.284	-0.002	859.969	-0.00194	897.123	-0.000827591	847.037	-0.00209	945.969	-0.00155	809.133	0.06117	883.238	0.000737821
885.166	0.01125	828.372	-0.00206	864.321	-0.00203	899.095	-0.00133	861.39	-0.00209	948.247	-0.00183	810.281	0.05792	885.166	0.00079512
887.095	0.00837	830.997	-0.00207	868.862	-0.00207	901.163	-0.00166	875.744	-0.00209	950.64	-0.00197	811.429	0.05462	887.095	0.000586871
889.023	0.00604	867.724	-0.00209	871.204	-0.00208	903.33	-0.00186	890.097	-0.00209	953.149	-0.00204	812.578	0.05131	889.023	0.000274999
890.952	0.00441	904.451	-0.00209	904.451	-0.00209	904.451	-0.00193	904.451	-0.00209	955.777	-0.00207	813.726	0.048	890.952	-8.86233e-05
892.88	0.00374											814.875	0.04472	892.88	-0.000346405
894.808	0.00416											816.023	0.04149	894.808	-0.000429106
896.737	0.00584											817.172	0.03833	896.737	-0.000224749
898.665	0.0086											818.32	0.03526	898.665	5.21004e-05
900.594	0.0123											819.468	0.03228	900.594	0.000275238
902.522	0.01665											820.617	0.02943	902.522	0.000213356
904.451	0.02139											821.765	0.0267	904.451	-0.00019573
												822.914	0.0241
												824.062	0.02165
												825.21	0.01934
												826.359	0.01719
												827.507	0.01518
												828.656	0.01333
												829.804	0.01162
												830.952	0.01006
												832.101	0.00864
												833.249	0.00736
												834.398	0.00621
												835.546	0.00518
												836.695	0.00428
												837.843	0.0035
												838.991	0.00284
												840.14	0.00229
												841.288	0.00187
												842.437	0.00156
												843.585	0.00138
												844.733	0.00133
												845.882	0.00142
												847.03	0.00166
												848.179	0.00206
												849.327	0.00263
												850.475	0.00338
												851.624	0.00433
												852.772	0.00547
												853.921	0.0068
												855.069	0.00832
												856.218	0.01002
												857.366	0.01188
												858.514	0.01386
												859.663	0.01593
												860.811	0.01804
												861.96	0.02014
												863.108	0.02218
												864.256	0.02408
												865.405	0.0258
												866.553	0.02727
												867.702	0.02844
												868.85	0.02928
												869.999	0.02974
												871.147	0.02982
												872.295	0.02951
												873.444	0.02883
												874.592	0.02778
												875.741	0.02643
												876.889	0.0248
												878.037	0.02296
												879.186	0.02097
												880.334	0.01889
												881.483	0.01677
												882.631	0.01469
												883.779	0.01269
												884.928	0.01082
												886.076	0.00912
												887.225	0.00762
												888.373	0.00636
												889.522	0.00536
												890.67	0.00463
												891.818	0.00421
												892.967	0.00409
												894.115	0.0043
												895.264	0.00485
												896.412	0.00574
												897.56	0.007
												898.709	0.00861
												899.857	0.01058
												901.006	0.0129
												902.154	0.01553
												903.302	0.01844
												904.451	0.02158
