# Supplementary material for: Experimental research on the influence of acid on the chemical and pore structure evolution characteristics of Wenjiaba tectonic coal
Source: PLoS One. 2024 Apr 23;19(4):e0301923. doi: 10.1371/journal.pone.0301923 (PMC11037547; doi:10.1371/journal.pone.0301923)
Supplement: S1 Data — (ZIP) [file pone.0301923.s001.zip › Experimental data/Supporting data in Figure 3ú¿b-post-acidificationú⌐.xlsx]

## Sheet: Sheet1
		post-acidification
Wavenumber	real spectrum	Wavenumber 1	spectral fitting 1	Wavenumber 2	spectral fitting 2	Wavenumber 3	spectral fitting 3	Wavenumber 4	spectral fitting 4	Wavenumber 5	spectral fitting 5	Wavenumber 6	Cumulative peak fitting	Wavenumber 7	Conventional residuals for Sheet 1 column B "post-acidification".
999.91	0.04357	999.91	0.0236	999.91	0.0236	999.91	0.0236	999.91	0.0236	1002.27	0.04103	999.91	0.04036	999.91	0.00321
1000.39	0.04365	1033.11	0.0236	1062.24	0.0236	1035.76	0.0236	1055.08	0.0236	1006.82	0.04235	1001.52	0.04082	1000.39	0.00316
1000.87	0.04374	1066.3	0.0236	1124.57	0.0236	1071.61	0.0236	1110.24	0.0236	1011.18	0.04361	1003.14	0.04128	1000.87	0.0031
1001.36	0.04382	1099.5	0.0236	1186.89	0.0236	1107.46	0.0236	1165.41	0.0236	1015.33	0.04481	1004.75	0.04175	1001.36	0.00305
1001.84	0.0439	1132.7	0.0236	1249.22	0.0236	1143.31	0.0236	1220.58	0.0236	1019.3	0.04592	1006.36	0.04222	1001.84	0.00299
1002.32	0.04398	1165.9	0.0236	1311.55	0.0236	1179.16	0.0236	1275.74	0.0236	1023.07	0.04696	1007.97	0.04269	1002.32	0.00293
1002.8	0.04407	1199.09	0.0236	1373.88	0.0236	1215.01	0.0236	1330.91	0.0236	1026.66	0.04792	1009.59	0.04315	1002.8	0.00288
1003.28	0.04416	1232.29	0.0236	1436.21	0.0236	1250.86	0.0236	1386.08	0.0236	1030.07	0.0488	1011.2	0.04362	1003.28	0.00283
1003.77	0.04426	1265.49	0.0236	1498.54	0.0236	1286.7	0.0236	1441.25	0.0236	1033.31	0.04959	1012.81	0.04408	1003.77	0.00279
1004.25	0.04436	1298.68	0.0236	1560.86	0.0236	1322.55	0.0236	1496.41	0.02365	1036.38	0.0503	1014.42	0.04455	1004.25	0.00275
1004.73	0.04447	1300.7	0.0236	1563.5	0.0236	1324.89	0.0236	1500.53	0.02369	1039.28	0.05094	1016.04	0.04501	1004.73	0.00272
1005.21	0.04458	1304.57	0.0236	1568.57	0.0236	1329.39	0.0236	1508.48	0.02388	1042.02	0.0515	1017.65	0.04546	1005.21	0.0027
1005.7	0.04471	1308.24	0.0236	1573.37	0.0236	1333.65	0.02361	1516.07	0.02438	1044.6	0.052	1019.26	0.04591	1005.7	0.00268
1006.18	0.04483	1311.72	0.02361	1577.93	0.0236	1337.7	0.02362	1523.29	0.02553	1047.03	0.05243	1020.87	0.04636	1006.18	0.00267
1006.66	0.04497	1315.01	0.02363	1582.24	0.0236	1341.52	0.02365	1530.16	0.02789	1049.31	0.05281	1022.49	0.0468	1006.66	0.00266
1007.14	0.0451	1318.12	0.02371	1586.31	0.0236	1345.13	0.02377	1536.68	0.03228	1051.45	0.05313	1024.1	0.04724	1007.14	0.00266
1007.62	0.04524	1321.05	0.02397	1590.15	0.0236	1348.53	0.02408	1542.88	0.03968	1053.46	0.05341	1025.71	0.04767	1007.62	0.00266
1008.11	0.04538	1323.81	0.02471	1593.76	0.0236	1351.74	0.02476	1548.74	0.05116	1055.33	0.05365	1027.32	0.04809	1008.11	0.00266
1008.59	0.04552	1326.4	0.02643	1597.15	0.0236	1354.75	0.02605	1554.29	0.06767	1057.07	0.05384	1028.94	0.04851	1008.59	0.00266
1009.07	0.04566	1328.83	0.02986	1600.33	0.0236	1357.57	0.02825	1559.53	0.08979	1058.68	0.05401	1030.55	0.04892	1009.07	0.00266
1009.55	0.04581	1331.1	0.03588	1603.31	0.0236	1360.21	0.03161	1564.47	0.11763	1060.18	0.05415	1032.16	0.04931	1009.55	0.00266
1010.03	0.04595	1333.23	0.04525	1606.09	0.0236	1362.68	0.03625	1569.13	0.15076	1061.56	0.05426	1033.77	0.0497	1010.03	0.00267
1010.52	0.0461	1335.2	0.0584	1608.67	0.0236	1364.97	0.04213	1573.49	0.18821	1062.83	0.05435	1035.39	0.05008	1010.52	0.00268
1011	0.04625	1337.04	0.07521	1611.07	0.0236	1367.1	0.04906	1577.59	0.22866	1064	0.05443	1037	0.05044	1011	0.00269
1011.48	0.0464	1338.73	0.09505	1613.3	0.0236	1369.07	0.05669	1581.42	0.27058	1065.06	0.05449	1038.61	0.0508	1011.48	0.0027
1011.96	0.04655	1340.3	0.11686	1615.35	0.02361	1370.89	0.06461	1585	0.31243	1066.03	0.05453	1040.22	0.05114	1011.96	0.00271
1012.45	0.04671	1341.74	0.13937	1617.24	0.02369	1372.57	0.07242	1588.33	0.35284	1066.9	0.05457	1041.84	0.05147	1012.45	0.00273
1012.93	0.04686	1343.07	0.16138	1618.97	0.02423	1374.11	0.07976	1591.42	0.39069	1067.69	0.0546	1043.45	0.05178	1012.93	0.00274
1013.41	0.04701	1344.27	0.18188	1620.55	0.0267	1375.51	0.0864	1594.28	0.42517	1068.4	0.05462	1045.06	0.05208	1013.41	0.00276
1013.89	0.04717	1345.37	0.20016	1621.99	0.03441	1376.78	0.09219	1596.93	0.45581	1069.02	0.05463	1046.67	0.05237	1013.89	0.00278
1014.37	0.04732	1346.36	0.21585	1623.29	0.05225	1377.94	0.09706	1599.36	0.48239	1069.58	0.05465	1048.29	0.05264	1014.37	0.00279
1014.86	0.04748	1347.26	0.22886	1624.46	0.08421	1378.98	0.10103	1601.59	0.50497	1070.06	0.05465	1049.9	0.0529	1014.86	0.00281
1015.34	0.04763	1348.06	0.23929	1625.51	0.13052	1379.91	0.10419	1603.62	0.52375	1070.48	0.05466	1051.51	0.05314	1015.34	0.00282
1015.82	0.04778	1348.77	0.24741	1626.44	0.18684	1380.73	0.10663	1605.48	0.53907	1070.84	0.05466	1053.12	0.05337	1015.82	0.00284
1016.3	0.04794	1349.4	0.25355	1627.26	0.2461	1381.46	0.10845	1607.15	0.55133	1071.14	0.05467	1054.74	0.05357	1016.3	0.00285
1016.78	0.04809	1349.95	0.25805	1627.98	0.30139	1382.1	0.10979	1608.66	0.56095	1071.4	0.05467	1056.35	0.05376	1016.78	0.00287
1017.27	0.04824	1350.42	0.26126	1628.6	0.34809	1382.65	0.11074	1610.01	0.56836	1071.61	0.05467	1057.96	0.05394	1017.27	0.00288
1017.75	0.04839	1350.83	0.26347	1629.14	0.38431	1383.13	0.11139	1611.2	0.57394	1071.77	0.05467	1059.57	0.05409	1017.75	0.0029
1018.23	0.04853	1351.18	0.26493	1629.59	0.41039	1383.53	0.11182	1612.26	0.57807	1071.9	0.05467	1061.19	0.05423	1018.23	0.00291
1018.71	0.04868	1351.47	0.26587	1629.97	0.42793	1383.86	0.1121	1613.19	0.58104	1072	0.05467	1062.8	0.05435	1018.71	0.00292
1019.2	0.04883	1351.7	0.26644	1630.28	0.43897	1384.14	0.11227	1613.99	0.58314	1072.07	0.05467	1064.41	0.05445	1019.2	0.00293
1019.68	0.04897	1351.89	0.26677	1630.52	0.44545	1384.36	0.11236	1614.68	0.58457	1072.12	0.05467	1066.02	0.05453	1019.68	0.00294
1020.16	0.04912	1352.04	0.26695	1630.72	0.44897	1384.53	0.11241	1615.26	0.58551	1072.14	0.05467	1067.64	0.0546	1020.16	0.00295
1020.64	0.04926	1352.15	0.26703	1630.86	0.45071	1384.65	0.11244	1615.75	0.58611	1072.16	0.05467	1069.25	0.05464	1020.64	0.00296
1021.12	0.0494	1352.23	0.26707	1630.96	0.45147	1384.75	0.11245	1616.15	0.58648	1072.16	0.05467	1070.86	0.05466	1021.12	0.00297
1021.61	0.04953	1352.28	0.26708	1631.03	0.45176	1384.81	0.11246	1616.46	0.58669	1072.17	0.05467	1072.47	0.05467	1021.61	0.00297
1022.09	0.04966	1352.31	0.26709	1631.08	0.45184	1384.85	0.11246	1616.71	0.5868	1072.17	0.05467	1074.09	0.05466	1022.09	0.00297
1022.57	0.04979	1352.33	0.26709	1631.1	0.45185	1384.87	0.11246	1616.9	0.58686	1072.18	0.05467	1075.7	0.05462	1022.57	0.00296
1023.05	0.04991	1352.33	0.26709	1631.11	0.45186	1384.87	0.11246	1617.03	0.58688	1072.23	0.05467	1077.31	0.05457	1023.05	0.00295
1023.53	0.05002	1352.34	0.26709	1631.11	0.45186	1384.87	0.11246	1617.12	0.58689	1072.31	0.05467	1078.92	0.0545	1023.53	0.00293
1024.02	0.05012	1352.34	0.26709	1631.11	0.45186	1384.87	0.11246	1617.18	0.58689	1072.45	0.05467	1080.54	0.05441	1024.02	0.0029
1024.5	0.05022	1352.34	0.26709	1631.11	0.45186	1384.88	0.11246	1617.2	0.58689	1072.66	0.05467	1082.15	0.05431	1024.5	0.00287
1024.98	0.05032	1352.36	0.26709	1631.12	0.45185	1384.9	0.11246	1617.21	0.58689	1072.96	0.05467	1083.76	0.05418	1024.98	0.00284
1025.46	0.05041	1352.4	0.26708	1631.13	0.45185	1384.94	0.11246	1617.22	0.58689	1073.35	0.05467	1085.37	0.05404	1025.46	0.0028
1025.94	0.0505	1352.46	0.26707	1631.15	0.45182	1385	0.11245	1617.22	0.58689	1073.85	0.05466	1086.99	0.05387	1025.94	0.00276
1026.43	0.05058	1352.55	0.26702	1631.19	0.45173	1385.09	0.11244	1617.23	0.58689	1074.47	0.05465	1088.6	0.05369	1026.43	0.00272
1026.91	0.05066	1352.67	0.26691	1631.23	0.45155	1385.22	0.11241	1617.25	0.58689	1075.24	0.05464	1090.21	0.0535	1026.91	0.00268
1027.39	0.05074	1352.83	0.26669	1631.3	0.45117	1385.39	0.11236	1617.3	0.58689	1076.15	0.05461	1091.82	0.05328	1027.39	0.00263
1027.87	0.05082	1353.04	0.26629	1631.38	0.45046	1385.61	0.11227	1617.38	0.58688	1077.24	0.05458	1093.44	0.05305	1027.87	0.00258
1028.36	0.05089	1353.3	0.26558	1631.48	0.44923	1385.88	0.1121	1617.49	0.58687	1078.5	0.05452	1095.05	0.0528	1028.36	0.00253
1028.84	0.05096	1353.63	0.26442	1631.6	0.44722	1386.22	0.11182	1617.66	0.58682	1079.96	0.05445	1096.66	0.05254	1028.84	0.00248
1029.32	0.05103	1354.01	0.26261	1631.75	0.44407	1386.62	0.11139	1617.88	0.58674	1081.62	0.05434	1098.27	0.05226	1029.32	0.00242
1029.8	0.05109	1354.46	0.25989	1631.93	0.43934	1387.09	0.11074	1618.16	0.58657	1083.51	0.0542	1099.89	0.05197	1029.8	0.00236
1030.28	0.05115	1354.99	0.25595	1632.13	0.43249	1387.64	0.1098	1618.51	0.58629	1085.63	0.05401	1101.5	0.05166	1030.28	0.0023
1030.77	0.05121	1355.61	0.25044	1632.36	0.42291	1388.28	0.10847	1618.93	0.58583	1088	0.05376	1103.11	0.05134	1030.77	0.00224
1031.25	0.05126	1356.3	0.24296	1632.63	0.40991	1389.01	0.10664	1619.45	0.58509	1090.64	0.05344	1104.72	0.05101	1031.25	0.00217
1031.73	0.05131	1357.1	0.23315	1632.94	0.39283	1389.83	0.10422	1620.05	0.58399	1093.55	0.05304	1106.34	0.05066	1031.73	0.0021
1032.21	0.05135	1357.99	0.22067	1633.28	0.37109	1390.76	0.10107	1620.76	0.58237	1096.75	0.05253	1107.95	0.0503	1032.21	0.00203
1032.69	0.05139	1358.98	0.20532	1633.66	0.34435	1391.8	0.0971	1621.57	0.58006	1100.26	0.0519	1109.56	0.04993	1032.69	0.00195
1033.18	0.05143	1360.09	0.18714	1634.09	0.31262	1392.95	0.09224	1622.5	0.57686	1104.08	0.05114	1111.17	0.04955	1033.18	0.00187
1033.66	0.05147	1361.31	0.16643	1634.56	0.27644	1394.22	0.08648	1623.56	0.57251	1108.24	0.05024	1112.79	0.04916	1033.66	0.00179
1034.14	0.0515	1362.65	0.14389	1635.07	0.23698	1395.62	0.07985	1624.74	0.56674	1112.74	0.04917	1114.4	0.04876	1034.14	0.00171
1034.62	0.05153	1364.12	0.12057	1635.64	0.19606	1397.16	0.07251	1626.07	0.5592	1117.61	0.04794	1116.01	0.04835	1034.62	0.00163
1035.1	0.05155	1365.73	0.09778	1636.26	0.15596	1398.83	0.06471	1627.54	0.54956	1122.85	0.04653	1117.62	0.04793	1035.1	0.00154
1035.59	0.05157	1367.47	0.07694	1636.93	0.11915	1400.65	0.0568	1629.17	0.53744	1128.47	0.04496	1119.24	0.04751	1035.59	0.00144
1036.07	0.05158	1369.36	0.05925	1637.66	0.08778	1402.62	0.04917	1630.96	0.52246	1134.5	0.04322	1120.85	0.04708	1036.07	0.00134
1036.55	0.05158	1371.4	0.04548	1638.44	0.06322	1404.74	0.04223	1632.92	0.50428	1140.94	0.04136	1122.46	0.04664	1036.55	0.00124
1037.03	0.05158	1373.6	0.03576	1639.29	0.04577	1407.03	0.03633	1635.05	0.4826	1147.82	0.03939	1124.07	0.04619	1037.03	0.00113
1037.52	0.05157	1375.96	0.02963	1640.19	0.03468	1409.49	0.03167	1637.38	0.45725	1155.13	0.03737	1125.69	0.04574	1037.52	0.00101
1038	0.05155	1378.49	0.02622	1641.17	0.02846	1412.13	0.0283	1639.89	0.42817	1162.91	0.03533	1127.3	0.04529	1038	0.000891186
1038.48	0.05153	1381.2	0.02458	1642.21	0.02544	1414.95	0.02608	1642.61	0.39553	1171.15	0.03335	1128.91	0.04483	1038.48	0.000766302
1038.96	0.05151	1384.08	0.02391	1643.32	0.02419	1417.95	0.02477	1645.54	0.35973	1179.88	0.03148	1130.53	0.04437	1038.96	0.000637651
1039.44	0.05148	1387.15	0.02368	1644.5	0.02376	1421.15	0.02409	1648.69	0.32142	1189.11	0.02977	1132.14	0.04391	1039.44	0.000505675
1039.93	0.05145	1390.41	0.02362	1645.75	0.02363	1424.55	0.02378	1652.05	0.28155	1198.85	0.02826	1133.75	0.04344	1039.93	0.000371576
1040.41	0.05141	1393.87	0.02361	1647.08	0.02361	1428.16	0.02366	1655.66	0.24126	1209.12	0.02698	1135.36	0.04297	1040.41	0.000236157
1040.89	0.05138	1397.54	0.0236	1648.49	0.0236	1431.97	0.02362	1659.5	0.20189	1219.92	0.02595	1136.98	0.04251	1040.89	0.000100601
1041.37	0.05134	1401.41	0.0236	1649.98	0.0236	1436.01	0.02361	1663.59	0.16479	1231.28	0.02516	1138.59	0.04204	1041.37	-3.38859e-05
1041.85	0.0513	1405.5	0.0236	1651.55	0.0236	1440.27	0.0236	1667.93	0.13123	1243.21	0.02458	1140.2	0.04157	1041.85	-0.000166189
1042.34	0.05127	1409.8	0.0236	1653.21	0.0236	1444.76	0.0236	1672.54	0.10219	1255.72	0.02418	1141.81	0.04111	1042.34	-0.000295473
1042.82	0.05124	1412.04	0.0236	1654.07	0.0236	1447.09	0.0236	1677.42	0.07829	1268.83	0.02392	1143.43	0.04064	1042.82	-0.000421204
1043.3	0.05121	1451.29	0.0236	1669.12	0.0236	1482.84	0.0236	1682.57	0.05965	1282.55	0.02377	1145.04	0.04018	1043.3	-0.00054331
1043.78	0.05119	1490.55	0.0236	1684.17	0.0236	1518.58	0.0236	1688.02	0.04598	1289.64	0.02372	1146.65	0.03972	1043.78	-0.000661318
1044.27	0.05116	1529.8	0.0236	1699.22	0.0236	1554.33	0.0236	1693.75	0.03659	1354	0.02361	1148.26	0.03926	1044.27	-0.00077534
1044.75	0.05114	1569.05	0.0236	1714.27	0.0236	1590.08	0.0236	1699.79	0.0306	1418.37	0.0236	1149.88	0.03881	1044.75	-0.000885241
1045.23	0.05112	1608.3	0.0236	1729.32	0.0236	1625.83	0.0236	1706.14	0.02707	1482.73	0.0236	1151.49	0.03836	1045.23	-0.000990758
1045.71	0.05111	1647.55	0.0236	1744.37	0.0236	1661.57	0.0236	1712.81	0.02518	1547.1	0.0236	1153.1	0.03792	1045.71	-0.00109
1046.19	0.0511	1686.81	0.0236	1759.42	0.0236	1697.32	0.0236	1719.8	0.02425	1611.47	0.0236	1154.71	0.03748	1046.19	-0.00119
1046.67	0.05109	1726.06	0.0236	1774.46	0.0236	1733.07	0.0236	1723.42	0.024	1675.83	0.0236	1156.33	0.03705	1046.67	-0.00128
1047.16	0.05109	1765.31	0.0236	1789.51	0.0236	1768.82	0.0236	1763.99	0.0236	1740.2	0.0236	1157.94	0.03662	1047.16	-0.00136
1047.64	0.05109	1804.56	0.0236	1804.56	0.0236	1804.56	0.0236	1804.56	0.0236	1804.56	0.0236	1159.55	0.03619	1047.64	-0.00144
1048.12	0.0511											1161.16	0.03578	1048.12	-0.00152
1048.6	0.0511											1162.78	0.03537	1048.6	-0.00159
1049.09	0.05111											1164.39	0.03496	1049.09	-0.00166
1049.57	0.05113											1166	0.03457	1049.57	-0.00172
1050.05	0.05114											1167.61	0.03418	1050.05	-0.00178
1050.53	0.05115											1169.23	0.0338	1050.53	-0.00184
1051.01	0.05117											1170.84	0.03342	1051.01	-0.0019
1051.5	0.05119											1172.45	0.03306	1051.5	-0.00195
1051.98	0.05121											1174.06	0.0327	1051.98	-0.002
1052.46	0.05123											1175.68	0.03235	1052.46	-0.00205
1052.94	0.05125											1177.29	0.03201	1052.94	-0.00209
1053.42	0.05127											1178.9	0.03168	1053.42	-0.00214
1053.91	0.0513											1180.51	0.03135	1053.91	-0.00217
1054.39	0.05132											1182.13	0.03104	1054.39	-0.00221
1054.87	0.05135											1183.74	0.03073	1054.87	-0.00224
1055.35	0.05138											1185.35	0.03043	1055.35	-0.00227
1055.84	0.0514											1186.96	0.03014	1055.84	-0.0023
1056.32	0.05143											1188.58	0.02986	1056.32	-0.00233
1056.8	0.05147											1190.19	0.02958	1056.8	-0.00235
1057.28	0.0515											1191.8	0.02932	1057.28	-0.00237
1057.76	0.05154											1193.41	0.02906	1057.76	-0.00238
1058.25	0.05157											1195.03	0.02881	1058.25	-0.00239
1058.73	0.05161											1196.64	0.02857	1058.73	-0.0024
1059.21	0.05165											1198.25	0.02834	1059.21	-0.00241
1059.69	0.05168											1199.86	0.02812	1059.69	-0.00242
1060.17	0.05172											1201.48	0.0279	1060.17	-0.00243
1060.66	0.05175											1203.09	0.02769	1060.66	-0.00244
1061.14	0.05177											1204.7	0.02749	1061.14	-0.00246
1061.62	0.05178											1206.31	0.0273	1061.62	-0.00248
1062.1	0.05178											1207.93	0.02711	1062.1	-0.00252
1062.59	0.05177											1209.54	0.02694	1062.59	-0.00256
1063.07	0.05175											1211.15	0.02677	1063.07	-0.00262
1063.55	0.05171											1212.76	0.0266	1063.55	-0.00269
1064.03	0.05165											1214.38	0.02644	1064.03	-0.00278
1064.51	0.05157											1215.99	0.02629	1064.51	-0.00288
1065	0.05148											1217.6	0.02615	1065	-0.003
1065.48	0.05136											1219.21	0.02601	1065.48	-0.00315
1065.96	0.05122											1220.83	0.02588	1065.96	-0.00331
1066.44	0.05107											1222.44	0.02575	1066.44	-0.00348
1066.92	0.0509											1224.05	0.02563	1066.92	-0.00367
1067.41	0.05072											1225.66	0.02552	1067.41	-0.00387
1067.89	0.05053											1227.28	0.02541	1067.89	-0.00407
1068.37	0.05034											1228.89	0.0253	1068.37	-0.00427
1068.85	0.05015											1230.5	0.0252	1068.85	-0.00448
1069.34	0.04997											1232.11	0.02511	1069.34	-0.00468
1069.82	0.04978											1233.73	0.02502	1069.82	-0.00487
1070.3	0.04961											1235.34	0.02493	1070.3	-0.00505
1070.78	0.04945											1236.95	0.02485	1070.78	-0.00521
1071.26	0.0493											1238.56	0.02478	1071.26	-0.00537
1071.74	0.04916											1240.18	0.0247	1071.74	-0.00551
1072.23	0.04903											1241.79	0.02464	1072.23	-0.00564
1072.71	0.04891											1243.4	0.02457	1072.71	-0.00576
1073.19	0.04881											1245.01	0.02451	1073.19	-0.00585
1073.67	0.04873											1246.63	0.02445	1073.67	-0.00594
1074.16	0.04865											1248.24	0.0244	1074.16	-0.006
1074.64	0.04859											1249.85	0.02434	1074.64	-0.00606
1075.12	0.04854											1251.46	0.0243	1075.12	-0.00609
1075.6	0.04851											1253.08	0.02425	1075.6	-0.00612
1076.08	0.04849											1254.69	0.02421	1076.08	-0.00613
1076.57	0.04848											1256.3	0.02417	1076.57	-0.00612
1077.05	0.04848											1257.91	0.02413	1077.05	-0.0061
1077.53	0.0485											1259.53	0.02409	1077.53	-0.00607
1078.01	0.04852											1261.14	0.02406	1078.01	-0.00602
1078.49	0.04856											1262.75	0.02403	1078.49	-0.00596
1078.98	0.0486											1264.37	0.024	1078.98	-0.0059
1079.46	0.04865											1265.98	0.02397	1079.46	-0.00582
1079.94	0.04871											1267.59	0.02394	1079.94	-0.00574
1080.42	0.04876											1269.2	0.02392	1080.42	-0.00566
1080.91	0.04881											1270.82	0.02389	1080.91	-0.00558
1081.39	0.04886											1272.43	0.02387	1081.39	-0.0055
1081.87	0.0489											1274.04	0.02385	1081.87	-0.00542
1082.35	0.04893											1275.65	0.02383	1082.35	-0.00536
1082.83	0.04895											1277.27	0.02382	1082.83	-0.0053
1083.32	0.04896											1278.88	0.0238	1083.32	-0.00526
1083.8	0.04895											1280.49	0.02379	1083.8	-0.00523
1084.28	0.04893											1282.1	0.02377	1084.28	-0.00521
1084.76	0.0489											1283.72	0.02376	1084.76	-0.0052
1085.24	0.04885											1285.33	0.02375	1085.24	-0.0052
1085.73	0.04879											1286.94	0.02374	1085.73	-0.00521
1086.21	0.04872											1288.55	0.02372	1086.21	-0.00523
1086.69	0.04865											1290.17	0.02372	1086.69	-0.00526
1087.17	0.04857											1291.78	0.02371	1087.17	-0.00528
1087.65	0.04849											1293.39	0.0237	1087.65	-0.00531
1088.14	0.04842											1295	0.02369	1088.14	-0.00533
1088.62	0.04835											1296.62	0.02368	1088.62	-0.00534
1089.1	0.04829											1298.23	0.02368	1089.1	-0.00534
1089.58	0.04825											1299.84	0.02367	1089.58	-0.00533
1090.07	0.04822											1301.45	0.02366	1090.07	-0.0053
1090.55	0.0482											1303.07	0.02366	1090.55	-0.00525
1091.03	0.04821											1304.68	0.02365	1091.03	-0.00518
1091.51	0.04823											1306.29	0.02365	1091.51	-0.0051
1091.99	0.04826											1307.9	0.02365	1091.99	-0.005
1092.48	0.04831											1309.52	0.02364	1092.48	-0.00488
1092.96	0.04836											1311.13	0.02364	1092.96	-0.00476
1093.44	0.04843											1312.74	0.02364	1093.44	-0.00462
1093.92	0.0485											1314.35	0.02365	1093.92	-0.00448
1094.4	0.04858											1315.97	0.02367	1094.4	-0.00433
1094.89	0.04866											1317.58	0.02371	1094.89	-0.00417
1095.37	0.04875											1319.19	0.02379	1095.37	-0.004
1095.85	0.04885											1320.8	0.02396	1095.85	-0.00383
1096.33	0.04895											1322.42	0.02427	1096.33	-0.00364
1096.82	0.04906											1324.03	0.02482	1096.82	-0.00345
1097.3	0.04918											1325.64	0.02578	1097.3	-0.00325
1097.78	0.04931											1327.25	0.02738	1097.78	-0.00304
1098.26	0.04944											1328.87	0.02994	1098.26	-0.00283
1098.74	0.04958											1330.48	0.03389	1098.74	-0.0026
1099.23	0.04974											1332.09	0.03972	1099.23	-0.00236
1099.71	0.0499											1333.7	0.04802	1099.71	-0.00211
1100.19	0.05007											1335.32	0.05933	1100.19	-0.00185
1100.67	0.05025											1336.93	0.07413	1100.67	-0.00157
1101.15	0.05044											1338.54	0.09263	1101.15	-0.00129
1101.64	0.05063											1340.15	0.11472	1101.64	-0.001
1102.12	0.05084											1341.77	0.13981	1102.12	-0.00070591
1102.6	0.05104											1343.38	0.16679	1102.6	-0.000404066
1103.08	0.05125											1344.99	0.19409	1103.08	-9.87873e-05
1103.57	0.05146											1346.6	0.21973	1103.57	0.000207942
1104.05	0.05167											1348.22	0.24164	1104.05	0.000514096
1104.53	0.05187											1349.83	0.25785	1104.53	0.00081758
1105.01	0.05206											1351.44	0.26687	1105.01	0.00112
1105.49	0.05225											1353.05	0.26788	1105.49	0.00141
1105.98	0.05243											1354.67	0.26088	1105.98	0.00169
1106.46	0.0526											1356.28	0.24674	1106.46	0.00197
1106.94	0.05276											1357.89	0.22703	1106.94	0.00223
1107.42	0.05291											1359.5	0.20378	1107.42	0.00249
1107.9	0.05304											1361.12	0.1792	1107.9	0.00273
1108.39	0.05317											1362.73	0.15538	1108.39	0.00296
1108.87	0.05327											1364.34	0.13404	1108.87	0.00318
1109.35	0.05337											1365.95	0.1164	1109.35	0.00339
1109.83	0.05346											1367.57	0.1031	1109.83	0.00359
1110.32	0.05353											1369.18	0.09428	1110.32	0.00378
1110.8	0.0536											1370.79	0.08962	1110.8	0.00396
1111.28	0.05366											1372.4	0.08851	1111.28	0.00413
1111.76	0.05371											1374.02	0.09014	1111.76	0.0043
1112.24	0.05376											1375.63	0.09365	1112.24	0.00447
1112.72	0.05381											1377.24	0.09816	1112.72	0.00463
1113.21	0.05385											1378.85	0.1029	1113.21	0.00479
1113.69	0.05388											1380.47	0.10717	1113.69	0.00494
1114.17	0.05392											1382.08	0.11045	1114.17	0.0051
1114.65	0.05395											1383.69	0.11233	1114.65	0.00525
1115.14	0.05397											1385.3	0.11257	1115.14	0.0054
1115.62	0.05399											1386.92	0.11109	1115.62	0.00554
1116.1	0.05401											1388.53	0.10792	1116.1	0.00568
1116.58	0.05403											1390.14	0.10323	1116.58	0.00583
1117.06	0.05405											1391.76	0.09728	1117.06	0.00597
1117.55	0.05407											1393.37	0.09039	1117.55	0.00611
1118.03	0.05409											1394.98	0.08291	1118.03	0.00626
1118.51	0.05411											1396.59	0.0752	1118.51	0.00641
1118.99	0.05414											1398.21	0.06758	1118.99	0.00657
1119.47	0.05418											1399.82	0.06032	1119.47	0.00673
1119.96	0.05422											1401.43	0.05363	1119.96	0.0069
1120.44	0.05426											1403.04	0.04766	1120.44	0.00707
1120.92	0.0543											1404.66	0.04249	1120.92	0.00725
1121.4	0.05435											1406.27	0.03813	1121.4	0.00742
1121.88	0.05438											1407.88	0.03454	1121.88	0.00759
1122.37	0.05441											1409.49	0.03168	1122.37	0.00775
1122.85	0.05443											1411.11	0.02944	1122.85	0.0079
1123.33	0.05443											1412.72	0.02774	1123.33	0.00803
1123.81	0.05441											1414.33	0.02647	1123.81	0.00815
1124.3	0.05437											1415.94	0.02555	1124.3	0.00824
1124.78	0.05431											1417.56	0.0249	1124.78	0.00831
1125.26	0.05422											1419.17	0.02445	1125.26	0.00836
1125.74	0.05411											1420.78	0.02414	1125.74	0.00838
1126.22	0.05397											1422.39	0.02394	1126.22	0.00838
1126.71	0.05381											1424.01	0.02381	1126.71	0.00835
1127.19	0.05362											1425.62	0.02373	1127.19	0.0083
1127.67	0.05342											1427.23	0.02368	1127.67	0.00823
1128.15	0.05319											1428.84	0.02364	1128.15	0.00815
1128.63	0.05295											1430.46	0.02363	1128.63	0.00804
1129.12	0.05269											1432.07	0.02362	1129.12	0.00792
1129.6	0.05242											1433.68	0.02361	1129.6	0.00779
1130.08	0.05214											1435.29	0.02361	1130.08	0.00765
1130.56	0.05185											1436.91	0.0236	1130.56	0.00749
1131.05	0.05155											1438.52	0.0236	1131.05	0.00733
1131.53	0.05125											1440.13	0.0236	1131.53	0.00717
1132.01	0.05094											1441.74	0.0236	1132.01	0.007
1132.49	0.05063											1443.36	0.0236	1132.49	0.00682
1132.97	0.05031											1444.97	0.0236	1132.97	0.00664
1133.46	0.04999											1446.58	0.0236	1133.46	0.00646
1133.94	0.04966											1448.19	0.0236	1133.94	0.00628
1134.42	0.04933											1449.81	0.0236	1134.42	0.00609
1134.9	0.049											1451.42	0.0236	1134.9	0.0059
1135.38	0.04868											1453.03	0.0236	1135.38	0.00571
1135.87	0.04835											1454.64	0.0236	1135.87	0.00552
1136.35	0.04802											1456.26	0.0236	1136.35	0.00533
1136.83	0.0477											1457.87	0.0236	1136.83	0.00515
1137.31	0.04739											1459.48	0.0236	1137.31	0.00498
1137.8	0.04709											1461.09	0.0236	1137.8	0.00482
1138.28	0.0468											1462.71	0.0236	1138.28	0.00468
1138.76	0.04653											1464.32	0.0236	1138.76	0.00454
1139.24	0.04628											1465.93	0.0236	1139.24	0.00443
1139.72	0.04604											1467.54	0.0236	1139.72	0.00433
1140.21	0.04581											1469.16	0.0236	1140.21	0.00424
1140.69	0.0456											1470.77	0.0236	1140.69	0.00417
1141.17	0.0454											1472.38	0.0236	1141.17	0.00411
1141.65	0.04522											1473.99	0.0236	1141.65	0.00406
1142.13	0.04504											1475.61	0.0236	1142.13	0.00403
1142.62	0.04487											1477.22	0.0236	1142.62	0.004
1143.1	0.04471											1478.83	0.02361	1143.1	0.00398
1143.58	0.04456											1480.44	0.02361	1143.58	0.00396
1144.06	0.0444											1482.06	0.02361	1144.06	0.00394
1144.55	0.04425											1483.67	0.02361	1144.55	0.00393
1145.03	0.04409											1485.28	0.02361	1145.03	0.00391
1145.51	0.04393											1486.89	0.02361	1145.51	0.00389
1145.99	0.04377											1488.51	0.02362	1145.99	0.00386
1146.47	0.0436											1490.12	0.02362	1146.47	0.00383
1146.96	0.04343											1491.73	0.02362	1146.96	0.0038
1147.44	0.04326											1493.34	0.02363	1147.44	0.00377
1147.92	0.04309											1494.96	0.02364	1147.92	0.00373
1148.4	0.04292											1496.57	0.02365	1148.4	0.0037
1148.88	0.04275											1498.18	0.02366	1148.88	0.00366
1149.37	0.04259											1499.79	0.02368	1149.37	0.00363
1149.85	0.04242											1501.41	0.0237	1149.85	0.0036
1150.33	0.04226											1503.02	0.02373	1150.33	0.00357
1150.81	0.0421											1504.63	0.02376	1150.81	0.00354
1151.3	0.04193											1506.24	0.02381	1151.3	0.00352
1151.78	0.04177											1507.86	0.02386	1151.78	0.00349
1152.26	0.0416											1509.47	0.02392	1152.26	0.00345
1152.74	0.04144											1511.08	0.024	1152.74	0.00342
1153.22	0.04127											1512.69	0.0241	1153.22	0.00338
1153.7	0.0411											1514.31	0.02422	1153.7	0.00334
1154.19	0.04093											1515.92	0.02437	1154.19	0.0033
1154.67	0.04075											1517.53	0.02454	1154.67	0.00326
1155.15	0.04058											1519.14	0.02476	1155.15	0.00322
1155.63	0.04041											1520.76	0.02502	1155.63	0.00318
1156.12	0.04023											1522.37	0.02533	1156.12	0.00313
1156.6	0.04005											1523.98	0.0257	1156.6	0.00308
1157.08	0.03986											1525.6	0.02614	1157.08	0.00302
1157.56	0.03968											1527.21	0.02667	1157.56	0.00296
1158.04	0.03949											1528.82	0.02729	1158.04	0.0029
1158.53	0.0393											1530.43	0.02803	1158.53	0.00284
1159.01	0.0391											1532.05	0.02889	1159.01	0.00277
1159.49	0.03891											1533.66	0.0299	1159.49	0.0027
1159.97	0.03871											1535.27	0.03108	1159.97	0.00263
1160.45	0.03851											1536.88	0.03245	1160.45	0.00255
1160.94	0.03831											1538.5	0.03404	1160.94	0.00248
1161.42	0.0381											1540.11	0.03588	1161.42	0.00239
1161.9	0.03789											1541.72	0.03798	1161.9	0.00231
1162.38	0.03768											1543.33	0.04039	1162.38	0.00221
1162.87	0.03745											1544.95	0.04314	1162.87	0.00211
1163.35	0.03721											1546.56	0.04627	1163.35	0.00199
1163.83	0.03696											1548.17	0.0498	1163.83	0.00186
1164.31	0.0367											1549.78	0.05379	1164.31	0.00172
1164.79	0.03643											1551.4	0.05827	1164.79	0.00156
1165.28	0.03614											1553.01	0.06327	1165.28	0.00139
1165.76	0.03584											1554.62	0.06885	1165.76	0.00121
1166.24	0.03553											1556.23	0.07505	1166.24	0.00102
1166.72	0.03521											1557.85	0.08189	1166.72	0.000818807
1167.2	0.03489											1559.46	0.08942	1167.2	0.000608301
1167.69	0.03455											1561.07	0.09768	1167.69	0.000392136
1168.17	0.03422											1562.68	0.1067	1168.17	0.000172339
1168.65	0.03388											1564.3	0.1165	1168.65	-4.81853e-05
1169.13	0.03355											1565.91	0.12711	1169.13	-0.000266762
1169.62	0.03323											1567.52	0.13855	1169.62	-0.000481046
1170.1	0.03291											1569.13	0.15082	1170.1	-0.000689213
1170.58	0.03259											1570.75	0.16394	1170.58	-0.000890086
1171.06	0.03229											1572.36	0.17789	1171.06	-0.00108
1171.54	0.03199											1573.97	0.19266	1171.54	-0.00127
1172.03	0.03171											1575.58	0.20823	1172.03	-0.00145
1172.51	0.03143											1577.2	0.22456	1172.51	-0.00162
1172.99	0.03115											1578.81	0.2416	1172.99	-0.00179
1173.47	0.03088											1580.42	0.25929	1173.47	-0.00195
1173.95	0.03061											1582.03	0.27757	1173.95	-0.00211
1174.44	0.03035											1583.65	0.29635	1174.44	-0.00227
1174.92	0.0301											1585.26	0.31554	1174.92	-0.00242
1175.4	0.02985											1586.87	0.33504	1175.4	-0.00256
1175.88	0.02961											1588.48	0.35473	1175.88	-0.00269
1176.37	0.02939											1590.1	0.37449	1176.37	-0.00282
1176.85	0.02917											1591.71	0.39419	1176.85	-0.00293
1177.33	0.02896											1593.32	0.41368	1177.33	-0.00304
1177.81	0.02876											1594.93	0.43283	1177.81	-0.00314
1178.29	0.02857											1596.55	0.45148	1178.29	-0.00323
1178.78	0.02838											1598.16	0.46949	1178.78	-0.00332
1179.26	0.0282											1599.77	0.48671	1179.26	-0.0034
1179.74	0.02802											1601.38	0.50298	1179.74	-0.00348
1180.22	0.02785											1603	0.51816	1180.22	-0.00356
1180.7	0.02768											1604.61	0.53213	1180.7	-0.00364
1181.19	0.02751											1606.22	0.54473	1181.19	-0.00371
1181.67	0.02734											1607.83	0.55587	1181.67	-0.00379
1182.15	0.02717											1609.45	0.56543	1182.15	-0.00387
1182.63	0.027											1611.06	0.57332	1182.63	-0.00394
1183.11	0.02683											1612.67	0.57946	1183.11	-0.00402
1183.6	0.02666											1614.28	0.58379	1183.6	-0.0041
1184.08	0.02649											1615.9	0.58628	1184.08	-0.00418
1184.56	0.02632											1617.51	0.58698	1184.56	-0.00426
1185.04	0.02615											1619.12	0.58632	1185.04	-0.00433
1185.53	0.02599											1620.73	0.58609	1185.53	-0.00441
1186.01	0.02583											1622.35	0.59179	1186.01	-0.00448
1186.49	0.02568											1623.96	0.61531	1186.49	-0.00455
1186.97	0.02553											1625.57	0.67255	1186.97	-0.00461
1187.45	0.02539											1627.18	0.7688	1187.45	-0.00466
1187.94	0.02525											1628.8	0.87852	1187.94	-0.00472
1188.42	0.02512											1630.41	0.94634	1188.42	-0.00477
1188.9	0.02499											1632.02	0.92544	1188.9	-0.00481
1189.38	0.02486											1633.63	0.81994	1189.38	-0.00486
1189.86	0.02474											1635.25	0.6811	1189.86	-0.0049
1190.35	0.02462											1636.86	0.56202	1190.35	-0.00494
1190.83	0.0245											1638.47	0.48359	1190.83	-0.00497
1191.31	0.02439											1640.08	0.43801	1191.31	-0.00501
1191.79	0.02428											1641.7	0.40962	1191.79	-0.00504
1192.28	0.02418											1643.31	0.38763	1192.28	-0.00507
1192.76	0.02407											1644.92	0.3674	1192.76	-0.00509
1193.24	0.02398											1646.53	0.34757	1193.24	-0.00511
1193.72	0.02388											1648.15	0.32793	1193.72	-0.00513
1194.2	0.02379											1649.76	0.30852	1194.2	-0.00515
1194.68	0.0237											1651.37	0.28947	1194.68	-0.00517
1195.17	0.02361											1652.99	0.27086	1195.17	-0.00518
1195.65	0.02352											1654.6	0.25279	1195.65	-0.0052
1196.13	0.02344											1656.21	0.23532	1196.13	-0.00521
1196.61	0.02336											1657.82	0.21854	1196.61	-0.00522
1197.1	0.02328											1659.44	0.20248	1197.1	-0.00523
1197.58	0.0232											1661.05	0.1872	1197.58	-0.00524
1198.06	0.02313											1662.66	0.17272	1198.06	-0.00524
1198.54	0.02305											1664.27	0.15908	1198.54	-0.00525
1199.02	0.02298											1665.89	0.14626	1199.02	-0.00526
1199.51	0.02291											1667.5	0.13429	1199.51	-0.00526
1199.99	0.02284											1669.11	0.12316	1199.99	-0.00527
1200.47	0.02277											1670.72	0.11284	1200.47	-0.00527
1200.95	0.0227											1672.34	0.10333	1200.95	-0.00528
1201.43	0.02263											1673.95	0.09459	1201.43	-0.00528
1201.92	0.02256											1675.56	0.0866	1201.92	-0.00529
1202.4	0.02249											1677.17	0.07932	1202.4	-0.00529
1202.88	0.02243											1678.79	0.07272	1202.88	-0.00529
1203.36	0.02237											1680.4	0.06676	1203.36	-0.00529
1203.85	0.02231											1682.01	0.06139	1203.85	-0.00529
1204.33	0.02225											1683.62	0.05658	1204.33	-0.00529
1204.81	0.0222											1685.24	0.05229	1204.81	-0.00528
1205.29	0.02215											1686.85	0.04847	1205.29	-0.00527
1205.77	0.0221											1688.46	0.04509	1205.77	-0.00527
1206.26	0.02205											1690.07	0.0421	1206.26	-0.00525
1206.74	0.02201											1691.69	0.03948	1206.74	-0.00524
1207.22	0.02196											1693.3	0.03718	1207.22	-0.00523
1207.7	0.02192											1694.91	0.03518	1207.7	-0.00522
1208.18	0.02187											1696.52	0.03344	1208.18	-0.00521
1208.67	0.02183											1698.14	0.03193	1208.67	-0.0052
1209.15	0.02178											1699.75	0.03063	1209.15	-0.0052
1209.63	0.02173											1701.36	0.02952	1209.63	-0.0052
1210.11	0.02168											1702.97	0.02856	1210.11	-0.0052
1210.6	0.02162											1704.59	0.02774	1210.6	-0.0052
1211.08	0.02156											1706.2	0.02705	1211.08	-0.00521
1211.56	0.0215											1707.81	0.02647	1211.56	-0.00522
1212.04	0.02144											1709.42	0.02597	1212.04	-0.00523
1212.52	0.02137											1711.04	0.02556	1212.52	-0.00525
1213.01	0.02131											1712.65	0.02521	1213.01	-0.00527
1213.49	0.02124											1714.26	0.02492	1213.49	-0.00529
1213.97	0.02118											1715.87	0.02467	1213.97	-0.00531
1214.45	0.02111											1717.49	0.02447	1214.45	-0.00533
1214.93	0.02104											1719.1	0.02431	1214.93	-0.00535
1215.42	0.02098											1720.71	0.02417	1215.42	-0.00537
1215.9	0.02091											1722.32	0.02406	1215.9	-0.00539
1216.38	0.02085											1723.94	0.02397	1216.38	-0.00541
1216.86	0.02078											1725.55	0.0239	1216.86	-0.00543
1217.35	0.02072											1727.16	0.02384	1217.35	-0.00546
1217.83	0.02065											1728.77	0.02379	1217.83	-0.00548
1218.31	0.02059											1730.39	0.02375	1218.31	-0.0055
1218.79	0.02052											1732	0.02372	1218.79	-0.00552
1219.27	0.02046											1733.61	0.02369	1219.27	-0.00554
1219.76	0.0204											1735.22	0.02367	1219.76	-0.00556
1220.24	0.02034											1736.84	0.02366	1220.24	-0.00558
1220.72	0.02029											1738.45	0.02365	1220.72	-0.0056
1221.2	0.02023											1740.06	0.02364	1221.2	-0.00562
1221.68	0.02017											1741.67	0.02363	1221.68	-0.00564
1222.17	0.02011											1743.29	0.02362	1222.17	-0.00566
1222.65	0.02005											1744.9	0.02362	1222.65	-0.00568
1223.13	0.02											1746.51	0.02361	1223.13	-0.0057
1223.61	0.01994											1748.12	0.02361	1223.61	-0.00572
1224.09	0.01988											1749.74	0.02361	1224.09	-0.00575
1224.58	0.01983											1751.35	0.02361	1224.58	-0.00577
1225.06	0.01977											1752.96	0.02361	1225.06	-0.00579
1225.54	0.01972											1754.57	0.02361	1225.54	-0.0058
1226.02	0.01967											1756.19	0.0236	1226.02	-0.00582
1226.51	0.01962											1757.8	0.0236	1226.51	-0.00583
1226.99	0.01958											1759.41	0.0236	1226.99	-0.00585
1227.47	0.01954											1761.02	0.0236	1227.47	-0.00586
1227.95	0.0195											1762.64	0.0236	1227.95	-0.00586
1228.43	0.01946											1764.25	0.0236	1228.43	-0.00587
1228.91	0.01942											1765.86	0.0236	1228.91	-0.00588
1229.4	0.01939											1767.47	0.0236	1229.4	-0.00588
1229.88	0.01935											1769.09	0.0236	1229.88	-0.00589
1230.36	0.01932											1770.7	0.0236	1230.36	-0.00589
1230.84	0.01929											1772.31	0.0236	1230.84	-0.0059
1231.33	0.01925											1773.92	0.0236	1231.33	-0.0059
1231.81	0.01922											1775.54	0.0236	1231.81	-0.00591
1232.29	0.01919											1777.15	0.0236	1232.29	-0.00591
1232.77	0.01916											1778.76	0.0236	1232.77	-0.00591
1233.26	0.01913											1780.38	0.0236	1233.26	-0.00591
1233.74	0.01911											1781.99	0.0236	1233.74	-0.00591
1234.22	0.01908											1783.6	0.0236	1234.22	-0.00591
1234.7	0.01906											1785.21	0.0236	1234.7	-0.0059
1235.18	0.01905											1786.83	0.0236	1235.18	-0.0059
1235.66	0.01903											1788.44	0.0236	1235.66	-0.00589
1236.15	0.01902											1790.05	0.0236	1236.15	-0.00588
1236.63	0.019											1791.66	0.0236	1236.63	-0.00587
1237.11	0.01899											1793.28	0.0236	1237.11	-0.00586
1237.59	0.01898											1794.89	0.0236	1237.59	-0.00585
1238.08	0.01896											1796.5	0.0236	1238.08	-0.00584
1238.56	0.01895											1798.11	0.0236	1238.56	-0.00583
1239.04	0.01893											1799.73	0.0236	1239.04	-0.00583
1239.52	0.01891											1801.34	0.0236	1239.52	-0.00582
1240	0.0189											1802.95	0.0236	1240	-0.00582
1240.49	0.01888											1804.56	0.0236	1240.49	-0.00581
1240.97	0.01887													1240.97	-0.0058
1241.45	0.01886													1241.45	-0.00579
1241.93	0.01885													1241.93	-0.00578
1242.41	0.01884													1242.41	-0.00577
1242.9	0.01884													1242.9	-0.00575
1243.38	0.01884													1243.38	-0.00573
1243.86	0.01884													1243.86	-0.00571
1244.34	0.01885													1244.34	-0.00569
1244.83	0.01885													1244.83	-0.00566
1245.31	0.01886													1245.31	-0.00564
1245.79	0.01887													1245.79	-0.00561
1246.27	0.01888													1246.27	-0.00558
1246.75	0.01889													1246.75	-0.00555
1247.24	0.0189													1247.24	-0.00553
1247.72	0.01891													1247.72	-0.0055
1248.2	0.01892													1248.2	-0.00548
1248.68	0.01893													1248.68	-0.00546
1249.16	0.01893													1249.16	-0.00544
1249.65	0.01893													1249.65	-0.00542
1250.13	0.01894													1250.13	-0.0054
1250.61	0.01894													1250.61	-0.00539
1251.09	0.01894													1251.09	-0.00537
1251.58	0.01893													1251.58	-0.00536
1252.06	0.01893													1252.06	-0.00535
1252.54	0.01893													1252.54	-0.00534
1253.02	0.01892													1253.02	-0.00533
1253.5	0.01891													1253.5	-0.00532
1253.98	0.0189													1253.98	-0.00532
1254.47	0.01889													1254.47	-0.00532
1254.95	0.01888													1254.95	-0.00532
1255.43	0.01886													1255.43	-0.00533
1255.91	0.01884													1255.91	-0.00533
1256.4	0.01883													1256.4	-0.00534
1256.88	0.01881													1256.88	-0.00534
1257.36	0.01879													1257.36	-0.00535
1257.84	0.01877													1257.84	-0.00536
1258.33	0.01875													1258.33	-0.00536
1258.81	0.01874													1258.81	-0.00537
1259.29	0.01873													1259.29	-0.00537
1259.77	0.01872													1259.77	-0.00537
1260.25	0.01872													1260.25	-0.00536
1260.73	0.01872													1260.73	-0.00535
1261.22	0.01873													1261.22	-0.00532
1261.7	0.01876													1261.7	-0.00529
1262.18	0.01879													1262.18	-0.00525
1262.66	0.01883													1262.66	-0.00519
1263.15	0.01889													1263.15	-0.00513
1263.63	0.01896													1263.63	-0.00505
1264.11	0.01904													1264.11	-0.00496
1264.59	0.01913													1264.59	-0.00486
1265.07	0.01923													1265.07	-0.00475
1265.56	0.01934													1265.56	-0.00463
1266.04	0.01946													1266.04	-0.0045
1266.52	0.01959													1266.52	-0.00436
1267	0.01974													1267	-0.00422
1267.48	0.01989													1267.48	-0.00406
1267.97	0.02004													1267.97	-0.00389
1268.45	0.02021													1268.45	-0.00372
1268.93	0.02038													1268.93	-0.00354
1269.41	0.02055													1269.41	-0.00336
1269.89	0.02073													1269.89	-0.00318
1270.38	0.02091													1270.38	-0.003
1270.86	0.02108													1270.86	-0.00282
1271.34	0.02124													1271.34	-0.00264
1271.82	0.0214													1271.82	-0.00248
1272.31	0.02155													1272.31	-0.00233
1272.79	0.02168													1272.79	-0.00219
1273.27	0.02179													1273.27	-0.00207
1273.75	0.02188													1273.75	-0.00198
1274.23	0.02195													1274.23	-0.0019
1274.72	0.022													1274.72	-0.00185
1275.2	0.02202													1275.2	-0.00182
1275.68	0.02201													1275.68	-0.00182
1276.16	0.02199													1276.16	-0.00184
1276.64	0.02193													1276.64	-0.00189
1277.13	0.02186													1277.13	-0.00196
1277.61	0.02177													1277.61	-0.00204
1278.09	0.02166													1278.09	-0.00215
1278.57	0.02153													1278.57	-0.00227
1279.06	0.0214													1279.06	-0.0024
1279.54	0.02125													1279.54	-0.00255
1280.02	0.02109													1280.02	-0.0027
1280.5	0.02093													1280.5	-0.00285
1280.98	0.02077													1280.98	-0.00301
1281.47	0.02061													1281.47	-0.00317
1281.95	0.02045													1281.95	-0.00332
1282.43	0.02029													1282.43	-0.00348
1282.91	0.02014													1282.91	-0.00362
1283.39	0.02													1283.39	-0.00376
1283.88	0.01987													1283.88	-0.00388
1284.36	0.01976													1284.36	-0.004
1284.84	0.01965													1284.84	-0.0041
1285.32	0.01956													1285.32	-0.00418
1285.81	0.01949													1285.81	-0.00425
1286.29	0.01943													1286.29	-0.00431
1286.77	0.01939													1286.77	-0.00434
1287.25	0.01937													1287.25	-0.00437
1287.73	0.01936													1287.73	-0.00437
1288.22	0.01936													1288.22	-0.00436
1288.7	0.01938													1288.7	-0.00434
1289.18	0.01941													1289.18	-0.00431
1289.66	0.01945													1289.66	-0.00427
1290.14	0.0195													1290.14	-0.00422
1290.63	0.01955													1290.63	-0.00416
1291.11	0.01962													1291.11	-0.00409
1291.59	0.01968													1291.59	-0.00402
1292.07	0.01975													1292.07	-0.00395
1292.56	0.01983													1292.56	-0.00388
1293.04	0.0199													1293.04	-0.0038
1293.52	0.01998													1293.52	-0.00372
1294	0.02006													1294	-0.00364
1294.48	0.02014													1294.48	-0.00355
1294.96	0.02023													1294.96	-0.00346
1295.45	0.02032													1295.45	-0.00336
1295.93	0.02043													1295.93	-0.00326
1296.41	0.02054													1296.41	-0.00315
1296.89	0.02066													1296.89	-0.00302
1297.38	0.02079													1297.38	-0.00289
1297.86	0.02093													1297.86	-0.00274
1298.34	0.02109													1298.34	-0.00258
1298.82	0.02127													1298.82	-0.00241
1299.3	0.02145													1299.3	-0.00222
1299.79	0.02166													1299.79	-0.00201
1300.27	0.02188													1300.27	-0.00179
1300.75	0.02211													1300.75	-0.00155
1301.23	0.02236													1301.23	-0.0013
1301.71	0.02262													1301.71	-0.00104
1302.2	0.02289													1302.2	-0.000770038
1302.68	0.02317													1302.68	-0.000489562
1303.16	0.02346													1303.16	-0.000200935
1303.64	0.02375													1303.64	9.5476e-05
1304.13	0.02406													1304.13	0.000399715
1304.61	0.02437													1304.61	0.000712066
1305.09	0.02469													1305.09	0.00103
1305.57	0.02502													1305.57	0.00136
1306.05	0.02535													1306.05	0.0017
1306.54	0.0257													1306.54	0.00205
1307.02	0.02607													1307.02	0.00242
1307.5	0.02645													1307.5	0.0028
1307.98	0.02684													1307.98	0.0032
1308.46	0.02726													1308.46	0.00362
1308.95	0.02771													1308.95	0.00406
1309.43	0.02818													1309.43	0.00454
1309.91	0.02869													1309.91	0.00504
1310.39	0.02922													1310.39	0.00558
1310.88	0.0298													1310.88	0.00615
1311.36	0.0304													1311.36	0.00676
1311.84	0.03104													1311.84	0.0074
1312.32	0.03171													1312.32	0.00807
1312.8	0.0324													1312.8	0.00876
1313.29	0.03311													1313.29	0.00946
1313.77	0.03383													1313.77	0.01018
1314.25	0.03456													1314.25	0.01091
1314.73	0.03529													1314.73	0.01164
1315.21	0.03601													1315.21	0.01236
1315.7	0.03673													1315.7	0.01306
1316.18	0.03743													1316.18	0.01376
1316.66	0.03811													1316.66	0.01443
1317.14	0.03876													1317.14	0.01507
1317.62	0.03939													1317.62	0.01568
1318.11	0.03999													1318.11	0.01626
1318.59	0.04056													1318.59	0.01681
1319.07	0.04111													1319.07	0.01732
1319.55	0.04162													1319.55	0.0178
1320.04	0.04211													1320.04	0.01825
1320.52	0.04259													1320.52	0.01867
1321	0.04304													1321	0.01906
1321.48	0.04348													1321.48	0.01942
1321.96	0.04391													1321.96	0.01975
1322.45	0.04434													1322.45	0.02006
1322.93	0.04476													1322.93	0.02035
1323.41	0.04518													1323.41	0.02061
1323.89	0.0456													1323.89	0.02084
1324.38	0.04604													1324.38	0.02105
1324.86	0.04648													1324.86	0.02123
1325.34	0.04695													1325.34	0.02138
1325.82	0.04743													1325.82	0.02151
1326.3	0.04795													1326.3	0.0216
1326.79	0.0485													1326.79	0.02167
1327.27	0.04909													1327.27	0.02169
1327.75	0.04973													1327.75	0.02168
1328.23	0.05042													1328.23	0.02163
1328.71	0.05117													1328.71	0.02152
1329.2	0.05197													1329.2	0.02135
1329.68	0.05285													1329.68	0.02112
1330.16	0.0538													1330.16	0.02082
1330.64	0.05483													1330.64	0.02045
1331.12	0.05595													1331.12	0.01999
1331.61	0.05717													1331.61	0.01944
1332.09	0.05849													1332.09	0.01878
1332.57	0.05993													1332.57	0.01802
1333.05	0.06149													1333.05	0.01715
1333.54	0.06318													1333.54	0.01616
1334.02	0.06501													1334.02	0.01505
1334.5	0.06701													1334.5	0.01383
1334.98	0.06919													1334.98	0.01249
1335.46	0.07157													1335.46	0.01104
1335.94	0.07416													1335.94	0.00949
1336.43	0.07699													1336.43	0.00786
1336.91	0.08006													1336.91	0.00613
1337.39	0.08341													1337.39	0.00436
1337.87	0.08705													1337.87	0.00253
1338.36	0.091													1338.36	0.000688752
1338.84	0.09528													1338.84	-0.00115
1339.32	0.09992													1339.32	-0.00295
1339.8	0.10492													1339.8	-0.00469
1340.28	0.11031													1340.28	-0.00633
1340.77	0.1161													1340.77	-0.00783
1341.25	0.1223													1341.25	-0.00919
1341.73	0.12889													1341.73	-0.01034
1342.21	0.13589													1342.21	-0.01126
1342.69	0.14327													1342.69	-0.01194
1343.18	0.15101													1343.18	-0.01235
1343.66	0.1591													1343.66	-0.01246
1344.14	0.16749													1344.14	-0.01228
1344.62	0.17614													1344.62	-0.01178
1345.11	0.185													1345.11	-0.01099
1345.59	0.19399													1345.59	-0.00989
1346.07	0.20303													1346.07	-0.00852
1346.55	0.21201													1346.55	-0.00694
1347.03	0.22082													1347.03	-0.0052
1347.52	0.22932													1347.52	-0.00338
1348	0.23739													1348	-0.00157
1348.48	0.2449													1348.48	0.000181587
1348.96	0.25174													1348.96	0.00179
1349.44	0.25782													1349.44	0.00323
1349.93	0.26308													1349.93	0.00447
1350.41	0.26748													1350.41	0.00549
1350.89	0.27098													1350.89	0.00631
1351.37	0.27357													1351.37	0.00692
1351.86	0.27525													1351.86	0.00734
1352.34	0.27601													1352.34	0.00757
1352.82	0.27589													1352.82	0.00765
1353.3	0.27489													1353.3	0.00757
1353.78	0.27305													1353.78	0.00738
1354.27	0.27041													1354.27	0.00707
1354.75	0.267													1354.75	0.00667
1355.23	0.26289													1355.23	0.0062
1355.71	0.2581													1355.71	0.00565
1356.19	0.25268													1356.19	0.00503
1356.68	0.24669													1356.68	0.00435
1357.16	0.24018													1357.16	0.0036
1357.64	0.23318													1357.64	0.0028
1358.12	0.22577													1358.12	0.0019
1358.61	0.21799													1358.61	0.000931362
1359.09	0.20991													1359.09	-0.000105785
1359.57	0.20161													1359.57	-0.00119
1360.05	0.19318													1360.05	-0.0023
1360.53	0.18472													1360.53	-0.0034
1361.02	0.17632													1361.02	-0.00443
1361.5	0.16808													1361.5	-0.00535
1361.98	0.1601													1361.98	-0.00614
1362.46	0.15246													1362.46	-0.00674
1362.94	0.14523													1362.94	-0.00714
1363.43	0.13846													1363.43	-0.00731
1363.91	0.13221													1363.91	-0.00725
1364.39	0.1265													1364.39	-0.00696
1364.87	0.12133													1364.87	-0.00646
1365.35	0.1167													1365.35	-0.00578
1365.84	0.11258													1365.84	-0.00496
1366.32	0.10895													1366.32	-0.00405
1366.8	0.10576													1366.8	-0.0031
1367.28	0.10297													1367.28	-0.00215
1367.77	0.10054													1367.77	-0.00124
1368.25	0.09844													1368.25	-0.000406302
1368.73	0.09664													1368.73	0.000333081
1369.21	0.09511													1369.21	0.000956951
1369.69	0.09382													1369.69	0.00145
1370.18	0.09276													1370.18	0.00181
1370.66	0.09189													1370.66	0.00202
1371.14	0.09119													1371.14	0.00208
1371.62	0.09065													1371.62	0.00199
1372.1	0.09025													1372.1	0.00176
1372.59	0.08999													1372.59	0.00142
1373.07	0.08987													1373.07	0.000974466
1373.55	0.08991													1373.55	0.000472012
1374.03	0.09011													1374.03	-5.86933e-05
1374.52	0.09049													1374.52	-0.000578845
1375	0.09105													1375	-0.00106
1375.48	0.09181													1375.48	-0.00146
1375.96	0.09276													1375.96	-0.00176
1376.44	0.09391													1376.44	-0.00195
1376.92	0.09524													1376.92	-0.00199
1377.41	0.09676													1377.41	-0.00188
1377.89	0.09845													1377.89	-0.00163
1378.37	0.10027													1378.37	-0.00123
1378.85	0.10219													1378.85	-0.000705967
1379.34	0.10417													1379.34	-7.46372e-05
1379.82	0.10617													1379.82	0.000630674
1380.3	0.10814													1380.3	0.00138
1380.78	0.11003													1380.78	0.00212
1381.26	0.11178													1381.26	0.00283
1381.75	0.11335													1381.75	0.00347
1382.23	0.1147													1382.23	0.00401
1382.71	0.11579													1382.71	0.00442
1383.19	0.1166													1383.19	0.00469
1383.67	0.11713													1383.67	0.00482
1384.16	0.11737													1384.16	0.0048
1384.64	0.11732													1384.64	0.00464
1385.12	0.117													1385.12	0.00437
1385.6	0.1164													1385.6	0.00397
1386.09	0.11556													1386.09	0.00349
1386.57	0.11447													1386.57	0.00292
1387.05	0.11318													1387.05	0.00229
1387.53	0.1117													1387.53	0.00163
1388.01	0.11008													1388.01	0.000966914
1388.5	0.10833													1388.5	0.000326061
1388.98	0.10649													1388.98	-0.000272573
1389.46	0.10457													1389.46	-0.000817031
1389.94	0.10258													1389.94	-0.0013
1390.42	0.10054													1390.42	-0.00174
1390.91	0.09843													1390.91	-0.00212
1391.39	0.09625													1391.39	-0.00248
1391.87	0.094													1391.87	-0.00281
1392.35	0.09168													1392.35	-0.00313
1392.84	0.0893													1392.84	-0.00345
1393.32	0.08686													1393.32	-0.00376
1393.8	0.08437													1393.8	-0.00406
1394.28	0.08186													1394.28	-0.00435
1394.76	0.07935													1394.76	-0.00459
1395.25	0.07685													1395.25	-0.0048
1395.73	0.0744													1395.73	-0.00494
1396.21	0.07201													1396.21	-0.00503
1396.69	0.06968													1396.69	-0.00504
1397.17	0.06744													1397.17	-0.00499
1397.66	0.06529													1397.66	-0.00486
1398.14	0.06323													1398.14	-0.00466
1398.62	0.06128													1398.62	-0.00439
1399.1	0.05944													1399.1	-0.00403
1399.59	0.05773													1399.59	-0.00361
1400.07	0.05613													1400.07	-0.00312
1400.55	0.05464													1400.55	-0.00256
1401.03	0.05326													1401.03	-0.00196
1401.51	0.05198													1401.51	-0.00133
1401.99	0.05079													1401.99	-0.000668433
1402.48	0.04966													1402.48	-5.75811e-06
1402.96	0.04861													1402.96	0.000651304
1403.44	0.0476													1403.44	0.0013
1403.92	0.04665													1403.92	0.00192
1404.41	0.04575													1404.41	0.00252
1404.89	0.0449													1404.89	0.00309
1405.37	0.04409													1405.37	0.00363
1405.85	0.04333													1405.85	0.00416
1406.33	0.04262													1406.33	0.00466
1406.82	0.04196													1406.82	0.00514
1407.3	0.04134													1407.3	0.0056
1407.78	0.04077													1407.78	0.00603
1408.26	0.04025													1408.26	0.00645
1408.74	0.03975													1408.74	0.00683
1409.23	0.0393													1409.23	0.00719
1409.71	0.03887													1409.71	0.00752
1410.19	0.03845													1410.19	0.00782
1410.67	0.03805													1410.67	0.00807
1411.16	0.03765													1411.16	0.00827
1411.64	0.03724													1411.64	0.00842
1412.12	0.03683													1412.12	0.00852
1412.6	0.03641													1412.6	0.00857
1413.08	0.03598													1413.08	0.00857
1413.57	0.03557													1413.57	0.00855
1414.05	0.03517													1414.05	0.0085
1414.53	0.0348													1414.53	0.00846
1415.01	0.03447													1415.01	0.00843
1415.49	0.03419													1415.49	0.00842
1415.98	0.03396													1415.98	0.00842
1416.46	0.03376													1416.46	0.00845
1416.94	0.0336													1416.94	0.00848
1417.42	0.03347													1417.42	0.00852
1417.9	0.03336													1417.9	0.00857
1418.39	0.03327													1418.39	0.00862
1418.87	0.03321													1418.87	0.00869
1419.35	0.03317													1419.35	0.00877
1419.83	0.03317													1419.83	0.00886
1420.32	0.03319													1420.32	0.00897
1420.8	0.03323													1420.8	0.00909
1421.28	0.03327													1421.28	0.0092
1421.76	0.03332													1421.76	0.00931
1422.24	0.03337													1422.24	0.00941
1422.73	0.03339													1422.73	0.00949
1423.21	0.03341													1423.21	0.00954
1423.69	0.03341													1423.69	0.00958
1424.17	0.03342													1424.17	0.00962
1424.65	0.03343													1424.65	0.00965
1425.14	0.03345													1425.14	0.00971
1425.62	0.03351													1425.62	0.00979
1426.1	0.03361													1426.1	0.0099
1426.58	0.03374													1426.58	0.01005
1427.07	0.03391													1427.07	0.01023
1427.55	0.03409													1427.55	0.01042
1428.03	0.03427													1428.03	0.01061
1428.51	0.03444													1428.51	0.01079
1428.99	0.03458													1428.99	0.01094
1429.48	0.0347													1429.48	0.01106
1429.96	0.03479													1429.96	0.01116
1430.44	0.03487													1430.44	0.01125
1430.92	0.03495													1430.92	0.01132
1431.4	0.03502													1431.4	0.0114
1431.89	0.03511													1431.89	0.01149
1432.37	0.03521													1432.37	0.01159
1432.85	0.03532													1432.85	0.01171
1433.33	0.03544													1433.33	0.01183
1433.82	0.03557													1433.82	0.01196
1434.3	0.03569													1434.3	0.01208
1434.78	0.0358													1434.78	0.01219
1435.26	0.03589													1435.26	0.01229
1435.74	0.03597													1435.74	0.01236
1436.23	0.03602													1436.23	0.01241
1436.71	0.03605													1436.71	0.01245
1437.19	0.03607													1437.19	0.01246
1437.67	0.03606													1437.67	0.01245
1438.15	0.03602													1438.15	0.01241
1438.64	0.03594													1438.64	0.01233
1439.12	0.0358													1439.12	0.0122
1439.6	0.03561													1439.6	0.01201
1440.08	0.03535													1440.08	0.01175
1440.57	0.03502													1440.57	0.01142
1441.05	0.03463													1441.05	0.01103
1441.53	0.03419													1441.53	0.01059
1442.01	0.03371													1442.01	0.01011
1442.49	0.03322													1442.49	0.00962
1442.97	0.03272													1442.97	0.00912
1443.46	0.03222													1443.46	0.00862
1443.94	0.03173													1443.94	0.00813
1444.42	0.03124													1444.42	0.00764
1444.9	0.03076													1444.9	0.00716
1445.39	0.0303													1445.39	0.00669
1445.87	0.02984													1445.87	0.00624
1446.35	0.0294													1446.35	0.0058
1446.83	0.02898													1446.83	0.00538
1447.31	0.02857													1447.31	0.00497
1447.8	0.02818													1447.8	0.00458
1448.28	0.02779													1448.28	0.00418
1448.76	0.02738													1448.76	0.00378
1449.24	0.02696													1449.24	0.00335
1449.72	0.02651													1449.72	0.00291
1450.21	0.02604													1450.21	0.00244
1450.69	0.02557													1450.69	0.00196
1451.17	0.02508													1451.17	0.00148
1451.65	0.02461													1451.65	0.00101
1452.13	0.02415													1452.13	0.000548154
1452.62	0.02372													1452.62	0.000113773
1453.1	0.02332													1453.1	-0.000285858
1453.58	0.02296													1453.58	-0.00064299
1454.06	0.02265													1454.06	-0.000952861
1454.55	0.02239													1454.55	-0.00121
1455.03	0.02218													1455.03	-0.00142
1455.51	0.02202													1455.51	-0.00159
1455.99	0.0219													1455.99	-0.0017
1456.47	0.02182													1456.47	-0.00178
1456.96	0.02179													1456.96	-0.00182
1457.44	0.02178													1457.44	-0.00182
1457.92	0.02179													1457.92	-0.00181
1458.4	0.02181													1458.4	-0.00179
1458.88	0.02182													1458.88	-0.00178
1459.37	0.02182													1459.37	-0.00178
1459.85	0.0218													1459.85	-0.0018
1460.33	0.02175													1460.33	-0.00185
1460.81	0.02169													1460.81	-0.00191
1461.3	0.02163													1461.3	-0.00197
1461.78	0.02157													1461.78	-0.00203
1462.26	0.02152													1462.26	-0.00208
1462.74	0.02148													1462.74	-0.00212
1463.22	0.02146													1463.22	-0.00214
1463.71	0.02144													1463.71	-0.00216
1464.19	0.02142													1464.19	-0.00218
1464.67	0.0214													1464.67	-0.0022
1465.15	0.02137													1465.15	-0.00224
1465.63	0.02131													1465.63	-0.00229
1466.12	0.02123													1466.12	-0.00237
1466.6	0.02113													1466.6	-0.00247
1467.08	0.02101													1467.08	-0.0026
1467.56	0.02086													1467.56	-0.00274
1468.05	0.0207													1468.05	-0.0029
1468.53	0.02054													1468.53	-0.00307
1469.01	0.02036													1469.01	-0.00324
1469.49	0.02019													1469.49	-0.00341
1469.97	0.02002													1469.97	-0.00358
1470.46	0.01987													1470.46	-0.00374
1470.94	0.01973													1470.94	-0.00387
1471.42	0.01962													1471.42	-0.00399
1471.9	0.01954													1471.9	-0.00406
1472.38	0.0195													1472.38	-0.0041
1472.87	0.0195													1472.87	-0.0041
1473.35	0.01953													1473.35	-0.00407
1473.83	0.01959													1473.83	-0.00401
1474.31	0.01967													1474.31	-0.00393
1474.8	0.01976													1474.8	-0.00384
1475.28	0.01985													1475.28	-0.00375
1475.76	0.01994													1475.76	-0.00367
1476.24	0.02002													1476.24	-0.00358
1476.72	0.0201													1476.72	-0.00351
1477.2	0.02017													1477.2	-0.00344
1477.69	0.02023													1477.69	-0.00337
1478.17	0.0203													1478.17	-0.00331
1478.65	0.02036													1478.65	-0.00324
1479.13	0.02043													1479.13	-0.00318
1479.62	0.02049													1479.62	-0.00311
1480.1	0.02055													1480.1	-0.00305
1480.58	0.02061													1480.58	-0.003
1481.06	0.02065													1481.06	-0.00296
1481.55	0.02067													1481.55	-0.00294
1482.03	0.02067													1482.03	-0.00294
1482.51	0.02065													1482.51	-0.00296
1482.99	0.02061													1482.99	-0.003
1483.47	0.02055													1483.47	-0.00306
1483.95	0.02047													1483.95	-0.00314
1484.44	0.02037													1484.44	-0.00324
1484.92	0.02025													1484.92	-0.00336
1485.4	0.02013													1485.4	-0.00348
1485.88	0.02001													1485.88	-0.0036
1486.37	0.01991													1486.37	-0.0037
1486.85	0.01983													1486.85	-0.00379
1487.33	0.01977													1487.33	-0.00385
1487.81	0.01973													1487.81	-0.00389
1488.29	0.0197													1488.29	-0.00391
1488.78	0.01968													1488.78	-0.00393
1489.26	0.01967													1489.26	-0.00394
1489.74	0.01967													1489.74	-0.00395
1490.22	0.01967													1490.22	-0.00395
1490.7	0.01969													1490.7	-0.00394
1491.19	0.01972													1491.19	-0.00391
1491.67	0.01976													1491.67	-0.00387
1492.15	0.01981													1492.15	-0.00382
1492.63	0.01987													1492.63	-0.00376
1493.12	0.01992													1493.12	-0.00371
1493.6	0.01997													1493.6	-0.00367
1494.08	0.02001													1494.08	-0.00363
1494.56	0.02004													1494.56	-0.0036
1495.04	0.02007													1495.04	-0.00357
1495.53	0.02012													1495.53	-0.00353
1496.01	0.02017													1496.01	-0.00347
1496.49	0.02025													1496.49	-0.0034
1496.97	0.02033													1496.97	-0.00332
1497.45	0.02042													1497.45	-0.00324
1497.94	0.02049													1497.94	-0.00317
1498.42	0.02053													1498.42	-0.00313
1498.9	0.02053													1498.9	-0.00314
1499.38	0.02048													1499.38	-0.00319
1499.87	0.0204													1499.87	-0.00329
1500.35	0.02028													1500.35	-0.0034
1500.83	0.02016													1500.83	-0.00354
1501.31	0.02002													1501.31	-0.00368
1501.79	0.01989													1501.79	-0.00382
1502.28	0.01977													1502.28	-0.00395
1502.76	0.01967													1502.76	-0.00406
1503.24	0.0196													1503.24	-0.00414
1503.72	0.01955													1503.72	-0.00419
1504.2	0.01954													1504.2	-0.00422
1504.69	0.01955													1504.69	-0.00421
1505.17	0.01961													1505.17	-0.00417
1505.65	0.0197													1505.65	-0.00409
1506.13	0.01985													1506.13	-0.00395
1506.62	0.02006													1506.62	-0.00376
1507.1	0.02032													1507.1	-0.00352
1507.58	0.02062													1507.58	-0.00323
1508.06	0.02095													1508.06	-0.00291
1508.54	0.02129													1508.54	-0.00259
1509.03	0.02161													1509.03	-0.00229
1509.51	0.02191													1509.51	-0.00202
1509.99	0.02217													1509.99	-0.00177
1510.47	0.02241													1510.47	-0.00156
1510.95	0.02262													1510.95	-0.00138
1511.44	0.02281													1511.44	-0.00122
1511.92	0.02297													1511.92	-0.00108
1512.4	0.02311													1512.4	-0.000975087
1512.88	0.02321													1512.88	-0.000906617
1513.36	0.02327													1513.36	-0.000875456
1513.85	0.02331													1513.85	-0.000877124
1514.33	0.02332													1514.33	-0.000905688
1514.81	0.02331													1514.81	-0.000954669
1515.29	0.02329													1515.29	-0.00102
1515.78	0.02327													1515.78	-0.00108
1516.26	0.02327													1516.26	-0.00113
1516.74	0.0233													1516.74	-0.00115
1517.22	0.02337													1517.22	-0.00114
1517.7	0.02349													1517.7	-0.00108
1518.18	0.02365													1518.18	-0.000972973
1518.67	0.02386													1518.67	-0.000831028
1519.15	0.0241													1519.15	-0.000662428
1519.63	0.02435													1519.63	-0.000476043
1520.11	0.02463													1520.11	-0.000277743
1520.6	0.02492													1520.6	-6.9628e-05
1521.08	0.02522													1521.08	0.000148253
1521.56	0.02554													1521.56	0.000375622
1522.04	0.02587													1522.04	0.00061036
1522.52	0.02621													1522.52	0.000848149
1523.01	0.02655													1523.01	0.00108
1523.49	0.02689													1523.49	0.00131
1523.97	0.02722													1523.97	0.00152
1524.45	0.02753													1524.45	0.00171
1524.93	0.02783													1524.93	0.00188
1525.42	0.02812													1525.42	0.00203
1525.9	0.02839													1525.9	0.00215
1526.38	0.02864													1526.38	0.00226
1526.86	0.02889													1526.86	0.00234
1527.35	0.02913													1527.35	0.00241
1527.83	0.02937													1527.83	0.00248
1528.31	0.02962													1528.31	0.00254
1528.79	0.02988													1528.79	0.0026
1529.27	0.03016													1529.27	0.00268
1529.76	0.03046													1529.76	0.00276
1530.24	0.03076													1530.24	0.00283
1530.72	0.03106													1530.72	0.00289
1531.2	0.03135													1531.2	0.00293
1531.68	0.03162													1531.68	0.00293
1532.17	0.03186													1532.17	0.0029
1532.65	0.03208													1532.65	0.00283
1533.13	0.03229													1533.13	0.00273
1533.61	0.0325													1533.61	0.00263
1534.1	0.03272													1534.1	0.00252
1534.58	0.03296													1534.58	0.00241
1535.06	0.03323													1535.06	0.00231
1535.54	0.03353													1535.54	0.00223
1536.02	0.03386													1536.02	0.00216
1536.51	0.03423													1536.51	0.00212
1536.99	0.03464													1536.99	0.00209
1537.47	0.03508													1537.47	0.00207
1537.95	0.03555													1537.95	0.00207
1538.43	0.03606													1538.43	0.00208
1538.92	0.03661													1538.92	0.00212
1539.4	0.03722													1539.4	0.00218
1539.88	0.03789													1539.88	0.00229
1540.36	0.03863													1540.36	0.00244
1540.85	0.03944													1540.85	0.00263
1541.33	0.04029													1541.33	0.00285
1541.81	0.04118													1541.81	0.00307
1542.29	0.04207													1542.29	0.00327
1542.77	0.04295													1542.77	0.00343
1543.26	0.04381													1543.26	0.00354
1543.74	0.04466													1543.74	0.00361
1544.22	0.04551													1544.22	0.00365
1544.7	0.04636													1544.7	0.00365
1545.18	0.0472													1545.18	0.00362
1545.67	0.04805													1545.67	0.00356
1546.15	0.04889													1546.15	0.00346
1546.63	0.04974													1546.63	0.00332
1547.11	0.05058													1547.11	0.00315
1547.59	0.05144													1547.59	0.00295
1548.08	0.05231													1548.08	0.00273
1548.56	0.05321													1548.56	0.00249
1549.04	0.05413													1549.04	0.00223
1549.52	0.05507													1549.52	0.00195
1550.01	0.05601													1550.01	0.00164
1550.49	0.05696													1550.49	0.00128
1550.97	0.0579													1550.97	0.000864216
1551.45	0.05882													1551.45	0.000388583
1551.93	0.05972													1551.93	-0.000154288
1552.42	0.06062													1552.42	-0.000755243
1552.9	0.0615													1552.9	-0.00141
1553.38	0.06239													1553.38	-0.00211
1553.86	0.06332													1553.86	-0.00284
1554.34	0.0643													1554.34	-0.00355
1554.83	0.0654													1554.83	-0.0042
1555.31	0.06664													1555.31	-0.00477
1555.79	0.06804													1555.79	-0.00525
1556.27	0.06957													1556.27	-0.00564
1556.76	0.07122													1556.76	-0.00597
1557.24	0.07296													1557.24	-0.00627
1557.72	0.07478													1557.72	-0.00655
1558.2	0.07665													1558.2	-0.00683
1558.68	0.07859													1558.68	-0.00712
1559.16	0.08058													1559.16	-0.00742
1559.65	0.08262													1559.65	-0.00773
1560.13	0.08471													1560.13	-0.00806
1560.61	0.08683													1560.61	-0.00843
1561.09	0.08893													1561.09	-0.00887
1561.58	0.09101													1561.58	-0.00941
1562.06	0.09303													1562.06	-0.01007
1562.54	0.09499													1562.54	-0.01087
1563.02	0.09689													1563.02	-0.0118
1563.5	0.09876													1563.5	-0.01282
1563.99	0.10064													1563.99	-0.01392
1564.47	0.10256													1564.47	-0.01504
1564.95	0.10459													1564.95	-0.01612
1565.43	0.10679													1565.43	-0.01711
1565.91	0.1092													1565.91	-0.01795
1566.4	0.11186													1566.4	-0.01863
1566.88	0.11474													1566.88	-0.01915
1567.36	0.11781													1567.36	-0.01956
1567.84	0.12104													1567.84	-0.0199
1568.33	0.12437													1568.33	-0.0202
1568.81	0.1278													1568.81	-0.02048
1569.29	0.13133													1569.29	-0.02074
1569.77	0.13496													1569.77	-0.02096
1570.25	0.13874													1570.25	-0.02111
1570.74	0.1427													1570.74	-0.02116
1571.22	0.14688													1571.22	-0.02106
1571.7	0.15131													1571.7	-0.02079
1572.18	0.15599													1572.18	-0.02034
1572.66	0.1609													1572.66	-0.01973
1573.15	0.16603													1573.15	-0.01898
1573.63	0.17136													1573.63	-0.0181
1574.11	0.17686													1574.11	-0.01713
1574.59	0.18253													1574.59	-0.01605
1575.08	0.18836													1575.08	-0.01488
1575.56	0.19438													1575.56	-0.01359
1576.04	0.20057													1576.04	-0.01219
1576.52	0.20696													1576.52	-0.01068
1577	0.21351													1577	-0.00906
1577.49	0.2202													1577.49	-0.00736
1577.97	0.22701													1577.97	-0.00562
1578.45	0.23388													1578.45	-0.00386
1578.93	0.24079													1578.93	-0.00213
1579.41	0.24771													1579.41	-0.000457693
1579.9	0.25461													1579.9	0.00115
1580.38	0.2615													1580.38	0.00269
1580.86	0.26839													1580.86	0.00417
1581.34	0.27528													1581.34	0.00561
1581.83	0.28221													1581.83	0.00704
1582.31	0.28918													1582.31	0.00846
1582.79	0.29618													1582.79	0.00987
1583.27	0.30319													1583.27	0.01125
1583.75	0.31018													1583.75	0.01257
1584.23	0.3171													1584.23	0.01378
1584.72	0.32391													1584.72	0.01485
1585.2	0.3306													1585.2	0.01576
1585.68	0.33713													1585.68	0.0165
1586.16	0.34351													1586.16	0.01705
1586.65	0.34973													1586.65	0.01743
1587.13	0.35578													1587.13	0.01762
1587.61	0.36167													1587.61	0.01762
1588.09	0.36737													1588.09	0.01743
1588.57	0.37289													1588.57	0.01705
1589.06	0.37822													1589.06	0.01647
1589.54	0.38337													1589.54	0.01571
1590.02	0.38832													1590.02	0.01476
1590.5	0.39309													1590.5	0.01362
1590.98	0.39766													1590.98	0.0123
1591.47	0.40205													1591.47	0.01081
1591.95	0.40626													1591.95	0.00915
1592.43	0.4103													1592.43	0.00735
1592.91	0.41421													1592.91	0.00544
1593.4	0.41801													1593.4	0.00344
1593.88	0.42176													1593.88	0.00142
1594.36	0.42548													1594.36	-0.000583419
1594.84	0.42923													1594.84	-0.00252
1595.32	0.43304													1595.32	-0.00435
1595.81	0.43699													1595.81	-0.006
1596.29	0.44111													1596.29	-0.00742
1596.77	0.44549													1596.77	-0.00853
1597.25	0.45017													1597.25	-0.00929
1597.73	0.45521													1597.73	-0.00961
1598.22	0.46065													1598.22	-0.00948
1598.7	0.46648													1598.7	-0.00887
1599.18	0.47271													1599.18	-0.00779
1599.66	0.4793													1599.66	-0.00628
1600.14	0.48619													1600.14	-0.00437
1600.63	0.49332													1600.63	-0.00214
1601.11	0.50061													1601.11	0.000332506
1601.59	0.50794													1601.59	0.00294
1602.07	0.5152													1602.07	0.00558
1602.56	0.52227													1602.56	0.00814
1603.04	0.52904													1603.04	0.0105
1603.52	0.53541													1603.52	0.01257
1604	0.54132													1604	0.01429
1604.48	0.5467													1604.48	0.01561
1604.97	0.55154													1604.97	0.0165
1605.45	0.55581													1605.45	0.01695
1605.93	0.55952													1605.93	0.01695
1606.41	0.56266													1606.41	0.01653
1606.89	0.56527													1606.89	0.0157
1607.38	0.5674													1607.38	0.01453
1607.86	0.56909													1607.86	0.01306
1608.34	0.57041													1608.34	0.01136
1608.82	0.57143													1608.82	0.00951
1609.31	0.5722													1609.31	0.00754
1609.79	0.57277													1609.79	0.00553
1610.27	0.57318													1610.27	0.00351
1610.75	0.57348													1610.75	0.00153
1611.23	0.57371													1611.23	-0.000357813
1611.72	0.57391													1611.72	-0.00212
1612.2	0.57412													1612.2	-0.00372
1612.68	0.57434													1612.68	-0.00514
1613.16	0.57459													1613.16	-0.00637
1613.64	0.57486													1613.64	-0.00743
1614.13	0.57513													1614.13	-0.00832
1614.61	0.57541													1614.61	-0.00903
1615.09	0.57571													1615.09	-0.00955
1615.57	0.57608													1615.57	-0.00985
1616.06	0.57653													1616.06	-0.00989
1616.54	0.57711													1616.54	-0.00965
1617.02	0.57781													1617.02	-0.00914
1617.5	0.57864													1617.5	-0.00834
1617.98	0.5796													1617.98	-0.00729
1618.47	0.58068													1618.47	-0.00601
1618.95	0.58192													1618.95	-0.0045
1619.43	0.58334													1619.43	-0.0028
1619.91	0.58499													1619.91	-0.00094985
1620.39	0.58691													1620.39	0.000994642
1620.88	0.58916													1620.88	0.00293
1621.36	0.59183													1621.36	0.00473
1621.84	0.59504													1621.84	0.00627
1622.32	0.599													1622.32	0.00739
1622.81	0.60399													1622.81	0.00802
1623.29	0.6104													1623.29	0.0081
1623.77	0.61873													1623.77	0.00766
1624.25	0.62953													1624.25	0.00679
1624.73	0.6434													1624.73	0.00567
1625.21	0.66082													1625.21	0.00448
1625.7	0.68211													1625.7	0.00341
1626.18	0.70727													1626.18	0.00247
1626.66	0.73588													1626.66	0.00176
1627.14	0.7671													1627.14	0.00108
1627.63	0.79974													1627.63	0.000264918
1628.11	0.83233													1628.11	-0.00082316
1628.59	0.86326													1628.59	-0.00221
1629.07	0.89098													1629.07	-0.00376
1629.55	0.91404													1629.55	-0.00521
1630.04	0.93121													1630.04	-0.00622
1630.52	0.94156													1630.52	-0.00646
1631	0.94447													1631	-0.00563
1631.48	0.93961													1631.48	-0.0037
1631.96	0.92697													1631.96	-0.000857059
1632.45	0.90682													1632.45	0.00252
1632.93	0.87974													1632.93	0.00587
1633.41	0.84657													1633.41	0.00858
1633.89	0.80845													1633.89	0.01014
1634.38	0.76678													1634.38	0.01018
1634.86	0.72312													1634.86	0.00872
1635.34	0.67911													1635.34	0.00578
1635.82	0.63637													1635.82	0.00187
1636.3	0.59631													1636.3	-0.00243
1636.79	0.56002													1636.79	-0.00659
1637.27	0.52816													1637.27	-0.01013
1637.75	0.50096													1637.75	-0.01281
1638.23	0.47825													1638.23	-0.01457
1638.71	0.45957													1638.71	-0.01545
1639.2	0.44429													1639.2	-0.01572
1639.68	0.43175													1639.68	-0.01554
1640.16	0.42128													1640.16	-0.01511
1640.64	0.41233													1640.64	-0.01461
1641.12	0.40444													1641.12	-0.01412
1641.61	0.39727													1641.61	-0.0137
1642.09	0.3906													1642.09	-0.01335
1642.57	0.38431													1642.57	-0.013
1643.05	0.37829													1643.05	-0.01265
1643.54	0.37249													1643.54	-0.01225
1644.02	0.36686													1644.02	-0.0118
1644.5	0.36133													1644.5	-0.01131
1644.98	0.35589													1644.98	-0.01077
1645.46	0.35052													1645.46	-0.0102
1645.95	0.34525													1645.95	-0.00955
1646.43	0.3401													1646.43	-0.00878
1646.91	0.33512													1646.91	-0.00785
1647.39	0.3303													1647.39	-0.00679
1647.88	0.32562													1647.88	-0.00561
1648.36	0.32104													1648.36	-0.00434
1648.84	0.31654													1648.84	-0.00303
1649.32	0.31207													1649.32	-0.0017
1649.8	0.30763													1649.8	-0.000376743
1650.29	0.3032													1650.29	0.000922722
1650.77	0.29875													1650.77	0.00217
1651.25	0.29426													1651.25	0.00335
1651.73	0.28968													1651.73	0.0044
1652.21	0.28499													1652.21	0.00529
1652.7	0.28014													1652.7	0.00598
1653.18	0.27512													1653.18	0.00645
1653.66	0.26991													1653.66	0.00668
1654.14	0.26451													1654.14	0.00667
1654.62	0.25892													1654.62	0.00642
1655.11	0.25314													1655.11	0.00594
1655.59	0.24718													1655.59	0.00521
1656.07	0.24107													1656.07	0.00427
1656.55	0.23485													1656.55	0.00316
1657.04	0.22857													1657.04	0.00192
1657.52	0.22229													1657.52	0.000622706
1658	0.21606													1658	-0.000682213
1658.48	0.20993													1658.48	-0.00196
1658.96	0.20391													1658.96	-0.00319
1659.45	0.198													1659.45	-0.00438
1659.93	0.19223													1659.93	-0.0055
1660.41	0.18661													1660.41	-0.00653
1660.89	0.18118													1660.89	-0.00746
1661.37	0.17594													1661.37	-0.00826
1661.86	0.17092													1661.86	-0.00892
1662.34	0.16614													1662.34	-0.00941
1662.82	0.1616													1662.82	-0.00974
1663.3	0.1573													1663.3	-0.00989
1663.79	0.15324													1663.79	-0.00988
1664.27	0.14941													1664.27	-0.00972
1664.75	0.14579													1664.75	-0.00941
1665.23	0.14239													1665.23	-0.00897
1665.71	0.13919													1665.71	-0.0084
1666.19	0.13619													1666.19	-0.00771
1666.68	0.13337													1666.68	-0.00692
1667.16	0.1307													1667.16	-0.00604
1667.64	0.12818													1667.64	-0.00509
1668.12	0.12578													1668.12	-0.00409
1668.61	0.12349													1668.61	-0.00306
1669.09	0.12133													1669.09	-0.00198
1669.57	0.11928													1669.57	-0.000858
1670.05	0.11735													1670.05	0.000311713
1670.53	0.11553													1670.53	0.00152
1671.02	0.11382													1671.02	0.00277
1671.5	0.11219													1671.5	0.00403
1671.98	0.11064													1671.98	0.00528
1672.46	0.10913													1672.46	0.00652
1672.94	0.10767													1672.94	0.00773
1673.43	0.10625													1673.43	0.00891
1673.91	0.10487													1673.91	0.01007
1674.39	0.10352													1674.39	0.01119
1674.87	0.10219													1674.87	0.01227
1675.36	0.10087													1675.36	0.01329
1675.84	0.09954													1675.84	0.01424
1676.32	0.09817													1676.32	0.01508
1676.8	0.09677													1676.8	0.01583
1677.28	0.09532													1677.28	0.01647
1677.77	0.09385													1677.77	0.01703
1678.25	0.09235													1678.25	0.0175
1678.73	0.09086													1678.73	0.01792
1679.21	0.08939													1679.21	0.01831
1679.69	0.08798													1679.69	0.0187
1680.18	0.08665													1680.18	0.01912
1680.66	0.08543													1680.66	0.01958
1681.14	0.0843													1681.14	0.02009
1681.62	0.08328													1681.62	0.02065
1682.11	0.08234													1682.11	0.02124
1682.59	0.08146													1682.59	0.02185
1683.07	0.08064													1683.07	0.02247
1683.55	0.07985													1683.55	0.02307
1684.03	0.0791													1684.03	0.02367
1684.52	0.07839													1684.52	0.02424
1685	0.0777													1685	0.02481
1685.48	0.07704													1685.48	0.02536
1685.96	0.07638													1685.96	0.02587
1686.44	0.0757													1686.44	0.02632
1686.93	0.07498													1686.93	0.02669
1687.41	0.07418													1687.41	0.02694
1687.89	0.0733													1687.89	0.02707
1688.37	0.07234													1688.37	0.02708
1688.86	0.07132													1688.86	0.027
1689.34	0.07029													1689.34	0.02687
1689.82	0.06928													1689.82	0.02673
1690.3	0.06831													1690.3	0.0266
1690.78	0.06742													1690.78	0.02651
1691.27	0.06658													1691.27	0.02645
1691.75	0.06579													1691.75	0.0264
1692.23	0.06501													1692.23	0.02634
1692.71	0.0642													1692.71	0.02622
1693.19	0.06336													1693.19	0.02604
1693.68	0.06249													1693.68	0.0258
1694.16	0.06161													1694.16	0.02553
1694.64	0.06073													1694.64	0.02524
1695.12	0.05991													1695.12	0.02497
1695.6	0.05915													1695.6	0.02474
1696.09	0.05846													1696.09	0.02458
1696.57	0.05786													1696.57	0.02447
1697.05	0.05731													1697.05	0.02439
1697.53	0.0568													1697.53	0.02433
1698.02	0.05628													1698.02	0.02424
1698.5	0.05575													1698.5	0.02412
1698.98	0.05519													1698.98	0.02396
1699.46	0.05461													1699.46	0.02376
1699.94	0.05404													1699.94	0.02355
1700.43	0.05348													1700.43	0.02334
1700.91	0.05295													1700.91	0.02314
1701.39	0.05246													1701.39	0.02296
1701.87	0.05199													1701.87	0.02279
1702.35	0.05152													1702.35	0.02261
1702.84	0.05102													1702.84	0.02239
1703.32	0.05049													1703.32	0.02212
1703.8	0.04992													1703.8	0.02179
1704.28	0.04932													1704.28	0.02143
1704.77	0.0487													1704.77	0.02104
1705.25	0.0481													1705.25	0.02065
1705.73	0.04753													1705.73	0.02028
1706.21	0.047													1706.21	0.01995
1706.69	0.04652													1706.69	0.01966
1707.17	0.04608													1707.17	0.01939
1707.66	0.04565													1707.66	0.01914
1708.14	0.04523													1708.14	0.01887
1708.62	0.04478													1708.62	0.01857
1709.1	0.04428													1709.1	0.01822
1709.59	0.04374													1709.59	0.01781
1710.07	0.04314													1710.07	0.01734
1710.55	0.04249													1710.55	0.01682
1711.03	0.04182													1711.03	0.01627
1711.51	0.04114													1711.51	0.0157
1712	0.04047													1712	0.01513
1712.48	0.03982													1712.48	0.01458
1712.96	0.03922													1712.96	0.01407
1713.44	0.03867													1713.44	0.01361
1713.92	0.03817													1713.92	0.0132
1714.41	0.03774													1714.41	0.01285
1714.89	0.03737													1714.89	0.01256
1715.37	0.03706													1715.37	0.01231
1715.85	0.03679													1715.85	0.01211
1716.34	0.03655													1716.34	0.01194
1716.82	0.03635													1716.82	0.0118
1717.3	0.03618													1717.3	0.01168
1717.78	0.03602													1717.78	0.01158
1718.26	0.03588													1718.26	0.01149
1718.75	0.03574													1718.75	0.01139
1719.23	0.03558													1719.23	0.01128
1719.71	0.0354													1719.71	0.01115
1720.19	0.03519													1720.19	0.01098
1720.67	0.03494													1720.67	0.01076
1721.16	0.03464													1721.16	0.0105
1721.64	0.03431													1721.64	0.0102
1722.12	0.03394													1722.12	0.00987
1722.6	0.03356													1722.6	0.00952
1723.09	0.03317													1723.09	0.00916
1723.57	0.03278													1723.57	0.00879
1724.05	0.03239													1724.05	0.00842
1724.53	0.03198													1724.53	0.00804
1725.01	0.03156													1725.01	0.00764
1725.5	0.0311													1725.5	0.0072
1725.98	0.03058													1725.98	0.0067
1726.46	0.03													1726.46	0.00614
1726.94	0.02937													1726.94	0.00552
1727.42	0.02869													1727.42	0.00486
1727.91	0.028													1727.91	0.00418
1728.39	0.02731													1728.39	0.00351
1728.87	0.02667													1728.87	0.00288
1729.35	0.02607													1729.35	0.0023
1729.84	0.02555													1729.84	0.00178
1730.32	0.0251													1730.32	0.00134
1730.8	0.02471													1730.8	0.000965239
1731.28	0.02437													1731.28	0.000639069
1731.76	0.02407													1731.76	0.000350007
1732.24	0.0238													1732.24	8.63489e-05
1732.73	0.02355													1732.73	-0.000158571
1733.21	0.02331													1733.21	-0.000386399
1733.69	0.0231													1733.69	-0.00059652
1734.17	0.0229													1734.17	-0.000789315
1734.66	0.02271													1734.66	-0.000968739
1735.14	0.02253													1735.14	-0.00114
1735.62	0.02234													1735.62	-0.00133
1736.1	0.02213													1736.1	-0.00154
1736.58	0.02187													1736.58	-0.00179
1737.07	0.02157													1737.07	-0.00209
1737.55	0.02121													1737.55	-0.00244
1738.03	0.02082													1738.03	-0.00283
1738.51	0.0204													1738.51	-0.00325
1738.99	0.01998													1738.99	-0.00366
1739.48	0.01957													1739.48	-0.00407
1739.96	0.0192													1739.96	-0.00444
1740.44	0.01886													1740.44	-0.00478
1740.92	0.01855													1740.92	-0.00509
1741.4	0.01825													1741.4	-0.00538
1741.89	0.01795													1741.89	-0.00568
1742.37	0.01763													1742.37	-0.00599
1742.85	0.01728													1742.85	-0.00634
1743.33	0.01689													1743.33	-0.00673
1743.82	0.01646													1743.82	-0.00716
1744.3	0.01601													1744.3	-0.00761
1744.78	0.01555													1744.78	-0.00807
1745.26	0.01511													1745.26	-0.00851
1745.74	0.0147													1745.74	-0.00892
1746.23	0.01433													1746.23	-0.00929
1746.71	0.01401													1746.71	-0.0096
1747.19	0.01375													1747.19	-0.00986
1747.67	0.01354													1747.67	-0.01007
1748.15	0.01337													1748.15	-0.01024
1748.64	0.01324													1748.64	-0.01038
1749.12	0.01313													1749.12	-0.01048
1749.6	0.01304													1749.6	-0.01057
1750.08	0.01296													1750.08	-0.01065
1750.57	0.0129													1750.57	-0.01071
1751.05	0.01286													1751.05	-0.01075
1751.53	0.01283													1751.53	-0.01078
1752.01	0.0128													1752.01	-0.01081
1752.49	0.01276													1752.49	-0.01084
1752.98	0.01271													1752.98	-0.01089
1753.46	0.01264													1753.46	-0.01097
1753.94	0.01252													1753.94	-0.01109
1754.42	0.01236													1754.42	-0.01125
1754.9	0.01216													1754.9	-0.01144
1755.39	0.01194													1755.39	-0.01167
1755.87	0.0117													1755.87	-0.0119
1756.35	0.01147													1756.35	-0.01213
1756.83	0.01126													1756.83	-0.01234
1757.32	0.01109													1757.32	-0.01252
1757.8	0.01095													1757.8	-0.01266
1758.28	0.01084													1758.28	-0.01277
1758.76	0.01076													1758.76	-0.01285
1759.24	0.01069													1759.24	-0.01291
1759.73	0.01062													1759.73	-0.01298
1760.21	0.01055													1760.21	-0.01305
1760.69	0.01048													1760.69	-0.01313
1761.17	0.0104													1761.17	-0.0132
1761.65	0.01033													1761.65	-0.01328
1762.14	0.01026													1762.14	-0.01334
1762.62	0.0102													1762.62	-0.0134
1763.1	0.01015													1763.1	-0.01346
1763.58	0.01008													1763.58	-0.01352
1764.07	0.00999													1764.07	-0.01361
1764.55	0.00987													1764.55	-0.01374
1765.03	0.0097													1765.03	-0.0139
1765.51	0.00949													1765.51	-0.01411
1765.99	0.00926													1765.99	-0.01435
1766.47	0.00901													1766.47	-0.01459
1766.96	0.00876													1766.96	-0.01484
1767.44	0.00854													1767.44	-0.01506
1767.92	0.00835													1767.92	-0.01525
1768.4	0.0082													1768.4	-0.0154
1768.89	0.00809													1768.89	-0.01551
1769.37	0.00802													1769.37	-0.01558
1769.85	0.00798													1769.85	-0.01562
1770.33	0.00796													1770.33	-0.01565
1770.82	0.00795													1770.82	-0.01566
1771.3	0.00795													1771.3	-0.01566
1771.78	0.00796													1771.78	-0.01565
1772.26	0.00798													1772.26	-0.01562
1772.74	0.00801													1772.74	-0.01559
1773.22	0.00805													1773.22	-0.01555
1773.71	0.0081													1773.71	-0.01551
1774.19	0.00813													1774.19	-0.01547
1774.67	0.00814													1774.67	-0.01546
1775.15	0.00813													1775.15	-0.01548
1775.64	0.00808													1775.64	-0.01553
1776.12	0.00799													1776.12	-0.01561
1776.6	0.00787													1776.6	-0.01573
1777.08	0.00773													1777.08	-0.01588
1777.56	0.00757													1777.56	-0.01603
1778.05	0.00742													1778.05	-0.01618
1778.53	0.00728													1778.53	-0.01632
1779.01	0.00716													1779.01	-0.01644
1779.49	0.00707													1779.49	-0.01654
1779.97	0.00699													1779.97	-0.01661
1780.46	0.00693													1780.46	-0.01668
1780.94	0.00688													1780.94	-0.01673
1781.42	0.00684													1781.42	-0.01677
1781.9	0.0068													1781.9	-0.0168
1782.38	0.00677													1782.38	-0.01683
1782.87	0.00675													1782.87	-0.01685
1783.35	0.00672													1783.35	-0.01688
1783.83	0.00668													1783.83	-0.01693
1784.31	0.00662													1784.31	-0.01699
1784.8	0.00653													1784.8	-0.01707
1785.28	0.00642													1785.28	-0.01718
1785.76	0.00629													1785.76	-0.01731
1786.24	0.00613													1786.24	-0.01747
1786.72	0.00597													1786.72	-0.01764
1787.21	0.00579													1787.21	-0.01781
1787.69	0.00562													1787.69	-0.01798
1788.17	0.00546													1788.17	-0.01814
1788.65	0.00532													1788.65	-0.01829
1789.13	0.00519													1789.13	-0.01842
1789.62	0.00507													1789.62	-0.01853
1790.1	0.00498													1790.1	-0.01862
1790.58	0.0049													1790.58	-0.0187
1791.06	0.00484													1791.06	-0.01876
1791.55	0.0048													1791.55	-0.0188
1792.03	0.00477													1792.03	-0.01883
1792.51	0.00476													1792.51	-0.01885
1792.99	0.00475													1792.99	-0.01885
1793.47	0.00475													1793.47	-0.01886
1793.96	0.00474													1793.96	-0.01886
1794.44	0.00472													1794.44	-0.01888
1794.92	0.00469													1794.92	-0.01891
1795.4	0.00464													1795.4	-0.01896
1795.88	0.00457													1795.88	-0.01903
1796.37	0.00449													1796.37	-0.01911
1796.85	0.00439													1796.85	-0.01921
1797.33	0.00429													1797.33	-0.01932
1797.81	0.00419													1797.81	-0.01941
1798.3	0.00411													1798.3	-0.0195
1798.78	0.00404													1798.78	-0.01956
1799.26	0.004													1799.26	-0.01961
1799.74	0.00397													1799.74	-0.01963
1800.22	0.00396													1800.22	-0.01964
1800.71	0.00396													1800.71	-0.01964
1801.19	0.00397													1801.19	-0.01964
1801.67	0.00397													1801.67	-0.01963
1802.15	0.00398													1802.15	-0.01962
1802.63	0.00398													1802.63	-0.01962
1803.12	0.00398													1803.12	-0.01962
1803.6	0.00397													1803.6	-0.01963
1804.08	0.00395													1804.08	-0.01965
1804.56	0.00392													1804.56	-0.01968
