# Supplementary material for: Experimental research on the influence of acid on the chemical and pore structure evolution characteristics of Wenjiaba tectonic coal
Source: PLoS One. 2024 Apr 23;19(4):e0301923. doi: 10.1371/journal.pone.0301923 (PMC11037547; doi:10.1371/journal.pone.0301923)
Supplement: S1 Data — (ZIP) [file pone.0301923.s001.zip › Experimental data/Supporting data in Figure 3ú¿b-pre-acidificationú⌐.xlsx]

## Sheet: Sheet1
						pre-acidification
Wavenumber	real spectrum	Wavenumber 1	spectral fitting 1	Wavenumber 2	spectral fitting 2	Wavenumber 3	spectral fitting 3	Wavenumber 4	spectral fitting 4	Wavenumber 5	spectral fitting 5	Wavenumber 6	spectral fitting 6	Wavenumber 7	Cumulative peak fitting	Wavenumber 8	Conventional residuals for Sheet 1 column B "pre-acidification".
1000.87	0.41199	1001.67	0.17407	1000.87	0.00858	1000.87	0.00215	1000.87	0.00215	1002.33	0.23935	1000.87	0.00215	1000.87	0.41295	1000.87	-0.000953687
1002.8	0.42071	1003.21	0.17937	1010.95	0.00981	1045.43	0.00215	1059.09	0.00215	1005.16	0.24292	1056.26	0.00215	1003.73	0.42688	1002.8	-0.00174
1004.73	0.42909	1004.67	0.18423	1030.48	0.01273	1090	0.00215	1117.31	0.00215	1007.86	0.24617	1111.64	0.00215	1006.59	0.43985	1004.73	-0.00244
1006.66	0.43722	1006.07	0.18865	1049.2	0.0163	1134.56	0.00215	1175.53	0.00215	1010.44	0.24911	1167.02	0.00215	1009.45	0.45168	1006.66	-0.00294
1008.59	0.44515	1007.4	0.19266	1067.11	0.02051	1179.12	0.00215	1233.75	0.00215	1012.9	0.25176	1222.4	0.00215	1012.31	0.46219	1008.59	-0.0031
1010.52	0.45288	1008.67	0.19626	1084.26	0.02534	1223.68	0.00215	1291.97	0.00215	1015.25	0.25413	1277.78	0.00215	1015.16	0.47123	1010.52	-0.0029
1012.45	0.46023	1009.88	0.19949	1100.63	0.03071	1268.24	0.00215	1350.19	0.00215	1017.48	0.25624	1333.16	0.00215	1018.02	0.47867	1012.45	-0.00243
1014.37	0.46717	1011.02	0.20237	1116.27	0.03653	1312.8	0.00218	1408.41	0.00215	1019.61	0.25813	1388.54	0.00215	1020.88	0.48442	1014.37	-0.00171
1016.3	0.47363	1012.1	0.20491	1131.18	0.04269	1316.69	0.00219	1466.63	0.00215	1021.63	0.2598	1443.92	0.00229	1023.74	0.48841	1016.3	-0.000762979
1018.23	0.47944	1013.12	0.20715	1145.38	0.04905	1324.2	0.00225	1524.85	0.00216	1023.55	0.26127	1448.82	0.00237	1026.6	0.49059	1018.23	0.000285873
1020.16	0.4845	1014.09	0.20912	1158.88	0.05549	1331.36	0.00239	1528.74	0.00216	1025.37	0.26256	1458.29	0.00267	1029.45	0.49097	1020.16	0.00137
1022.09	0.48874	1015	0.21083	1171.71	0.06188	1338.16	0.00265	1536.25	0.00217	1027.09	0.26369	1467.33	0.00327	1032.31	0.48959	1022.09	0.00242
1024.02	0.49208	1015.86	0.21231	1183.88	0.06811	1344.63	0.00313	1543.42	0.00221	1028.71	0.26468	1475.95	0.00436	1035.17	0.48651	1024.02	0.00339
1025.94	0.4944	1016.66	0.21358	1195.42	0.07408	1350.76	0.00389	1550.25	0.00232	1030.24	0.26553	1484.16	0.00618	1038.03	0.48183	1025.94	0.00415
1027.87	0.49573	1017.42	0.21467	1206.32	0.07972	1356.58	0.00504	1556.74	0.00259	1031.68	0.26626	1491.97	0.009	1040.89	0.47568	1027.87	0.00475
1029.8	0.49613	1018.13	0.2156	1216.63	0.08496	1362.07	0.00664	1562.91	0.0032	1033.03	0.26689	1499.38	0.01308	1043.74	0.46819	1029.8	0.00523
1031.73	0.49537	1018.79	0.21639	1226.34	0.08977	1367.27	0.00873	1568.76	0.00438	1034.3	0.26743	1506.42	0.0186	1046.6	0.45955	1031.73	0.00535
1033.66	0.49341	1019.4	0.21705	1235.48	0.09412	1372.16	0.0113	1574.31	0.00647	1035.49	0.26789	1513.09	0.02567	1049.46	0.44992	1033.66	0.00507
1035.59	0.49038	1019.97	0.21759	1244.07	0.09802	1376.77	0.0143	1579.55	0.00984	1036.6	0.26827	1519.39	0.03426	1052.32	0.43949	1035.59	0.00445
1037.52	0.48632	1020.5	0.21805	1252.13	0.10147	1381.1	0.01764	1584.5	0.01482	1037.63	0.26859	1525.35	0.0442	1055.18	0.42844	1037.52	0.00354
1039.44	0.48143	1020.99	0.21842	1259.66	0.10448	1385.16	0.02119	1589.18	0.02166	1038.59	0.26886	1530.97	0.05522	1058.03	0.41696	1039.44	0.00247
1041.37	0.47582	1021.44	0.21872	1266.69	0.10709	1388.95	0.02483	1593.57	0.03042	1039.47	0.26908	1536.25	0.06698	1060.89	0.40522	1041.37	0.00132
1043.3	0.46955	1021.85	0.21897	1273.24	0.10932	1392.49	0.02842	1597.7	0.04097	1040.29	0.26926	1541.22	0.07908	1063.75	0.39338	1043.3	0.000116315
1045.23	0.46281	1022.22	0.21916	1279.32	0.11122	1395.79	0.03187	1601.57	0.05301	1041.04	0.26941	1545.87	0.09115	1066.61	0.38159	1045.23	-0.00103
1047.16	0.45562	1022.56	0.21932	1284.95	0.1128	1398.86	0.03507	1605.19	0.06607	1041.74	0.26953	1550.23	0.10283	1069.47	0.36996	1047.16	-0.00213
1049.09	0.44803	1022.87	0.21944	1290.14	0.11412	1401.69	0.03797	1608.57	0.07963	1042.37	0.26962	1554.29	0.11385	1072.32	0.35861	1049.09	-0.0032
1051.01	0.44008	1023.15	0.21953	1294.92	0.1152	1404.31	0.04053	1611.72	0.09316	1042.94	0.2697	1558.08	0.12398	1075.18	0.34763	1051.01	-0.00425
1052.94	0.43193	1023.4	0.2196	1299.3	0.11607	1406.72	0.04275	1614.64	0.10618	1043.46	0.26976	1561.59	0.1331	1078.04	0.33708	1052.94	-0.00519
1054.87	0.42384	1023.62	0.21965	1303.31	0.11678	1408.93	0.04462	1617.35	0.11831	1043.92	0.2698	1564.85	0.14113	1080.9	0.327	1054.87	-0.00581
1056.8	0.41585	1023.82	0.21969	1306.94	0.11733	1410.95	0.04618	1619.85	0.1293	1044.34	0.26983	1567.85	0.14808	1083.76	0.31743	1056.8	-0.00611
1058.73	0.40792	1023.99	0.21971	1310.24	0.11777	1412.78	0.04745	1622.15	0.13898	1044.71	0.26986	1570.62	0.15397	1086.61	0.30837	1058.73	-0.00621
1060.66	0.40012	1024.13	0.21973	1313.2	0.11811	1414.44	0.04846	1624.25	0.1473	1045.04	0.26988	1573.15	0.15888	1089.47	0.29984	1060.66	-0.00608
1062.59	0.39247	1024.26	0.21975	1315.85	0.11836	1415.93	0.04925	1626.18	0.15429	1045.33	0.26989	1575.46	0.16291	1092.33	0.2918	1062.59	-0.00575
1064.51	0.38503	1024.37	0.21976	1318.21	0.11855	1417.27	0.04986	1627.93	0.16004	1045.58	0.2699	1577.57	0.16616	1095.19	0.28425	1064.51	-0.0052
1066.44	0.37795	1024.46	0.21976	1320.29	0.11869	1418.46	0.05032	1629.51	0.16466	1045.79	0.26991	1579.47	0.16874	1098.05	0.27714	1066.44	-0.00432
1068.37	0.37116	1024.53	0.21976	1322.11	0.11879	1419.5	0.05066	1630.93	0.16831	1045.97	0.26991	1581.18	0.17075	1100.9	0.27045	1068.37	-0.00323
1070.3	0.36463	1024.59	0.21977	1323.69	0.11886	1420.42	0.05091	1632.21	0.17113	1046.12	0.26991	1582.72	0.17228	1103.76	0.26414	1070.3	-0.00199
1072.23	0.35835	1024.64	0.21977	1325.04	0.11891	1421.22	0.05108	1633.34	0.17326	1046.24	0.26992	1584.08	0.17344	1106.62	0.25817	1072.23	-0.000648932
1074.16	0.35229	1024.67	0.21977	1326.19	0.11894	1421.9	0.0512	1634.34	0.17484	1046.34	0.26992	1585.28	0.17429	1109.48	0.2525	1074.16	0.000763321
1076.08	0.34631	1024.7	0.21977	1327.14	0.11896	1422.48	0.05128	1635.22	0.17598	1046.42	0.26992	1586.33	0.1749	1112.34	0.2471	1076.08	0.00205
1078.01	0.34022	1024.71	0.21977	1327.92	0.11898	1422.96	0.05133	1635.98	0.17678	1046.48	0.26992	1587.25	0.17533	1115.19	0.24193	1078.01	0.00304
1079.94	0.33409	1024.72	0.21977	1328.55	0.11898	1423.35	0.05136	1636.63	0.17733	1046.52	0.26992	1588.03	0.17562	1118.05	0.23695	1079.94	0.00377
1081.87	0.328	1024.73	0.21977	1329.04	0.11899	1423.67	0.05137	1637.18	0.17769	1046.55	0.26992	1588.69	0.17582	1120.91	0.23215	1081.87	0.00432
1083.8	0.32198	1024.73	0.21977	1329.4	0.11899	1423.91	0.05138	1637.64	0.17793	1046.56	0.26992	1589.24	0.17594	1123.77	0.2275	1083.8	0.00469
1085.73	0.31606	1024.73	0.21977	1329.67	0.11899	1424.1	0.05139	1638.01	0.17807	1046.57	0.26992	1589.7	0.17602	1126.63	0.22298	1085.73	0.00493
1087.65	0.3102	1024.73	0.21977	1329.84	0.11899	1424.23	0.05139	1638.31	0.17815	1046.57	0.26992	1590.06	0.17606	1129.48	0.21857	1087.65	0.00499
1089.58	0.30445	1024.74	0.21977	1329.95	0.11899	1424.32	0.05139	1638.55	0.17819	1046.58	0.26992	1590.34	0.17608	1132.34	0.21426	1089.58	0.00493
1091.51	0.29888	1024.77	0.21977	1330	0.11899	1424.37	0.05139	1638.72	0.17821	1046.58	0.26992	1590.55	0.17609	1135.2	0.21004	1091.51	0.00483
1093.44	0.29349	1024.83	0.21977	1330.02	0.11899	1424.4	0.05139	1638.85	0.17822	1046.6	0.26992	1590.7	0.1761	1138.06	0.2059	1093.44	0.00468
1095.37	0.28824	1024.93	0.21976	1330.03	0.11899	1424.41	0.05139	1638.94	0.17822	1046.65	0.26992	1590.8	0.1761	1140.92	0.20184	1095.37	0.00446
1097.3	0.2832	1025.08	0.21976	1330.03	0.11899	1424.41	0.05139	1638.99	0.17822	1046.76	0.26992	1590.87	0.1761	1143.77	0.19787	1097.3	0.00423
1099.23	0.27838	1025.28	0.21974	1330.05	0.11899	1424.41	0.05139	1639.01	0.17822	1046.93	0.26992	1590.9	0.1761	1146.63	0.19397	1099.23	0.00405
1101.15	0.27384	1025.55	0.2197	1330.12	0.11899	1424.42	0.05139	1639.02	0.17822	1047.19	0.26991	1590.91	0.1761	1149.49	0.19014	1101.15	0.00395
1103.08	0.26946	1025.9	0.21963	1330.25	0.11899	1424.45	0.05139	1639.02	0.17822	1047.56	0.2699	1590.91	0.1761	1152.35	0.1864	1103.08	0.00385
1105.01	0.26521	1026.34	0.21952	1330.46	0.11899	1424.5	0.05139	1639.03	0.17822	1048.04	0.26988	1590.91	0.1761	1155.21	0.18274	1105.01	0.00371
1106.94	0.26113	1026.87	0.21932	1330.77	0.11899	1424.59	0.05139	1639.03	0.17822	1048.67	0.26984	1590.92	0.1761	1158.06	0.17917	1106.94	0.0036
1108.87	0.25727	1027.51	0.21902	1331.21	0.11898	1424.72	0.05139	1639.05	0.17822	1049.44	0.26978	1590.96	0.1761	1160.92	0.17568	1108.87	0.00358
1110.8	0.25348	1028.27	0.21856	1331.79	0.11898	1424.91	0.05138	1639.09	0.17822	1050.39	0.26968	1591.02	0.1761	1163.78	0.17229	1110.8	0.0035
1112.72	0.24971	1029.15	0.21789	1332.54	0.11897	1425.15	0.05137	1639.16	0.17822	1051.53	0.26951	1591.12	0.1761	1166.64	0.169	1112.72	0.00333
1114.65	0.24587	1030.17	0.21693	1333.48	0.11895	1425.46	0.05136	1639.26	0.17822	1052.88	0.26926	1591.27	0.17609	1169.5	0.16581	1114.65	0.00298
1116.58	0.24193	1031.33	0.21561	1334.62	0.11892	1425.85	0.05133	1639.4	0.1782	1054.44	0.26889	1591.49	0.17608	1172.35	0.16273	1116.58	0.00244
1118.51	0.23784	1032.64	0.21381	1335.99	0.11888	1426.33	0.05128	1639.58	0.17818	1056.25	0.26837	1591.77	0.17606	1175.21	0.15975	1118.51	0.00166
1120.44	0.23362	1034.12	0.21142	1337.61	0.11881	1426.9	0.0512	1639.82	0.17813	1058.32	0.26764	1592.14	0.17601	1178.07	0.15688	1120.44	0.000681806
1122.37	0.22925	1035.78	0.2083	1339.49	0.11871	1427.57	0.05109	1640.11	0.17804	1060.66	0.26665	1592.59	0.17594	1180.93	0.15413	1122.37	-0.000514089
1124.3	0.2248	1037.62	0.20432	1341.67	0.11857	1428.36	0.05092	1640.47	0.1779	1063.3	0.26532	1593.15	0.17581	1183.79	0.15149	1124.3	-0.00186
1126.22	0.22035	1039.65	0.19932	1344.16	0.11837	1429.27	0.05068	1640.9	0.17768	1066.24	0.26358	1593.81	0.17562	1186.64	0.14897	1126.22	-0.00326
1128.15	0.21599	1041.88	0.19316	1346.98	0.11809	1430.31	0.05035	1641.41	0.17734	1069.52	0.26133	1594.6	0.17532	1189.5	0.14657	1128.15	-0.00462
1130.08	0.21178	1044.33	0.18569	1350.15	0.11773	1431.48	0.04989	1642.01	0.17684	1073.13	0.25847	1595.52	0.17488	1192.36	0.14429	1130.08	-0.00588
1132.01	0.20775	1047	0.17682	1353.69	0.11725	1432.8	0.0493	1642.69	0.17614	1077.11	0.25489	1596.58	0.17426	1195.22	0.14212	1132.01	-0.007
1133.94	0.2039	1049.9	0.16648	1357.63	0.11663	1434.28	0.04852	1643.47	0.17516	1081.47	0.25047	1597.79	0.1734	1198.08	0.14008	1133.94	-0.00799
1135.87	0.20028	1053.04	0.15468	1361.98	0.11584	1435.92	0.04753	1644.36	0.17384	1086.22	0.24508	1599.17	0.17223	1200.94	0.13815	1135.87	-0.00878
1137.8	0.19687	1056.44	0.14151	1366.76	0.11484	1437.74	0.04628	1645.36	0.17208	1091.38	0.23861	1600.71	0.17067	1203.79	0.13634	1137.8	-0.00941
1139.72	0.1937	1060.09	0.12716	1372	0.11361	1439.74	0.04475	1646.48	0.16978	1096.98	0.23093	1602.43	0.16863	1206.65	0.13465	1139.72	-0.00982
1141.65	0.19092	1064.02	0.11193	1377.72	0.11209	1441.92	0.04291	1647.72	0.16683	1103.02	0.22197	1604.35	0.16602	1209.51	0.13307	1141.65	-0.00989
1143.58	0.18861	1068.23	0.09623	1383.93	0.11024	1444.31	0.04073	1649.09	0.16313	1109.53	0.21164	1606.47	0.16273	1212.37	0.1316	1143.58	-0.00953
1145.51	0.18671	1072.72	0.08055	1390.66	0.10804	1446.9	0.0382	1650.59	0.15855	1116.51	0.19993	1608.8	0.15865	1215.23	0.13024	1145.51	-0.00878
1147.44	0.18523	1077.52	0.06543	1397.93	0.10542	1449.71	0.03534	1652.24	0.15299	1124	0.18687	1611.35	0.15367	1218.08	0.12899	1147.44	-0.00765
1149.37	0.18412	1082.62	0.05141	1405.76	0.10236	1452.74	0.03217	1654.04	0.14635	1132.01	0.17254	1614.14	0.14771	1220.94	0.12785	1149.37	-0.00619
1151.3	0.18322	1088.05	0.03896	1414.17	0.09882	1456	0.02876	1656	0.13857	1140.54	0.15712	1617.16	0.14068	1223.8	0.1268	1151.3	-0.00455
1153.22	0.18243	1093.8	0.02841	1423.18	0.09477	1459.51	0.02519	1658.12	0.12964	1149.63	0.14085	1620.44	0.13256	1226.66	0.12585	1153.22	-0.00285
1155.15	0.18161	1099.89	0.01994	1432.81	0.09021	1463.27	0.02156	1660.41	0.1196	1159.29	0.12406	1623.98	0.12336	1229.52	0.12499	1155.15	-0.0012
1157.08	0.18057	1106.33	0.01353	1443.08	0.08513	1467.28	0.018	1662.88	0.10856	1169.53	0.10714	1627.79	0.11313	1232.37	0.12423	1157.08	0.00017811
1159.01	0.1794	1113.13	0.00897	1454.01	0.07957	1471.57	0.01465	1665.52	0.09671	1180.37	0.09051	1631.89	0.10204	1235.23	0.12355	1159.01	0.00139
1160.94	0.17805	1120.29	0.00595	1465.63	0.07357	1476.13	0.01162	1668.36	0.08434	1191.83	0.07463	1636.27	0.09029	1238.09	0.12295	1160.94	0.00239
1162.87	0.17649	1127.83	0.00411	1477.95	0.06719	1480.97	0.009	1671.39	0.07179	1203.93	0.05993	1640.96	0.07818	1240.95	0.12242	1162.87	0.00312
1164.79	0.17472	1135.76	0.00308	1490.99	0.06054	1486.11	0.00686	1674.63	0.05947	1216.68	0.04676	1645.96	0.06606	1243.81	0.12197	1164.79	0.0036
1166.72	0.17281	1144.08	0.00255	1504.78	0.05374	1491.55	0.00521	1678.07	0.04781	1230.11	0.0354	1651.29	0.05432	1246.66	0.12159	1166.72	0.0039
1168.65	0.17076	1152.81	0.0023	1519.34	0.04691	1497.31	0.00401	1681.73	0.03719	1244.22	0.02598	1656.94	0.04334	1249.52	0.12127	1168.65	0.00401
1170.58	0.16865	1161.96	0.00221	1534.68	0.04023	1503.38	0.00321	1685.61	0.02793	1259.03	0.01851	1662.94	0.03348	1252.38	0.121	1170.58	0.00402
1172.51	0.16651	1166.69	0.00218	1550.83	0.03383	1509.78	0.0027	1689.72	0.02025	1274.57	0.01286	1669.3	0.025	1255.24	0.1208	1172.51	0.00395
1174.44	0.16437	1229.56	0.00215	1567.8	0.02787	1516.51	0.00242	1694.06	0.01421	1290.85	0.0088	1676.01	0.01805	1258.1	0.12064	1174.44	0.00382
1176.37	0.16225	1292.43	0.00215	1585.63	0.02247	1523.6	0.00227	1698.64	0.00972	1307.89	0.00605	1683.1	0.01265	1260.95	0.12052	1176.37	0.00367
1178.29	0.16007	1355.3	0.00215	1604.33	0.01774	1531.03	0.0022	1703.47	0.00661	1325.7	0.0043	1690.57	0.00869	1263.81	0.12045	1178.29	0.00341
1180.22	0.15778	1418.17	0.00215	1623.91	0.01372	1534.88	0.00218	1708.56	0.00459	1334.9	0.00371	1698.44	0.00597	1266.67	0.12041	1180.22	0.00298
1182.15	0.15546	1481.05	0.00215	1644.41	0.01044	1578.3	0.00215	1713.91	0.00338	1411.65	0.00222	1706.7	0.00423	1269.53	0.12041	1182.15	0.00247
1184.08	0.15318	1543.92	0.00215	1665.84	0.00786	1621.72	0.00215	1719.52	0.00272	1488.4	0.00216	1715.38	0.00319	1272.39	0.12043	1184.08	0.00194
1186.01	0.1511	1606.79	0.00215	1688.22	0.00592	1665.14	0.00215	1725.41	0.00239	1565.15	0.00215	1724.49	0.00263	1275.24	0.12047	1186.01	0.00158
1187.93	0.14925	1669.66	0.00215	1711.57	0.00452	1708.56	0.00215	1728.46	0.0023	1641.9	0.00215	1734.03	0.00235	1278.1	0.12053	1187.93	0.00138
1189.86	0.14757	1732.53	0.00215	1723.62	0.004	1751.98	0.00215	1761.93	0.00215	1718.65	0.00215	1738.96	0.00228	1280.96	0.12061	1189.86	0.00129
1191.79	0.14603	1795.4	0.00215	1795.4	0.00251	1795.4	0.00215	1795.4	0.00215	1795.4	0.00215	1795.4	0.00215	1283.82	0.1207	1191.79	0.0013
1193.72	0.14459													1286.68	0.12079	1193.72	0.00134
1195.65	0.14314													1289.53	0.12089	1195.65	0.00134
1197.58	0.1417													1292.39	0.12099	1197.58	0.00128
1199.51	0.14031													1295.25	0.12108	1199.51	0.00121
1201.43	0.13895													1298.11	0.12117	1201.43	0.00113
1203.36	0.13764													1300.97	0.12125	1203.36	0.00103
1205.29	0.13642													1303.82	0.12131	1205.29	0.000979755
1207.22	0.13523													1306.68	0.12136	1207.22	0.000907887
1209.15	0.13411													1309.54	0.12139	1209.15	0.000851173
1211.08	0.13307													1312.4	0.12141	1211.08	0.000821266
1213.01	0.13209													1315.26	0.1214	1213.01	0.000801558
1214.93	0.13118													1318.11	0.12138	1214.93	0.000799899
1216.86	0.13036													1320.97	0.12133	1216.86	0.000847596
1218.79	0.12961													1323.83	0.12126	1218.79	0.000913756
1220.72	0.12898													1326.69	0.12117	1220.72	0.00105
1222.65	0.12842													1329.55	0.12106	1222.65	0.00121
1224.58	0.1279													1332.4	0.12094	1224.58	0.00136
1226.51	0.12738													1335.26	0.1208	1226.51	0.00148
1228.43	0.12689													1338.12	0.12067	1228.43	0.00158
1230.36	0.1264													1340.98	0.12054	1230.36	0.00164
1232.29	0.12598													1343.84	0.12042	1232.29	0.00173
1234.22	0.12558													1346.69	0.12032	1234.22	0.0018
1236.15	0.12518													1349.55	0.12027	1236.15	0.00184
1238.08	0.12481													1352.41	0.12026	1238.08	0.00186
1240	0.12444													1355.27	0.12033	1240	0.00186
1241.93	0.12405													1358.13	0.12048	1241.93	0.0018
1243.86	0.12371													1360.98	0.12074	1243.86	0.00175
1245.79	0.12338													1363.84	0.12112	1245.79	0.00168
1247.72	0.12295													1366.7	0.12164	1247.72	0.00149
1249.65	0.12242													1369.56	0.12232	1249.65	0.00117
1251.58	0.12188													1372.42	0.12317	1251.58	0.000807169
1253.5	0.12135													1375.27	0.1242	1253.5	0.000431328
1255.43	0.12087													1378.13	0.12541	1255.43	8.31806e-05
1257.36	0.12037													1380.99	0.1268	1257.36	-0.0003073
1259.29	0.11983													1383.85	0.12835	1259.29	-0.000757091
1261.22	0.11933													1386.71	0.13006	1261.22	-0.00118
1263.15	0.11893													1389.56	0.13188	1263.15	-0.00153
1265.07	0.11859													1392.42	0.13378	1265.07	-0.00184
1267	0.11824													1395.28	0.13572	1267	-0.00216
1268.93	0.11789													1398.14	0.13764	1268.93	-0.00252
1270.86	0.11756													1401	0.13947	1270.86	-0.00285
1272.79	0.11724													1403.85	0.14117	1272.79	-0.00319
1274.72	0.11697													1406.71	0.14264	1274.72	-0.00349
1276.64	0.11685													1409.57	0.14385	1276.64	-0.00365
1278.57	0.11692													1412.43	0.1447	1278.57	-0.00363
1280.5	0.11706													1415.29	0.14516	1280.5	-0.00353
1282.43	0.11725													1418.14	0.14518	1282.43	-0.00341
1284.36	0.11752													1421	0.14471	1284.36	-0.00319
1286.29	0.1179													1423.86	0.14374	1286.29	-0.00288
1288.22	0.11837													1426.72	0.14225	1288.22	-0.00247
1290.14	0.11889													1429.58	0.14026	1290.14	-0.00202
1292.07	0.11937													1432.43	0.13778	1292.07	-0.00161
1294	0.11988													1435.29	0.13485	1294	-0.00116
1295.93	0.12038													1438.15	0.13151	1295.93	-0.000721502
1297.86	0.12088													1441.01	0.12784	1297.86	-0.000278695
1299.79	0.12137													1443.87	0.12388	1299.79	0.000152114
1301.71	0.12183													1446.72	0.11971	1301.71	0.000565956
1303.64	0.1222													1449.58	0.1154	1303.64	0.000891085
1305.57	0.12248													1452.44	0.11103	1305.57	0.00113
1307.5	0.12273													1455.3	0.10666	1307.5	0.00136
1309.43	0.12296													1458.16	0.10235	1309.43	0.00157
1311.36	0.12308													1461.01	0.09817	1311.36	0.00168
1313.29	0.12314													1463.87	0.09417	1313.29	0.00173
1315.21	0.12328													1466.73	0.09038	1315.21	0.00188
1317.14	0.12318													1469.59	0.08685	1317.14	0.00179
1319.07	0.12267													1472.45	0.08359	1319.07	0.00131
1321	0.12205													1475.3	0.08063	1321	0.000721756
1322.93	0.1215													1478.16	0.07798	1322.93	0.000218162
1324.86	0.12099													1481.02	0.07566	1324.86	-0.000232271
1326.79	0.12046													1483.88	0.07366	1326.79	-0.000706408
1328.71	0.11991													1486.74	0.072	1328.71	-0.00118
1330.64	0.11943													1489.59	0.07069	1330.64	-0.00159
1332.57	0.11901													1492.45	0.06971	1332.57	-0.00192
1334.5	0.11872													1495.31	0.06909	1334.5	-0.00212
1336.43	0.11856													1498.17	0.06883	1336.43	-0.00219
1338.36	0.11853													1501.03	0.06893	1338.36	-0.00213
1340.28	0.11839													1503.88	0.06942	1340.28	-0.00218
1342.21	0.11819													1506.74	0.07029	1342.21	-0.0023
1344.14	0.11817													1509.6	0.07157	1344.14	-0.00224
1346.07	0.11826													1512.46	0.07326	1346.07	-0.00208
1348	0.11849													1515.32	0.07539	1348	-0.0018
1349.93	0.11896													1518.17	0.07795	1349.93	-0.0013
1351.86	0.11944													1521.03	0.08096	1351.86	-0.000821116
1353.78	0.11996													1523.89	0.08442	1353.78	-0.000325097
1355.71	0.1206													1526.75	0.08833	1355.71	0.000258853
1357.64	0.12125													1529.61	0.09268	1357.64	0.000806423
1359.57	0.12184													1532.46	0.09747	1359.57	0.00124
1361.5	0.12244													1535.32	0.10266	1361.5	0.00164
1363.43	0.12292													1538.18	0.10823	1363.43	0.00187
1365.35	0.12337													1541.04	0.11415	1365.35	0.002
1367.28	0.12415													1543.9	0.12036	1367.28	0.00238
1369.21	0.12507													1546.75	0.12681	1369.21	0.00284
1371.14	0.126													1549.61	0.13345	1371.14	0.00324
1373.07	0.12687													1552.47	0.14021	1373.07	0.00348
1375	0.12768													1555.33	0.14701	1375	0.00359
1376.92	0.12827													1558.19	0.1538	1376.92	0.0034
1378.85	0.12892													1561.04	0.1605	1378.85	0.00318
1380.78	0.12978													1563.9	0.16705	1380.78	0.00309
1382.71	0.13061													1566.76	0.1734	1382.71	0.00289
1384.64	0.13129													1569.62	0.1795	1384.64	0.00248
1386.57	0.13184													1572.48	0.18533	1386.57	0.00187
1388.5	0.13248													1575.33	0.19088	1388.5	0.00129
1390.42	0.13323													1578.19	0.19616	1390.42	0.000785502
1392.35	0.13409													1581.05	0.20121	1392.35	0.000358335
1394.28	0.135													1583.91	0.20607	1394.28	-4.03406e-05
1396.21	0.13546													1586.77	0.21081	1396.21	-0.000885783
1398.14	0.13587													1589.62	0.21553	1398.14	-0.00177
1400.07	0.13668													1592.48	0.22031	1400.07	-0.00221
1401.99	0.13735													1595.34	0.22523	1401.99	-0.00273
1403.92	0.13798													1598.2	0.23036	1403.92	-0.00323
1405.85	0.13874													1601.06	0.23577	1405.85	-0.00349
1407.78	0.13965													1603.92	0.24144	1407.78	-0.00348
1409.71	0.14057													1606.77	0.24736	1409.71	-0.00332
1411.64	0.1413													1609.63	0.25343	1411.64	-0.0032
1413.57	0.14177													1612.49	0.25949	1413.57	-0.00317
1415.49	0.14228													1615.35	0.26535	1415.49	-0.0029
1417.42	0.14293													1618.21	0.27075	1417.42	-0.00229
1419.35	0.14339													1621.06	0.27539	1419.35	-0.00165
1421.28	0.14364													1623.92	0.27895	1421.28	-0.001
1423.21	0.14369													1626.78	0.28111	1423.21	-0.00031151
1425.14	0.14365													1629.64	0.28155	1425.14	0.00051033
1427.07	0.14331													1632.5	0.28003	1427.07	0.00127
1428.99	0.14256													1635.35	0.27634	1428.99	0.00186
1430.92	0.14151													1638.21	0.27037	1430.92	0.00236
1432.85	0.14009													1641.07	0.26209	1432.85	0.00271
1434.78	0.13841													1643.93	0.2516	1434.78	0.00301
1436.71	0.13648													1646.79	0.23905	1436.71	0.00324
1438.64	0.13427													1649.64	0.22473	1438.64	0.00336
1440.57	0.13164													1652.5	0.20896	1440.57	0.00321
1442.49	0.12854													1655.36	0.19215	1442.49	0.00273
1444.42	0.12577													1658.22	0.1747	1444.42	0.0027
1446.35	0.12301													1661.08	0.15704	1446.35	0.00275
1448.28	0.11981													1663.93	0.13959	1448.28	0.00243
1450.21	0.11638													1666.79	0.12269	1450.21	0.00194
1452.13	0.11295													1669.65	0.10666	1452.13	0.00145
1454.06	0.10924													1672.51	0.09174	1454.06	0.000703659
1455.99	0.10553													1675.37	0.07812	1455.99	-7.7727e-05
1457.92	0.10186													1678.22	0.06589	1457.92	-0.000846079
1459.85	0.09825													1681.08	0.05509	1459.85	-0.00161
1461.78	0.09521													1683.94	0.04572	1461.78	-0.00187
1463.71	0.09251													1686.8	0.0377	1463.71	-0.00189
1465.63	0.08978													1689.66	0.03095	1465.63	-0.00202
1467.56	0.08673													1692.51	0.02534	1467.56	-0.0026
1469.49	0.08362													1695.37	0.02075	1469.49	-0.00334
1471.42	0.08071													1698.23	0.01703	1471.42	-0.00401
1473.35	0.07817													1701.09	0.01405	1473.35	-0.00445
1475.28	0.07612													1703.95	0.01169	1475.28	-0.00454
1477.2	0.07433													1706.8	0.00984	1477.2	-0.0045
1479.13	0.07293													1709.66	0.00839	1479.13	-0.00422
1481.06	0.07182													1712.52	0.00727	1481.06	-0.0038
1482.99	0.07131													1715.38	0.0064	1482.99	-0.00293
1484.92	0.07078													1718.24	0.00572	1484.92	-0.00224
1486.85	0.07043													1721.09	0.0052	1486.85	-0.00151
1488.78	0.07002													1723.95	0.00479	1488.78	-0.00101
1490.7	0.07007													1726.81	0.00446	1490.7	-0.000193989
1492.63	0.07061													1729.67	0.0042	1492.63	0.000949051
1494.56	0.071													1732.53	0.00399	1494.56	0.00178
1496.49	0.07108													1735.38	0.00381	1496.49	0.00214
1498.42	0.0713													1738.24	0.00367	1498.42	0.00247
1500.35	0.07154													1741.1	0.00354	1500.35	0.00267
1502.28	0.0722													1743.96	0.00343	1502.28	0.00311
1504.2	0.07286													1746.82	0.00333	1504.2	0.00337
1506.13	0.07354													1749.67	0.00325	1506.13	0.00347
1508.06	0.07458													1752.53	0.00317	1508.06	0.00375
1509.99	0.07574													1755.39	0.0031	1509.99	0.00397
1511.92	0.07647													1758.25	0.00303	1511.92	0.00356
1513.85	0.07724													1761.11	0.00297	1513.85	0.003
1515.78	0.07848													1763.96	0.00292	1515.78	0.00271
1517.7	0.08019													1766.82	0.00287	1517.7	0.0027
1519.63	0.08214													1769.68	0.00282	1519.63	0.00271
1521.56	0.08431													1772.54	0.00277	1521.56	0.00275
1523.49	0.08641													1775.4	0.00273	1523.49	0.00251
1525.42	0.08907													1778.25	0.00269	1525.42	0.00262
1527.35	0.0917													1781.11	0.00266	1527.35	0.00249
1529.27	0.09454													1783.97	0.00262	1529.27	0.00239
1531.2	0.09707													1786.83	0.00259	1531.2	0.00176
1533.13	0.09997													1789.69	0.00256	1533.13	0.00133
1535.06	0.10324													1792.54	0.00253	1535.06	0.00108
1536.99	0.10565													1795.4	0.00251	1536.99	-0.000210547
1538.92	0.10903															1538.92	-0.000689717
1540.85	0.11266															1540.85	-0.00108
1542.77	0.11621															1542.77	-0.00167
1544.7	0.12017															1544.7	-0.00198
1546.63	0.12422															1546.63	-0.0023
1548.56	0.1283															1548.56	-0.00269
1550.49	0.13248															1550.49	-0.00302
1552.42	0.13678															1552.42	-0.0033
1554.34	0.14129															1554.34	-0.00338
1556.27	0.14613															1556.27	-0.00314
1558.2	0.1509															1558.2	-0.00294
1560.13	0.15601															1560.13	-0.00236
1562.06	0.16097															1562.06	-0.00187
1563.99	0.16592															1563.99	-0.00132
1565.91	0.17075															1565.91	-0.000794706
1567.84	0.17539															1567.84	-0.000355286
1569.77	0.17983															1569.77	8.94934e-06
1571.7	0.1844															1571.7	0.000621869
1573.63	0.18837															1573.63	0.000763595
1575.56	0.1921															1575.56	0.0008016
1577.49	0.19576															1577.49	0.000880925
1579.41	0.19936															1579.41	0.00102
1581.34	0.20263															1581.34	0.000922636
1583.27	0.20536															1583.27	0.000368234
1585.2	0.2094															1585.2	0.00118
1587.13	0.21284															1587.13	0.00144
1589.06	0.21573															1589.06	0.00114
1590.98	0.21877															1590.98	0.000980853
1592.91	0.22133															1592.91	0.000297482
1594.84	0.22391															1594.84	-0.000445522
1596.77	0.22734															1596.77	-0.000424981
1598.7	0.23108															1598.7	-0.000213124
1600.63	0.23506															1600.63	0.000121732
1602.56	0.23942															1602.56	0.000711998
1604.48	0.24371															1604.48	0.00111
1606.41	0.24786															1606.41	0.00125
1608.34	0.25207															1608.34	0.0014
1610.27	0.25626															1610.27	0.00147
1612.2	0.26035															1612.2	0.00147
1614.13	0.26414															1614.13	0.00124
1616.06	0.26776															1616.06	0.00102
1617.98	0.27106															1617.98	0.000705817
1619.91	0.27397															1619.91	0.000341221
1621.84	0.27644															1621.84	-3.69884e-05
1623.77	0.27881															1623.77	2.04397e-05
1625.7	0.28035															1625.7	-0.000123386
1627.63	0.28051															1627.63	-0.000918405
1629.55	0.27967															1629.55	-0.0019
1631.48	0.27826															1631.48	-0.00255
1633.41	0.27647															1633.41	-0.00262
1635.34	0.27381															1635.34	-0.00255
1637.27	0.27018															1637.27	-0.00242
1639.2	0.26546															1639.2	-0.00232
1641.12	0.25996															1641.12	-0.00195
1643.05	0.25411															1643.05	-0.000920141
1644.98	0.24715															1644.98	-4.1272e-05
1646.91	0.23911															1646.91	0.000655903
1648.84	0.23013															1648.84	0.00121
1650.77	0.22016															1650.77	0.00148
1652.7	0.20926															1652.7	0.00142
1654.62	0.19841															1654.62	0.00186
1656.55	0.18729															1656.55	0.00238
1658.48	0.17589															1658.48	0.00281
1660.41	0.16393															1660.41	0.00277
1662.34	0.15147															1662.34	0.00218
1664.27	0.13964															1664.27	0.00206
1666.19	0.1282															1666.19	0.00205
1668.12	0.11685															1668.12	0.00176
1670.05	0.10586															1670.05	0.00138
1671.98	0.09458															1671.98	0.000185897
1673.91	0.08412															1673.91	-0.000766113
1675.84	0.07476															1675.84	-0.00124
1677.77	0.06604															1677.77	-0.0017
1679.69	0.0588															1679.69	-0.00135
1681.62	0.05208															1681.62	-0.00113
1683.55	0.04566															1683.55	-0.00125
1685.48	0.03965															1685.48	-0.00158
1687.41	0.03423															1687.41	-0.00192
1689.34	0.02963															1689.34	-0.00201
1691.27	0.02553															1691.27	-0.00213
1693.19	0.02156															1693.19	-0.0026
1695.12	0.01749															1695.12	-0.00362
1697.05	0.01403															1697.05	-0.00443
1698.98	0.01148															1698.98	-0.0047
1700.91	0.00957															1700.91	-0.00465
1702.84	0.00773															1702.84	-0.00482
1704.77	0.00602															1704.77	-0.00509
1706.69	0.0045															1706.69	-0.0054
1708.62	0.00316															1708.62	-0.00571
1710.55	0.00239															1710.55	-0.00562
1712.48	0.00139															1712.48	-0.00589
1714.41	0.00103															1714.41	-0.00564
1716.34	0.000711723															1716.34	-0.00544
1718.26	0.000577801															1718.26	-0.00514
1720.19	0.00102															1720.19	-0.00433
1722.12	0.00125															1722.12	-0.00379
1724.05	0.00167															1724.05	-0.0031
1725.98	0.00264															1725.98	-0.00191
1727.91	0.00252															1727.91	-0.00184
1729.84	0.00198															1729.84	-0.0022
1731.76	0.00177															1731.76	-0.00227
1733.69	0.00166															1733.69	-0.00225
1735.62	0.00151															1735.62	-0.00229
1737.55	0.00123															1737.55	-0.00247
1739.48	0.000568709															1739.48	-0.00304
1741.4	3.17404e-05															1741.4	-0.00349
1743.33	0															1743.33	-0.00345
1745.26	0.000126617															1745.26	-0.00326
1747.19	0.000284817															1747.19	-0.00304
1749.12	0.000336938															1749.12	-0.00293
1751.05	0.000387054															1751.05	-0.00282
1752.98	0.000577635															1752.98	-0.00258
1754.9	0.000665701															1754.9	-0.00244
1756.83	0.000958515															1756.83	-0.00211
1758.76	0.00165															1758.76	-0.00138
1760.69	0.00274															1760.69	-0.000237467
1762.62	0.00339															1762.62	0.000443635
1764.55	0.00433															1764.55	0.00142
1766.47	0.00547															1766.47	0.0026
1768.4	0.00638															1768.4	0.00354
1770.33	0.00691															1770.33	0.0041
1772.26	0.00722															1772.26	0.00444
1774.19	0.00745															1774.19	0.0047
1776.12	0.00813															1776.12	0.0054
1778.05	0.00884															1778.05	0.00614
1779.97	0.00933															1779.97	0.00666
1781.9	0.00993															1781.9	0.00728
1783.83	0.01062															1783.83	0.00799
1785.76	0.01127															1785.76	0.00866
1787.69	0.01207															1787.69	0.00949
1789.62	0.01275															1789.62	0.01018
1791.55	0.01339															1791.55	0.01085
1793.47	0.0141															1793.47	0.01157
1795.4	0.01458															1795.4	0.01207
