# Supplementary material for: Experimental research on the influence of acid on the chemical and pore structure evolution characteristics of Wenjiaba tectonic coal
Source: PLoS One. 2024 Apr 23;19(4):e0301923. doi: 10.1371/journal.pone.0301923 (PMC11037547; doi:10.1371/journal.pone.0301923)
Supplement: S1 Data — (ZIP) [file pone.0301923.s001.zip › Experimental data/Supporting data in Figure 3ú¿c-post-acidificationú⌐.xlsx]

## Sheet: Sheet1
post-acidification
Wavenumber	real spectrum	Wavenumber 1	spectral fitting 1	Wavenumber 2	spectral fitting 2	Wavenumber 3	spectral fitting 3	Wavenumber 4	spectral fitting 4	Wavenumber 5	Cumulative peak fitting	Wavenumber 6	Conventional residuals for Sheet 1 column B "post-acidification".
2795.31	0.04032	2795.31	1.59444e-05	2795.31	1.59444e-05	2704.68	0.000703528	2795.31	1.59468e-05	2795.31	0.03885	2795.31	0.00147
2795.8	0.03992	2821.6	1.59444e-05	2811.3	1.59444e-05	2709.93	0.00117	2833.23	1.6451e-05	2796.13	0.03843	2795.8	0.00132
2796.28	0.0395	2847.89	1.59447e-05	2827.29	1.59444e-05	2714.94	0.00185	2871.15	5.02544e-05	2796.94	0.03799	2796.28	0.00114
2796.76	0.03904	2874.17	1.80849e-05	2843.28	1.59444e-05	2719.73	0.00277	2874.88	6.47661e-05	2797.76	0.03752	2796.76	0.000951071
2797.24	0.03857	2876.11	1.95287e-05	2859.27	1.59444e-05	2724.3	0.00399	2882.09	0.000109699	2798.57	0.03702	2797.24	0.000747538
2797.72	0.03807	2879.85	2.52315e-05	2875.26	1.59444e-05	2728.65	0.0055	2889.01	0.000184514	2799.38	0.0365	2797.72	0.000537034
2798.2	0.03757	2883.44	3.776e-05	2891.25	1.59444e-05	2732.79	0.00731	2895.64	0.000301261	2800.2	0.03596	2798.2	0.000323976
2798.69	0.03706	2886.87	6.27886e-05	2907.24	1.59444e-05	2736.72	0.00939	2901.97	0.000472866	2801.01	0.03539	2798.69	0.000112668
2799.17	0.03655	2890.15	0.000108606	2923.23	1.59444e-05	2740.45	0.01169	2908.03	0.000711595	2801.83	0.03481	2799.17	-9.2645e-05
2799.65	0.03604	2893.28	0.000186013	2939.22	1.59622e-05	2743.98	0.01416	2913.81	0.00103	2802.64	0.0342	2799.65	-0.00028723
2800.13	0.03553	2896.26	0.000307523	2940.22	1.59878e-05	2747.32	0.01673	2919.32	0.00143	2803.45	0.03358	2800.13	-0.000468748
2800.62	0.03504	2899.1	0.000485851	2942.16	1.61655e-05	2750.48	0.01934	2924.57	0.00191	2804.27	0.03295	2800.62	-0.000633594
2801.1	0.03455	2901.8	0.00073195	2944.01	1.68826e-05	2753.45	0.02191	2929.56	0.00247	2805.08	0.03229	2801.1	-0.00077965
2801.58	0.03408	2904.37	0.00105	2945.77	1.93166e-05	2756.25	0.0244	2934.3	0.0031	2805.9	0.03163	2801.58	-0.000905592
2802.06	0.03362	2906.81	0.00145	2947.45	2.6374e-05	2758.89	0.02674	2938.8	0.00378	2806.71	0.03095	2802.06	-0.00101
2802.54	0.03318	2909.12	0.00192	2949.04	4.41035e-05	2761.35	0.02892	2943.07	0.0045	2807.53	0.03026	2802.54	-0.0011
2803.03	0.03275	2911.3	0.00246	2950.55	8.3211e-05	2763.66	0.0309	2947.1	0.00524	2808.34	0.02956	2803.03	-0.00116
2803.51	0.03234	2913.36	0.00304	2951.98	0.000159885	2765.81	0.03267	2950.91	0.00597	2809.15	0.02885	2803.51	-0.0012
2803.99	0.03194	2915.31	0.00365	2953.34	0.000295028	2767.82	0.03422	2954.5	0.00669	2809.97	0.02814	2803.99	-0.00123
2804.47	0.03156	2917.14	0.00428	2954.61	0.000511408	2769.68	0.03558	2957.88	0.00738	2810.78	0.02742	2804.47	-0.00123
2804.95	0.03118	2918.85	0.0049	2955.82	0.000829161	2771.41	0.03673	2961.05	0.00802	2811.6	0.0267	2804.95	-0.00121
2805.44	0.03083	2920.47	0.0055	2956.95	0.00126	2773	0.03771	2964.03	0.00861	2812.41	0.02597	2805.44	-0.00118
2805.92	0.03049	2921.97	0.00606	2958.02	0.00181	2774.46	0.03852	2966.81	0.00915	2813.22	0.02525	2805.92	-0.00112
2806.4	0.03016	2923.38	0.00658	2959.02	0.00246	2775.81	0.03918	2969.41	0.00962	2814.04	0.02452	2806.4	-0.00105
2806.88	0.02985	2924.69	0.00705	2959.95	0.00319	2777.03	0.03972	2971.83	0.01004	2814.85	0.0238	2806.88	-0.000953133
2807.36	0.02956	2925.91	0.00746	2960.83	0.00398	2778.15	0.04015	2974.08	0.0104	2815.67	0.02307	2807.36	-0.000837912
2807.85	0.02928	2927.03	0.00782	2961.64	0.00478	2779.15	0.04048	2976.16	0.01071	2816.48	0.02235	2807.85	-0.00070339
2808.33	0.02902	2928.07	0.00813	2962.39	0.00557	2780.06	0.04074	2978.08	0.01096	2817.3	0.02164	2808.33	-0.00055049
2808.81	0.02877	2929.03	0.00839	2963.09	0.00632	2780.87	0.04094	2979.85	0.01118	2818.11	0.02092	2808.81	-0.000383628
2809.29	0.02853	2929.91	0.0086	2963.74	0.00701	2781.6	0.04109	2981.47	0.01135	2818.92	0.02022	2809.29	-0.00020535
2809.78	0.02829	2930.71	0.00878	2964.33	0.00763	2782.23	0.0412	2982.95	0.01149	2819.74	0.01952	2809.78	-1.94463e-05
2810.26	0.02806	2931.44	0.00892	2964.87	0.00816	2782.79	0.04128	2984.29	0.01161	2820.55	0.01884	2810.26	0.000170083
2810.74	0.02782	2932.1	0.00903	2965.37	0.00861	2783.27	0.04133	2985.51	0.0117	2821.37	0.01816	2810.74	0.000359271
2811.22	0.02758	2932.69	0.00912	2965.82	0.00899	2783.69	0.04137	2986.61	0.01176	2822.18	0.01749	2811.22	0.000544114
2811.7	0.02732	2933.22	0.00918	2966.23	0.00929	2784.04	0.0414	2987.59	0.01182	2822.99	0.01683	2811.7	0.000720581
2812.19	0.02706	2933.69	0.00923	2966.6	0.00953	2784.33	0.04141	2988.46	0.01186	2823.81	0.01618	2812.19	0.000885416
2812.67	0.02678	2934.11	0.00927	2966.93	0.00971	2784.57	0.04142	2989.23	0.01188	2824.62	0.01554	2812.67	0.00103
2813.15	0.02647	2934.47	0.00929	2967.22	0.00986	2784.76	0.04143	2989.9	0.01191	2825.44	0.01492	2813.15	0.00116
2813.63	0.02614	2934.79	0.00931	2967.48	0.00996	2784.91	0.04143	2990.48	0.01192	2826.25	0.01431	2813.63	0.00126
2814.11	0.02579	2935.06	0.00932	2967.7	0.01004	2785.03	0.04143	2990.98	0.01193	2827.07	0.01371	2814.11	0.00134
2814.6	0.02541	2935.29	0.00933	2967.9	0.01009	2785.11	0.04143	2991.41	0.01194	2827.88	0.01313	2814.6	0.00138
2815.08	0.02499	2935.48	0.00934	2968.07	0.01012	2785.16	0.04143	2991.76	0.01194	2828.69	0.01256	2815.08	0.0014
2815.56	0.02455	2935.64	0.00934	2968.21	0.01015	2785.19	0.04143	2992.05	0.01194	2829.51	0.01201	2815.56	0.00139
2816.04	0.02408	2935.76	0.00934	2968.33	0.01016	2785.21	0.04143	2992.28	0.01194	2830.32	0.01147	2816.04	0.00135
2816.53	0.02359	2935.86	0.00934	2968.43	0.01017	2785.22	0.04143	2992.46	0.01195	2831.14	0.01095	2816.53	0.00128
2817.01	0.02308	2935.93	0.00934	2968.5	0.01018	2785.22	0.04143	2992.6	0.01195	2831.95	0.01044	2817.01	0.00119
2817.49	0.02255	2935.98	0.00934	2968.56	0.01018	2785.22	0.04143	2992.69	0.01195	2832.76	0.00994	2817.49	0.00108
2817.97	0.02201	2936.02	0.00935	2968.61	0.01018	2785.22	0.04143	2992.76	0.01195	2833.58	0.00947	2817.97	0.00096373
2818.45	0.02146	2936.04	0.00935	2968.64	0.01018	2785.24	0.04143	2992.8	0.01195	2834.39	0.009	2818.45	0.000835844
2818.94	0.02091	2936.05	0.00935	2968.66	0.01018	2785.27	0.04143	2992.82	0.01195	2835.21	0.00856	2818.94	0.000704943
2819.42	0.02037	2936.06	0.00935	2968.68	0.01018	2785.33	0.04143	2992.82	0.01195	2836.02	0.00813	2819.42	0.000575203
2819.9	0.01984	2936.06	0.00935	2968.68	0.01018	2785.41	0.04143	2992.83	0.01195	2836.83	0.00771	2819.9	0.000449978
2820.38	0.01931	2936.06	0.00935	2968.69	0.01018	2785.52	0.04143	2992.83	0.01195	2837.65	0.00731	2820.38	0.00033254
2820.86	0.0188	2936.06	0.00935	2968.69	0.01018	2785.67	0.04143	2992.83	0.01195	2838.46	0.00692	2820.86	0.000222951
2821.35	0.0183	2936.07	0.00935	2968.69	0.01018	2785.86	0.04142	2992.83	0.01195	2839.28	0.00655	2821.35	0.000123372
2821.83	0.01781	2936.1	0.00935	2968.69	0.01018	2786.1	0.04141	2992.83	0.01195	2840.09	0.0062	2821.83	3.47726e-05
2822.31	0.01734	2936.14	0.00934	2968.69	0.01018	2786.39	0.0414	2992.84	0.01195	2840.91	0.00586	2822.31	-4.21033e-05
2822.79	0.01688	2936.19	0.00934	2968.7	0.01018	2786.74	0.04137	2992.85	0.01195	2841.72	0.00553	2822.79	-0.000106884
2823.28	0.01644	2936.28	0.00934	2968.72	0.01018	2787.16	0.04133	2992.86	0.01195	2842.53	0.00521	2823.28	-0.000159672
2823.76	0.01602	2936.38	0.00934	2968.74	0.01018	2787.64	0.04128	2992.88	0.01195	2843.35	0.00492	2823.76	-0.000201192
2824.24	0.01561	2936.52	0.00934	2968.77	0.01018	2788.2	0.0412	2992.9	0.01195	2844.16	0.00463	2824.24	-0.000231962
2824.72	0.01521	2936.7	0.00934	2968.82	0.01018	2788.84	0.04109	2992.93	0.01195	2844.98	0.00436	2824.72	-0.000255275
2825.2	0.01483	2936.91	0.00933	2968.87	0.01018	2789.56	0.04094	2992.96	0.01195	2845.79	0.0041	2825.2	-0.000272297
2825.69	0.01445	2937.16	0.00932	2968.94	0.01017	2790.37	0.04074	2993	0.01195	2846.6	0.00385	2825.69	-0.000284897
2826.17	0.01408	2937.46	0.0093	2969.02	0.01017	2791.28	0.04048	2993.05	0.01195	2847.42	0.00361	2826.17	-0.000294706
2826.65	0.01371	2937.81	0.00928	2969.13	0.01015	2792.29	0.04015	2993.11	0.01195	2848.23	0.00339	2826.65	-0.000302982
2827.13	0.01336	2938.21	0.00925	2969.24	0.01014	2793.4	0.03972	2993.17	0.01195	2849.05	0.00318	2827.13	-0.000310594
2827.61	0.013	2938.67	0.00921	2969.38	0.01011	2794.63	0.03918	2993.25	0.01195	2849.86	0.00297	2827.61	-0.000318014
2828.1	0.01265	2939.2	0.00915	2969.54	0.01007	2795.97	0.03852	2993.33	0.01194	2850.68	0.00278	2828.1	-0.000325299
2828.58	0.01231	2939.78	0.00907	2969.73	0.01002	2797.44	0.03771	2993.43	0.01194	2851.49	0.0026	2828.58	-0.000331569
2829.06	0.01197	2940.44	0.00896	2969.94	0.00994	2799.03	0.03673	2993.53	0.01194	2852.3	0.00243	2829.06	-0.00033783
2829.54	0.01164	2941.17	0.00883	2970.17	0.00985	2800.75	0.03558	2993.65	0.01194	2853.12	0.00227	2829.54	-0.00034298
2830.03	0.01132	2941.97	0.00866	2970.43	0.00972	2802.61	0.03422	2993.78	0.01194	2853.93	0.00212	2830.03	-0.00034686
2830.51	0.011	2942.86	0.00845	2970.72	0.00956	2804.62	0.03267	2993.92	0.01194	2854.75	0.00198	2830.51	-0.000349697
2830.99	0.01069	2943.83	0.00819	2971.04	0.00936	2806.77	0.0309	2994.08	0.01194	2855.56	0.00184	2830.99	-0.00035221
2831.47	0.01038	2944.89	0.00788	2971.39	0.00911	2809.08	0.02892	2994.25	0.01194	2856.37	0.00171	2831.47	-0.000355555
2831.95	0.01008	2946.04	0.00752	2971.78	0.0088	2811.55	0.02674	2994.43	0.01193	2857.19	0.00159	2831.95	-0.000360991
2832.44	0.00977	2947.29	0.00709	2972.2	0.00843	2814.18	0.0244	2994.63	0.01193	2858	0.00148	2832.44	-0.000368937
2832.92	0.00947	2948.64	0.00661	2972.66	0.00801	2816.98	0.02191	2994.85	0.01193	2858.82	0.00138	2832.92	-0.000381704
2833.4	0.00917	2950.09	0.00608	2973.16	0.00751	2819.96	0.01934	2995.08	0.01192	2859.63	0.00128	2833.4	-0.000396682
2833.88	0.00888	2951.64	0.0055	2973.69	0.00695	2823.11	0.01673	2995.33	0.01192	2860.45	0.00119	2833.88	-0.000414756
2834.36	0.00859	2953.31	0.00488	2974.27	0.00633	2826.45	0.01416	2995.6	0.01191	2861.26	0.0011	2834.36	-0.000433988
2834.85	0.0083	2955.1	0.00424	2974.89	0.00567	2829.99	0.01169	2995.89	0.0119	2862.07	0.00102	2834.85	-0.000452955
2835.33	0.00802	2957	0.00359	2975.55	0.00496	2833.72	0.00939	2996.19	0.01189	2862.89	0.000947154	2835.33	-0.000470401
2835.81	0.00775	2959.02	0.00296	2976.27	0.00425	2837.65	0.00731	2996.52	0.01188	2863.7	0.000877788	2835.81	-0.000485386
2836.29	0.00749	2961.18	0.00236	2977.02	0.00354	2841.78	0.0055	2996.87	0.01187	2864.52	0.000813335	2836.29	-0.000497354
2836.77	0.00723	2963.46	0.00182	2977.83	0.00286	2846.13	0.00399	2997.23	0.01185	2865.33	0.000753539	2836.77	-0.000506015
2837.26	0.00699	2965.87	0.00135	2978.69	0.00223	2850.7	0.00277	2997.62	0.01184	2866.14	0.000698149	2837.26	-0.000510676
2837.74	0.00675	2968.43	0.000957518	2979.59	0.00167	2855.49	0.00185	2998.03	0.01182	2866.96	0.000646928	2837.74	-0.000512173
2838.22	0.00653	2971.13	0.000648398	2980.56	0.0012	2860.51	0.00117	2998.47	0.0118	2867.77	0.000599652	2838.22	-0.000509851
2838.7	0.00631	2973.97	0.000417646	2981.57	0.000822516	2865.76	0.000703528	2998.92	0.01177	2868.59	0.000556105	2838.7	-0.000503567
2839.18	0.0061	2976.96	0.000255728	2982.65	0.000535542	2868.47	0.00053513	2999.4	0.01174	2869.4	0.000516083	2839.18	-0.000493283
2839.67	0.0059	2980.1	0.000149574	2983.78	0.000330603	2885.48	8.81901e-05	2999.91	0.01171	2870.22	0.000479395	2839.67	-0.000479076
2840.15	0.00571	2983.41	8.49777e-05	2984.97	0.000193863	2902.49	2.29191e-05	3000.44	0.01168	2871.03	0.000445861	2840.15	-0.000461253
2840.63	0.00553	2986.87	4.87507e-05	2986.22	0.000109192	2919.5	1.64115e-05	3001	0.01164	2871.84	0.000415312	2840.63	-0.000440255
2841.11	0.00535	2990.5	3.01683e-05	2987.53	6.0888e-05	2936.51	1.59661e-05	3001.58	0.01159	2872.66	0.000387591	2841.11	-0.000416318
2841.6	0.00519	2994.3	2.15215e-05	2988.91	3.56974e-05	2953.52	1.59451e-05	3002.19	0.01154	2873.47	0.000362554	2841.6	-0.000391089
2842.08	0.00502	2998.26	1.79033e-05	2989.63	2.85588e-05	2970.53	1.59444e-05	3002.83	0.01148	2874.29	0.000340068	2842.08	-0.000365087
2842.56	0.00487	3002.41	1.65546e-05	2997.09	1.59901e-05	2987.54	1.59444e-05	3003.5	0.01142	2875.1	0.000320011	2842.56	-0.000339254
2843.04	0.00471	3004.55	1.62688e-05	3004.55	1.59444e-05	3004.55	1.59444e-05	3004.19	0.01135	2875.91	0.000302277	2843.04	-0.000314341
2843.52	0.00456									2876.73	0.000286769	2843.52	-0.000290724
2844.01	0.00442									2877.54	0.000273407	2844.01	-0.00026818
2844.49	0.00427									2878.36	0.000262121	2844.49	-0.000245933
2844.97	0.00414									2879.17	0.000252857	2844.97	-0.000222775
2845.45	0.00401									2879.99	0.000245576	2845.45	-0.000196989
2845.93	0.00388									2880.8	0.000240254	2845.93	-0.000168021
2846.42	0.00377									2881.61	0.000236882	2846.42	-0.00013481
2846.9	0.00366									2882.43	0.00023547	2846.9	-9.71651e-05
2847.38	0.00357									2883.24	0.000236046	2847.38	-5.53714e-05
2847.86	0.00348									2884.06	0.000238654	2847.86	-1.00344e-05
2848.34	0.0034									2884.87	0.000243361	2848.34	3.8191e-05
2848.83	0.00332									2885.68	0.000250255	2848.83	8.86411e-05
2849.31	0.00325									2886.5	0.000259445	2849.31	0.000140972
2849.79	0.00319									2887.31	0.000271064	2849.79	0.000193923
2850.27	0.00312									2888.13	0.000285271	2850.27	0.00024683
2850.76	0.00306									2888.94	0.00030225	2850.76	0.00029845
2851.24	0.00301									2889.76	0.000322213	2851.24	0.00034744
2851.72	0.00295									2890.57	0.0003454	2851.72	0.000392458
2852.2	0.00289									2891.38	0.000372081	2852.2	0.000432511
2852.68	0.00282									2892.2	0.000402555	2852.68	0.000466987
2853.17	0.00276									2893.01	0.000437153	2853.17	0.000495935
2853.65	0.00269									2893.83	0.000476236	2853.65	0.0005192
2854.13	0.00262									2894.64	0.000520196	2854.13	0.000537328
2854.61	0.00255									2895.45	0.000569456	2854.61	0.000550685
2855.09	0.00248									2896.27	0.000624468	2855.09	0.000559545
2855.58	0.0024									2897.08	0.000685712	2855.58	0.000564133
2856.06	0.00233									2897.9	0.000753694	2856.06	0.000564634
2856.54	0.00225									2898.71	0.000828944	2856.54	0.00056127
2857.02	0.00217									2899.52	0.000912011	2857.02	0.000554363
2857.51	0.00209									2900.34	0.001	2857.51	0.000544373
2857.99	0.00202									2901.15	0.0011	2857.99	0.000531329
2858.47	0.00194									2901.97	0.00121	2858.47	0.000515685
2858.95	0.00186									2902.78	0.00133	2858.95	0.000497768
2859.43	0.00178									2903.6	0.00146	2859.43	0.000477946
2859.92	0.0017									2904.41	0.00161	2859.92	0.000456686
2860.4	0.00163									2905.22	0.00176	2860.4	0.000434422
2860.88	0.00155									2906.04	0.00193	2860.88	0.0004116
2861.36	0.00148									2906.85	0.00211	2861.36	0.000388552
2861.84	0.00141									2907.67	0.0023	2861.84	0.000365089
2862.33	0.00134									2908.48	0.0025	2862.33	0.000341545
2862.81	0.00127									2909.29	0.00272	2862.81	0.000317651
2863.29	0.00121									2910.11	0.00295	2863.29	0.0002937
2863.77	0.00114									2910.92	0.0032	2863.77	0.000270139
2864.26	0.00108									2911.74	0.00346	2864.26	0.000247624
2864.74	0.00102									2912.55	0.00374	2864.74	0.000226789
2865.22	0.00096952									2913.37	0.00402	2865.22	0.000208066
2865.7	0.00091917									2914.18	0.00433	2865.7	0.000191378
2866.18	0.00087182									2914.99	0.00464	2866.18	0.000176248
2866.67	0.00082651									2915.81	0.00496	2866.67	0.000161633
2867.15	0.00078222									2916.62	0.0053	2867.15	0.000146628
2867.63	0.00073809									2917.44	0.00565	2867.63	0.000130419
2868.11	0.00069375									2918.25	0.006	2868.11	0.00011268
2868.59	0.00064928									2919.06	0.00637	2868.59	9.35339e-05
2869.08	0.00060518									2919.88	0.00673	2869.08	7.35233e-05
2869.56	0.00056217									2920.69	0.00711	2869.56	5.34081e-05
2870.04	0.00052106									2921.51	0.00748	2870.04	3.4081e-05
2870.52	0.00048263									2922.32	0.00786	2870.52	1.62693e-05
2871.01	0.00044754									2923.14	0.00824	2871.01	7.15309e-07
2871.49	0.00041627									2923.95	0.00862	2871.49	-1.20665e-05
2871.97	0.00038918									2924.76	0.00899	2871.97	-2.16829e-05
2872.45	0.00036635									2925.58	0.00935	2872.45	-2.80223e-05
2872.93	0.00034761									2926.39	0.00971	2872.93	-3.12245e-05
2873.41	0.00033256									2927.21	0.01005	2873.41	-3.16608e-05
2873.9	0.00032062									2928.02	0.01038	2873.9	-2.9884e-05
2874.38	0.0003112									2928.83	0.0107	2874.38	-2.64325e-05
2874.86	0.0003038									2929.65	0.01101	2874.86	-2.18355e-05
2875.34	0.00029804									2930.46	0.01129	2875.34	-1.64228e-05
2875.83	0.00029356									2931.28	0.01156	2875.83	-1.05332e-05
2876.31	0.00028985									2932.09	0.01181	2876.31	-4.65727e-06
2876.79	0.00028605									2932.91	0.01203	2876.79	3.62886e-07
2877.27	0.00028093									2933.72	0.01223	2877.27	3.31351e-06
2877.75	0.000273									2934.53	0.01241	2877.75	2.71916e-06
2878.24	0.00026087									2935.35	0.01257	2878.24	-2.78432e-06
2878.72	0.00024357									2936.16	0.0127	2878.72	-1.41833e-05
2879.2	0.00022098									2936.98	0.01281	2879.2	-3.15739e-05
2879.68	0.0001939									2937.79	0.01289	2879.68	-5.41488e-05
2880.16	0.0001639									2938.6	0.01295	2880.16	-8.03324e-05
2880.65	0.00013302									2939.42	0.01298	2880.65	-0.000108081
2881.13	0.00010329									2940.23	0.01299	2881.13	-0.000135363
2881.61	7.639e-05									2941.05	0.01298	2881.61	-0.000160499
2882.09	5.34e-05									2941.86	0.01296	2882.09	-0.000182411
2882.58	3.479e-05									2942.68	0.01291	2882.58	-0.000200636
2883.06	2.056e-05									2943.49	0.01284	2883.06	-0.00021518
2883.54	1.042e-05									2944.3	0.01276	2883.54	-0.000226342
2884.02	3.91e-06									2945.12	0.01267	2884.02	-0.000234594
2884.5	5.7e-07									2945.93	0.01256	2884.5	-0.00024041
2884.99	0									2946.75	0.01244	2884.99	-0.000244207
2885.47	1.86e-06									2947.56	0.01232	2885.47	-0.000246345
2885.95	5.94e-06									2948.37	0.01219	2885.95	-0.000247056
2886.43	1.213e-05									2949.19	0.01206	2886.43	-0.000246488
2886.91	2.039e-05									2950	0.01194	2886.91	-0.000244687
2887.4	3.063e-05									2950.82	0.01182	2887.4	-0.000241784
2887.88	4.258e-05									2951.63	0.01172	2887.88	-0.000238083
2888.36	5.577e-05									2952.45	0.01164	2888.36	-0.000234093
2888.84	6.948e-05									2953.26	0.01159	2888.84	-0.000230575
2889.32	8.297e-05									2954.07	0.01158	2889.32	-0.000228312
2889.81	9.57e-05									2954.89	0.01162	2889.81	-0.000227894
2890.29	0.00010761									2955.7	0.01172	2890.29	-0.000229459
2890.77	0.00011926									2956.52	0.01189	2890.77	-0.000232417
2891.25	0.00013175									2957.33	0.01215	2891.25	-0.000235846
2891.74	0.00014652									2958.14	0.0125	2891.74	-0.000238276
2892.22	0.00016496									2958.96	0.01296	2892.22	-0.000238414
2892.7	0.0001881									2959.77	0.01351	2892.7	-0.000235299
2893.18	0.00021638									2960.59	0.01416	2893.18	-0.000228566
2893.66	0.00024972									2961.4	0.0149	2893.66	-0.000218372
2894.15	0.00028765									2962.21	0.01571	2894.15	-0.000205269
2894.63	0.00032959									2963.03	0.01655	2894.63	-0.000189921
2895.11	0.00037502									2963.84	0.01741	2895.11	-0.000173
2895.59	0.00042358									2964.66	0.01823	2895.59	-0.000154839
2896.07	0.00047501									2965.47	0.01898	2896.07	-0.000135851
2896.56	0.00052905									2966.29	0.01962	2896.56	-0.000116396
2897.04	0.00058541									2967.1	0.02012	2897.04	-9.68673e-05
2897.52	0.00064373									2967.91	0.02044	2897.52	-7.77299e-05
2898	0.00070368									2968.73	0.02057	2898	-5.9423e-05
2898.49	0.00076506									2969.54	0.0205	2898.49	-4.22577e-05
2898.97	0.00082781									2970.36	0.02024	2898.97	-2.65081e-05
2899.45	0.00089206									2971.17	0.01981	2899.45	-1.19656e-05
2899.93	0.00095803									2971.98	0.01923	2899.93	1.37759e-06
2900.41	0.00103									2972.8	0.01854	2900.41	1.36024e-05
2900.9	0.0011									2973.61	0.01777	2900.9	2.47889e-05
2901.38	0.00117									2974.43	0.01697	2901.38	3.49562e-05
2901.86	0.00124									2975.24	0.01617	2901.86	4.41437e-05
2902.34	0.00132									2976.06	0.01541	2902.34	5.24809e-05
2902.82	0.0014									2976.87	0.01471	2902.82	6.00983e-05
2903.31	0.00148									2977.68	0.01408	2903.31	6.69553e-05
2903.79	0.00157									2978.5	0.01354	2903.79	7.33729e-05
2904.27	0.00166									2979.31	0.01309	2904.27	7.89532e-05
2904.75	0.00175									2980.13	0.01272	2904.75	8.33163e-05
2905.24	0.00185									2980.94	0.01244	2905.24	8.60162e-05
2905.72	0.00195									2981.75	0.01223	2905.72	8.6722e-05
2906.2	0.00205									2982.57	0.01208	2906.2	8.52878e-05
2906.68	0.00215									2983.38	0.01198	2906.68	8.18143e-05
2907.16	0.00225									2984.2	0.01192	2907.16	7.63352e-05
2907.65	0.00236									2985.01	0.01188	2907.65	6.96035e-05
2908.13	0.00247									2985.83	0.01187	2908.13	6.15691e-05
2908.61	0.00259									2986.64	0.01188	2908.61	5.22649e-05
2909.09	0.00271									2987.45	0.01189	2909.09	4.16843e-05
2909.57	0.00283									2988.27	0.0119	2909.57	2.99214e-05
2910.06	0.00296									2989.08	0.01192	2910.06	1.73221e-05
2910.54	0.00309									2989.9	0.01193	2910.54	4.51458e-06
2911.02	0.00322									2990.71	0.01194	2911.02	-7.99371e-06
2911.5	0.00337									2991.52	0.01195	2911.5	-1.868e-05
2911.99	0.00352									2992.34	0.01196	2911.99	-2.71783e-05
2912.47	0.00367									2993.15	0.01195	2912.47	-3.31139e-05
2912.95	0.00384									2993.97	0.01195	2912.95	-3.64062e-05
2913.43	0.00401									2994.78	0.01193	2913.43	-3.73085e-05
2913.91	0.00419									2995.6	0.01191	2913.91	-3.60875e-05
2914.39	0.00437									2996.41	0.01189	2914.39	-3.30827e-05
2914.88	0.00456									2997.22	0.01186	2914.88	-2.85363e-05
2915.36	0.00476									2998.04	0.01182	2915.36	-2.30815e-05
2915.84	0.00496									2998.85	0.01178	2915.84	-1.62352e-05
2916.32	0.00517									2999.67	0.01173	2916.32	-8.76648e-06
2916.81	0.00538									3000.48	0.01167	2916.81	-1.16593e-06
2917.29	0.00559									3001.29	0.01161	2917.29	5.97369e-06
2917.77	0.0058									3002.11	0.01155	2917.77	1.21273e-05
2918.25	0.00602									3002.92	0.01148	2918.25	1.68172e-05
2918.73	0.00624									3003.74	0.0114	2918.73	1.96727e-05
2919.22	0.00645									3004.55	0.01132	2919.22	1.99787e-05
2919.7	0.00667											2919.7	1.89602e-05
2920.18	0.00689											2920.18	1.48025e-05
2920.66	0.0071											2920.66	9.03254e-06
2921.14	0.00732											2921.14	1.62022e-06
2921.63	0.00753											2921.63	-6.88685e-06
2922.11	0.00775											2922.11	-1.58396e-05
2922.59	0.00796											2922.59	-2.46387e-05
2923.07	0.00818											2923.07	-3.29159e-05
2923.55	0.00839											2923.55	-4.05953e-05
2924.04	0.00861											2924.04	-4.82824e-05
2924.52	0.00882											2924.52	-5.53215e-05
2925	0.00903											2925	-6.23232e-05
2925.48	0.00924											2925.48	-6.92164e-05
2925.97	0.00944											2925.97	-7.56399e-05
2926.45	0.00965											2926.45	-8.10146e-05
2926.93	0.00985											2926.93	-8.4745e-05
2927.41	0.01005											2927.41	-8.63211e-05
2927.89	0.01025											2927.89	-8.61737e-05
2928.38	0.01044											2928.38	-8.32211e-05
2928.86	0.01064											2928.86	-7.76234e-05
2929.34	0.01083											2929.34	-6.91699e-05
2929.82	0.01101											2929.82	-5.76737e-05
2930.3	0.0112											2930.3	-4.28539e-05
2930.79	0.01138											2930.79	-2.44869e-05
2931.27	0.01155											2931.27	-2.40761e-06
2931.75	0.01173											2931.75	2.32986e-05
2932.23	0.0119											2932.23	5.18999e-05
2932.72	0.01206											2932.72	8.30829e-05
2933.2	0.01222											2933.2	0.000115193
2933.68	0.01237											2933.68	0.000146593
2934.16	0.01251											2934.16	0.000175517
2934.64	0.01264											2934.64	0.000200315
2935.13	0.01275											2935.13	0.000219709
2935.61	0.01284											2935.61	0.000232864
2936.09	0.01293											2936.09	0.000239346
2936.57	0.01299											2936.57	0.00023959
2937.05	0.01305											2937.05	0.000233848
2937.54	0.01309											2937.54	0.000222632
2938.02	0.01311											2938.02	0.000206445
2938.5	0.01313											2938.5	0.000185624
2938.98	0.01313											2938.98	0.000160456
2939.47	0.01311											2939.47	0.000131165
2939.95	0.01309											2939.95	9.84834e-05
2940.43	0.01306											2940.43	6.29418e-05
2940.91	0.01301											2940.91	2.49585e-05
2941.39	0.01296											2941.39	-1.50339e-05
2941.88	0.0129											2941.88	-5.66056e-05
2942.36	0.01283											2942.36	-9.92789e-05
2942.84	0.01275											2942.84	-0.000142458
2943.32	0.01267											2943.32	-0.000185417
2943.8	0.01259											2943.8	-0.000227092
2944.29	0.0125											2944.29	-0.000266002
2944.77	0.01241											2944.77	-0.000300623
2945.25	0.01232											2945.25	-0.00032896
2945.73	0.01224											2945.73	-0.0003492
2946.22	0.01216											2946.22	-0.000359928
2946.7	0.01209											2946.7	-0.000360384
2947.18	0.01203											2947.18	-0.000350652
2947.66	0.01197											2947.66	-0.000331522
2948.14	0.01192											2948.14	-0.000304147
2948.62	0.01188											2948.62	-0.00027052
2949.11	0.01184											2949.11	-0.000231397
2949.59	0.01181											2949.59	-0.000188325
2950.07	0.01179											2950.07	-0.000141839
2950.55	0.01177											2950.55	-9.24405e-05
2951.04	0.01175											2951.04	-4.05434e-05
2951.52	0.01175											2951.52	1.32515e-05
2952	0.01175											2952	6.80061e-05
2952.48	0.01176											2952.48	0.000122466
2952.97	0.01178											2952.97	0.00017524
2953.45	0.01181											2953.45	0.000224629
2953.93	0.01185											2953.93	0.0002694
2954.41	0.0119											2954.41	0.000308508
2954.89	0.01196											2954.89	0.000341285
2955.38	0.01204											2955.38	0.000367269
2955.86	0.01213											2955.86	0.00038601
2956.34	0.01225											2956.34	0.000396781
2956.82	0.01238											2956.82	0.000398064
2957.3	0.01253											2957.3	0.000388647
2957.79	0.0127											2957.79	0.000366154
2958.27	0.0129											2958.27	0.00032852
2958.75	0.01311											2958.75	0.000274306
2959.23	0.01334											2959.23	0.000203316
2959.71	0.01359											2959.71	0.000117139
2960.2	0.01386											2960.2	1.93234e-05
2960.68	0.01416											2960.68	-8.47648e-05
2961.16	0.01449											2961.16	-0.000189194
2961.64	0.01485											2961.64	-0.000284645
2962.12	0.01525											2962.12	-0.000364511
2962.61	0.01569											2962.61	-0.000422085
2963.09	0.01616											2963.09	-0.000452198
2963.57	0.01667											2963.57	-0.000451699
2964.05	0.0172											2964.05	-0.000419744
2964.53	0.01775											2964.53	-0.000357956
2965.02	0.0183											2965.02	-0.000271268
2965.5	0.01884											2965.5	-0.000163885
2965.98	0.01935											2965.98	-4.45039e-05
2966.46	0.01982											2966.46	7.82658e-05
2966.95	0.02023											2966.95	0.000195501
2967.43	0.02057											2967.43	0.000298857
2967.91	0.02082											2967.91	0.00038096
2968.39	0.02098											2968.39	0.000435997
2968.88	0.02103											2968.88	0.000459959
2969.36	0.02099											2969.36	0.000450981
2969.84	0.02084											2969.84	0.000409128
2970.32	0.02059											2970.32	0.000336931
2970.8	0.02026											2970.8	0.000239279
2971.28	0.01986											2971.28	0.000123233
2971.77	0.01939											2971.77	-2.38966e-06
2972.25	0.01889											2972.25	-0.000127741
2972.73	0.01836											2972.73	-0.000242848
2973.21	0.01782											2973.21	-0.000337834
2973.7	0.01728											2973.7	-0.000407482
2974.18	0.01677											2974.18	-0.000446427
2974.66	0.01629											2974.66	-0.000453194
2975.14	0.01584											2975.14	-0.000429122
2975.62	0.01543											2975.62	-0.000377938
2976.11	0.01506											2976.11	-0.000305157
2976.59	0.01473											2976.59	-0.00021722
2977.07	0.01442											2977.07	-0.000120051
2977.55	0.01415											2977.55	-2.22847e-05
2978.03	0.01391											2978.03	7.37052e-05
2978.52	0.01369											2978.52	0.000161291
2979	0.01349											2979	0.00023794
2979.48	0.0133											2979.48	0.000301327
2979.96	0.01314											2979.96	0.000350021
2980.45	0.01299											2980.45	0.00038328
2980.93	0.01284											2980.93	0.000401039
2981.41	0.01271											2981.41	0.000403892
2981.89	0.01259											2981.89	0.000393379
2982.37	0.01248											2982.37	0.000371145
2982.86	0.01238											2982.86	0.000340179
2983.34	0.01229											2983.34	0.000303606
2983.82	0.01221											2983.82	0.0002646
2984.3	0.01214											2984.3	0.000225854
2984.78	0.01208											2984.78	0.000189223
2985.27	0.01203											2985.27	0.000155444
2985.75	0.012											2985.75	0.000124177
2986.23	0.01197											2986.23	9.41645e-05
2986.71	0.01194											2986.71	6.37449e-05
2987.2	0.01191											2987.2	3.13015e-05
2987.68	0.01189											2987.68	-4.28534e-06
2988.16	0.01186											2988.16	-4.32842e-05
2988.64	0.01182											2988.64	-8.50876e-05
2989.12	0.01179											2989.12	-0.000128217
2989.61	0.01176											2989.61	-0.000170759
2990.09	0.01172											2990.09	-0.000210746
2990.57	0.0117											2990.57	-0.000246577
2991.05	0.01167											2991.05	-0.000277423
2991.53	0.01165											2991.53	-0.000303303
2992.02	0.01163											2992.02	-0.000325022
2992.5	0.01161											2992.5	-0.000343729
2992.98	0.01159											2992.98	-0.000360479
2993.46	0.01158											2993.46	-0.000375713
2993.95	0.01156											2993.95	-0.000388909
2994.43	0.01154											2994.43	-0.00039865
2994.91	0.01153											2994.91	-0.00040283
2995.39	0.01152											2995.39	-0.00039932
2995.87	0.01152											2995.87	-0.000386495
2996.36	0.01153											2996.36	-0.00036381
2996.84	0.01154											2996.84	-0.000331929
2997.32	0.01156											2997.32	-0.000292593
2997.8	0.01158											2997.8	-0.000248087
2998.28	0.01161											2998.28	-0.000200737
2998.77	0.01163											2998.77	-0.000152167
2999.25	0.01165											2999.25	-0.000102967
2999.73	0.01167											2999.73	-5.26784e-05
3000.21	0.01169											3000.21	6.58816e-08
3000.69	0.01172											3000.69	5.71214e-05
3001.18	0.01174											3001.18	0.000120382
3001.66	0.01178											3001.66	0.000191321
3002.14	0.01182											3002.14	0.000270894
3002.62	0.01186											3002.62	0.000359126
3003.11	0.01191											3003.11	0.000455706
3003.59	0.01197											3003.59	0.000559862
3004.07	0.01204											3004.07	0.000670672
3004.55	0.0121											3004.55	0.000787279
