# Supplementary material for: Experimental research on the influence of acid on the chemical and pore structure evolution characteristics of Wenjiaba tectonic coal
Source: PLoS One. 2024 Apr 23;19(4):e0301923. doi: 10.1371/journal.pone.0301923 (PMC11037547; doi:10.1371/journal.pone.0301923)
Supplement: S1 Data — (ZIP) [file pone.0301923.s001.zip › Experimental data/Supporting data in Figure 3ú¿c-pre-acidificationú⌐.xlsx]

## Sheet: Sheet1
pre-acidification
Wavenumber	real spectrum	Wavenumber 1	spectral fitting 1	Wavenumber 2	spectral fitting 2	Wavenumber 3	spectral fitting 3	Wavenumber 4	spectral fitting 4	Wavenumber 5	Cumulative peak fitting	Wavenumber 6	Conventional residuals for Sheet 1 column B "pre-acidification".
2796.28	0	2796.28	-0.04313	2796.28	-0.000718652	2796.28	-0.04313	2796.28	-0.04313	2796.28	-0.000718635	2796.28	0.000718635
2798.2	0.0003141	2814.66	-0.04313	2800.74	0.000612668	2812.57	-0.04313	2798.04	-0.04313	2797.5	-0.000353398	2798.2	0.000457915
2800.13	0.0005213	2833.05	-0.04313	2809.4	0.00319	2828.87	-0.04313	2801.44	-0.04313	2798.73	1.19379e-05	2800.13	8.98169e-05
2802.06	0.0008922	2851.44	-0.04313	2817.71	0.00564	2845.17	-0.04313	2804.7	-0.04313	2799.95	0.000377327	2802.06	-0.000114306
2803.99	0.00138	2869.82	-0.04312	2825.67	0.00796	2861.47	-0.04313	2807.8	-0.04312	2801.18	0.000742731	2803.99	-0.000204642
2805.92	0.00181	2871.4	-0.04311	2833.29	0.01013	2877.77	-0.04313	2810.77	-0.04312	2802.4	0.00111	2805.92	-0.00034177
2807.85	0.00238	2874.45	-0.04308	2840.58	0.01215	2894.06	-0.04313	2813.59	-0.04311	2803.63	0.00147	2807.85	-0.000353748
2809.78	0.00311	2877.36	-0.04304	2847.55	0.01402	2910.36	-0.04313	2816.27	-0.04308	2804.85	0.00184	2809.78	-0.000193934
2811.7	0.00375	2880.14	-0.04295	2854.2	0.01574	2926.66	-0.04313	2818.82	-0.04302	2806.08	0.0022	2811.7	-0.000133319
2813.63	0.00441	2882.8	-0.0428	2860.54	0.0173	2942.96	-0.04313	2821.24	-0.04293	2807.3	0.00257	2813.63	-5.51321e-05
2815.56	0.00516	2885.32	-0.04257	2866.58	0.01873	2959.26	-0.04309	2823.53	-0.04277	2808.53	0.00293	2815.56	0.000108417
2817.49	0.00583	2887.72	-0.04224	2872.32	0.02001	2960.96	-0.04307	2825.7	-0.04254	2809.75	0.0033	2817.49	0.000183959
2819.42	0.00639	2890.01	-0.04179	2877.78	0.02116	2964.26	-0.04301	2827.75	-0.04222	2810.98	0.00367	2819.42	0.000123887
2821.35	0.00689	2892.17	-0.04121	2882.96	0.02218	2967.4	-0.04291	2829.68	-0.0418	2812.2	0.00403	2821.35	-2.42402e-05
2823.28	0.00738	2894.22	-0.04049	2887.86	0.02309	2970.41	-0.04274	2831.49	-0.04129	2813.43	0.0044	2823.28	-0.000224781
2825.2	0.00801	2896.16	-0.03966	2892.5	0.0239	2973.26	-0.04249	2833.2	-0.04071	2814.65	0.00477	2825.2	-0.000340012
2827.13	0.00876	2898	-0.03872	2896.89	0.0246	2975.98	-0.04213	2834.8	-0.04007	2815.88	0.00515	2827.13	-0.000418643
2829.06	0.00978	2899.73	-0.03771	2901.02	0.02521	2978.56	-0.04166	2836.3	-0.03939	2817.1	0.00553	2829.06	-0.000330655
2830.99	0.01096	2901.35	-0.03666	2904.91	0.02574	2981.01	-0.04106	2837.69	-0.03871	2818.33	0.00592	2830.99	-0.000197954
2832.92	0.01236	2902.88	-0.0356	2908.56	0.0262	2983.33	-0.04034	2838.99	-0.03804	2819.55	0.00631	2832.92	2.27127e-05
2834.85	0.01389	2904.31	-0.03457	2911.98	0.02659	2985.53	-0.03952	2840.2	-0.03741	2820.78	0.00672	2834.85	0.00024254
2836.77	0.01551	2905.65	-0.03358	2915.19	0.02693	2987.6	-0.0386	2841.32	-0.03684	2822	0.00714	2836.77	0.000437948
2838.7	0.0171	2906.9	-0.03266	2918.18	0.02721	2989.56	-0.03763	2842.35	-0.03632	2823.23	0.00759	2838.7	0.000532614
2840.63	0.01854	2908.07	-0.03182	2920.96	0.02744	2991.4	-0.03663	2843.3	-0.03587	2824.46	0.00805	2840.63	0.000435967
2842.56	0.01972	2909.15	-0.03108	2923.55	0.02764	2993.13	-0.03562	2844.17	-0.03549	2825.68	0.00855	2842.56	0.000125864
2844.49	0.02076	2910.15	-0.03042	2925.94	0.0278	2994.75	-0.03465	2844.97	-0.03517	2826.91	0.00908	2844.49	-0.000219928
2846.42	0.02168	2911.08	-0.02986	2928.15	0.02794	2996.26	-0.03373	2845.69	-0.03491	2828.13	0.00965	2846.42	-0.000492944
2848.34	0.02264	2911.93	-0.02939	2930.19	0.02805	2997.68	-0.03288	2846.35	-0.0347	2829.36	0.01027	2848.34	-0.000477553
2850.27	0.02343	2912.71	-0.029	2932.05	0.02814	2999	-0.03211	2846.93	-0.03453	2830.58	0.01093	2850.27	-0.000346141
2852.2	0.0239	2913.42	-0.02868	2933.75	0.02821	3000.22	-0.03142	2847.46	-0.0344	2831.81	0.01165	2852.2	-0.000217444
2854.13	0.02414	2914.06	-0.02842	2935.3	0.02826	3001.35	-0.03082	2847.93	-0.03431	2833.03	0.01241	2854.13	-3.1465e-05
2856.06	0.02423	2914.65	-0.02822	2936.7	0.0283	3002.4	-0.03031	2848.34	-0.03424	2834.26	0.01323	2856.06	0.000251913
2857.99	0.02398	2915.18	-0.02806	2937.96	0.02834	3003.36	-0.02988	2848.7	-0.03419	2835.48	0.0141	2857.99	0.000385142
2859.92	0.0236	2915.65	-0.02793	2939.09	0.02836	3004.24	-0.02952	2849.02	-0.03415	2836.71	0.01502	2859.92	0.000502695
2861.84	0.0231	2916.07	-0.02784	2940.09	0.02838	3005.05	-0.02923	2849.29	-0.03413	2837.93	0.01596	2861.84	0.000540179
2863.77	0.02238	2916.44	-0.02778	2940.98	0.02839	3005.78	-0.029	2849.51	-0.03411	2839.16	0.01693	2863.77	0.000339996
2865.7	0.02164	2916.76	-0.02773	2941.75	0.0284	3006.44	-0.02881	2849.7	-0.0341	2840.38	0.0179	2865.7	2.69228e-05
2867.63	0.02102	2917.04	-0.02769	2942.42	0.02841	3007.04	-0.02867	2849.86	-0.03409	2841.61	0.01887	2867.63	-0.000265682
2869.56	0.02054	2917.28	-0.02767	2943	0.02842	3007.57	-0.02856	2849.98	-0.03409	2842.83	0.0198	2869.56	-0.000549474
2871.49	0.02036	2917.49	-0.02766	2943.49	0.02842	3008.05	-0.02847	2850.08	-0.03409	2844.06	0.02068	2871.49	-0.000669192
2873.41	0.02036	2917.66	-0.02765	2943.89	0.02842	3008.47	-0.02841	2850.15	-0.03409	2845.28	0.0215	2873.41	-0.000717253
2875.34	0.02059	2917.8	-0.02764	2944.22	0.02842	3008.83	-0.02837	2850.21	-0.03409	2846.51	0.02222	2875.34	-0.00064508
2877.27	0.02101	2917.91	-0.02764	2944.49	0.02842	3009.15	-0.02834	2850.24	-0.03409	2847.73	0.02285	2877.27	-0.000464231
2879.2	0.02162	2918	-0.02763	2944.7	0.02842	3009.42	-0.02832	2850.26	-0.03409	2848.96	0.02336	2879.2	-0.000177281
2881.13	0.02221	2918.06	-0.02763	2944.85	0.02842	3009.65	-0.0283	2850.27	-0.03409	2850.18	0.02375	2881.13	3.05128e-05
2883.06	0.02277	2918.11	-0.02763	2944.97	0.02842	3009.85	-0.0283	2850.28	-0.03409	2851.41	0.02401	2883.06	0.000147464
2884.99	0.02342	2918.14	-0.02763	2945.04	0.02842	3010	-0.02829	2850.28	-0.03409	2852.63	0.02416	2884.99	0.000293016
2886.91	0.02422	2918.16	-0.02763	2945.09	0.02842	3010.13	-0.02829	2850.28	-0.03409	2853.86	0.02418	2886.91	0.00051624
2888.84	0.02506	2918.17	-0.02763	2945.11	0.02842	3010.23	-0.02829	2850.28	-0.03409	2855.08	0.0241	2888.84	0.000690348
2890.77	0.02598	2918.17	-0.02763	2945.12	0.02842	3010.3	-0.02828	2850.29	-0.03409	2856.31	0.02394	2890.77	0.000844447
2892.7	0.02698	2918.17	-0.02763	2945.12	0.02842	3010.35	-0.02828	2850.31	-0.03409	2857.53	0.0237	2892.7	0.000957021
2894.63	0.02798	2918.17	-0.02763	2945.12	0.02842	3010.39	-0.02828	2850.33	-0.03409	2858.76	0.0234	2894.63	0.000939966
2896.56	0.02889	2918.17	-0.02763	2945.12	0.02842	3010.41	-0.02828	2850.37	-0.03409	2859.98	0.02307	2896.56	0.000681299
2898.49	0.0299	2918.18	-0.02763	2945.13	0.02842	3010.42	-0.02828	2850.43	-0.03409	2861.21	0.02273	2898.49	0.000380767
2900.41	0.03107	2918.2	-0.02763	2945.15	0.02842	3010.43	-0.02828	2850.5	-0.03409	2862.43	0.02239	2900.41	9.60263e-05
2902.34	0.0325	2918.23	-0.02763	2945.18	0.02842	3010.43	-0.02828	2850.59	-0.03409	2863.66	0.02207	2902.34	-4.28852e-05
2904.27	0.03401	2918.27	-0.02763	2945.22	0.02842	3010.43	-0.02828	2850.71	-0.03409	2864.88	0.02178	2904.27	-0.000177361
2906.2	0.03563	2918.33	-0.02763	2945.29	0.02842	3010.43	-0.02828	2850.86	-0.0341	2866.11	0.02153	2906.2	-0.000229367
2908.13	0.03709	2918.41	-0.02764	2945.37	0.02842	3010.44	-0.02828	2851.03	-0.03411	2867.34	0.02133	2908.13	-0.000403292
2910.06	0.03845	2918.51	-0.02764	2945.48	0.02842	3010.46	-0.02828	2851.23	-0.03412	2868.56	0.02118	2910.06	-0.0005689
2911.99	0.03974	2918.64	-0.02764	2945.61	0.02842	3010.5	-0.02828	2851.47	-0.03414	2869.79	0.02108	2911.99	-0.00062016
2913.91	0.04094	2918.79	-0.02765	2945.77	0.02842	3010.55	-0.02828	2851.74	-0.03417	2871.01	0.02103	2913.91	-0.000504483
2915.84	0.04187	2918.98	-0.02766	2945.97	0.02842	3010.62	-0.02829	2852.06	-0.03421	2872.24	0.02103	2915.84	-0.000356614
2917.77	0.04252	2919.2	-0.02768	2946.2	0.02842	3010.72	-0.02829	2852.41	-0.03427	2873.46	0.02108	2917.77	-0.000134502
2919.7	0.04275	2919.45	-0.02771	2946.46	0.02842	3010.85	-0.02829	2852.81	-0.03434	2874.69	0.02117	2919.7	2.98007e-05
2921.63	0.04265	2919.75	-0.02775	2946.77	0.02842	3011.01	-0.0283	2853.26	-0.03444	2875.91	0.0213	2921.63	0.000223281
2923.55	0.04231	2920.09	-0.02781	2947.13	0.02842	3011.2	-0.0283	2853.76	-0.03457	2877.14	0.02146	2923.55	0.000497769
2925.48	0.04159	2920.47	-0.02788	2947.53	0.02841	3011.43	-0.02832	2854.3	-0.03472	2878.36	0.02165	2925.48	0.00067986
2927.41	0.04051	2920.9	-0.02799	2947.98	0.02841	3011.7	-0.02834	2854.91	-0.03492	2879.59	0.02187	2927.41	0.000709082
2929.34	0.03924	2921.38	-0.02812	2948.48	0.0284	3012.02	-0.02837	2855.57	-0.03516	2880.81	0.02211	2929.34	0.000697328
2931.27	0.03777	2921.91	-0.02829	2949.04	0.0284	3012.39	-0.02841	2856.29	-0.03545	2882.04	0.02238	2931.27	0.000546458
2933.2	0.03616	2922.5	-0.02851	2949.66	0.02839	3012.8	-0.02847	2857.07	-0.03579	2883.26	0.02267	2933.2	0.000264239
2935.13	0.03454	2923.15	-0.02878	2950.34	0.02838	3013.28	-0.02856	2857.92	-0.03618	2884.49	0.02299	2935.13	-9.34177e-05
2937.05	0.03311	2923.86	-0.02911	2951.08	0.02836	3013.81	-0.02867	2858.83	-0.03663	2885.71	0.02333	2937.05	-0.000349654
2938.98	0.03176	2924.64	-0.02951	2951.89	0.02835	3014.41	-0.02881	2859.82	-0.03714	2886.94	0.02371	2938.98	-0.000662971
2940.91	0.03055	2925.48	-0.02999	2952.77	0.02832	3015.07	-0.029	2860.88	-0.03769	2888.16	0.02412	2940.91	-0.000978861
2942.84	0.02966	2926.39	-0.03055	2953.73	0.0283	3015.8	-0.02923	2862.02	-0.03828	2889.39	0.02457	2942.84	-0.00112
2944.77	0.02914	2927.38	-0.0312	2954.76	0.02827	3016.61	-0.02952	2863.23	-0.03889	2890.61	0.02507	2944.77	-0.00103
2946.7	0.02873	2928.44	-0.03194	2955.88	0.02823	3017.49	-0.02988	2864.52	-0.03952	2891.84	0.02561	2946.7	-0.000947949
2948.62	0.02857	2929.58	-0.03276	2957.07	0.02818	3018.45	-0.03031	2865.9	-0.04013	2893.06	0.0262	2948.62	-0.000714402
2950.55	0.02856	2930.8	-0.03366	2958.35	0.02813	3019.5	-0.03082	2867.37	-0.04071	2894.29	0.02685	2950.55	-0.000427939
2952.48	0.0285	2932.11	-0.03462	2959.72	0.02806	3020.63	-0.03142	2868.92	-0.04125	2895.51	0.02756	2952.48	-0.0002479
2954.41	0.02834	2933.5	-0.03563	2961.18	0.02799	3021.86	-0.03211	2870.56	-0.04172	2896.74	0.02833	2954.41	-0.000218428
2956.34	0.02841	2934.98	-0.03665	2962.73	0.0279	3023.17	-0.03288	2872.3	-0.04212	2897.96	0.02915	2956.34	5.91758e-06
2958.27	0.02858	2936.56	-0.03767	2964.38	0.0278	3024.59	-0.03373	2874.13	-0.04244	2899.19	0.03004	2958.27	0.000311929
2960.2	0.02867	2938.23	-0.03865	2966.13	0.02768	3026.1	-0.03465	2876.07	-0.04268	2900.41	0.03098	2960.2	0.000520046
2962.12	0.02863	2940	-0.03957	2967.98	0.02755	3027.72	-0.03562	2878.1	-0.04285	2901.64	0.03196	2962.12	0.000585966
2964.05	0.02855	2941.87	-0.04039	2969.94	0.02739	3029.45	-0.03663	2880.24	-0.04297	2902.86	0.03298	2964.05	0.000600569
2965.98	0.02845	2943.84	-0.0411	2972.01	0.02721	3031.29	-0.03763	2882.49	-0.04304	2904.09	0.03403	2965.98	0.000579295
2967.91	0.02853	2945.92	-0.04169	2974.19	0.02701	3033.25	-0.0386	2884.84	-0.04309	2905.31	0.0351	2967.91	0.000729655
2969.84	0.02852	2948.11	-0.04215	2976.48	0.02678	3035.32	-0.03952	2887.31	-0.04311	2906.54	0.03615	2969.84	0.000768361
2971.77	0.02826	2950.41	-0.0425	2978.89	0.02652	3037.52	-0.04034	2889.9	-0.04312	2907.76	0.03719	2971.77	0.000537156
2973.7	0.02802	2952.83	-0.04275	2981.42	0.02623	3039.84	-0.04106	2891.23	-0.04312	2908.99	0.03819	2973.7	0.00027465
2975.62	0.02776	2955.37	-0.04291	2984.08	0.0259	3042.29	-0.04166	2907.42	-0.04313	2910.22	0.03914	2975.62	-4.33749e-05
2977.55	0.02749	2958.02	-0.04301	2986.86	0.02554	3044.87	-0.04213	2923.61	-0.04313	2911.44	0.04	2977.55	-0.000442043
2979.48	0.02758	2960.8	-0.04307	2989.77	0.02513	3047.59	-0.04249	2939.8	-0.04313	2912.67	0.04077	2979.48	-0.000547361
2981.41	0.0279	2962.24	-0.04309	2992.81	0.02468	3050.45	-0.04274	2955.99	-0.04313	2913.89	0.04144	2981.41	-0.000513905
2983.34	0.02837	2976.34	-0.04313	2995.99	0.02418	3053.45	-0.04291	2972.17	-0.04313	2915.12	0.04197	2983.34	-0.000410277
2985.27	0.02896	2990.45	-0.04313	2999.31	0.02363	3056.59	-0.04301	2988.36	-0.04313	2916.34	0.04237	2985.27	-0.00029589
2987.2	0.02983	3004.55	-0.04313	3002.77	0.02302	3059.89	-0.04307	3004.55	-0.04313	2917.57	0.04263	2987.2	-3.53377e-07
2989.12	0.03082									2918.79	0.04274	2989.12	0.000321793
2991.05	0.03166									2920.02	0.0427	2991.05	0.000405869
2992.98	0.03233									2921.24	0.04252	2992.98	0.000262647
2994.91	0.0331									2922.47	0.0422	2994.91	0.000169732
2996.84	0.03382									2923.69	0.04175	2996.84	2.9568e-05
2998.77	0.03442									2924.92	0.0412	2998.77	-0.000188607
3000.69	0.03507									2926.14	0.04055	3000.69	-0.000277683
3002.62	0.03586									2927.37	0.03982	3002.62	-0.000112859
3004.55	0.03662									2928.59	0.03904	3004.55	0.000203476
										2929.82	0.03822
										2931.04	0.03738
										2932.27	0.03653
										2933.49	0.0357
										2934.72	0.03489
										2935.94	0.03412
										2937.17	0.0334
										2938.39	0.03273
										2939.62	0.03211
										2940.84	0.03156
										2942.07	0.03106
										2943.29	0.03062
										2944.52	0.03024
										2945.74	0.0299
										2946.97	0.02961
										2948.19	0.02937
										2949.42	0.02915
										2950.64	0.02897
										2951.87	0.02882
										2953.1	0.02868
										2954.32	0.02857
										2955.55	0.02846
										2956.77	0.02837
										2958	0.02829
										2959.22	0.02821
										2960.45	0.02814
										2961.67	0.02807
										2962.9	0.02801
										2964.12	0.02795
										2965.35	0.0279
										2966.57	0.02785
										2967.8	0.0278
										2969.02	0.02777
										2970.25	0.02774
										2971.47	0.02773
										2972.7	0.02773
										2973.92	0.02775
										2975.15	0.02779
										2976.37	0.02785
										2977.6	0.02793
										2978.82	0.02805
										2980.05	0.0282
										2981.27	0.02839
										2982.5	0.02861
										2983.72	0.02887
										2984.95	0.02917
										2986.17	0.02951
										2987.4	0.0299
										2988.62	0.03032
										2989.85	0.03077
										2991.07	0.03126
										2992.3	0.03178
										2993.52	0.03231
										2994.75	0.03286
										2995.98	0.0334
										2997.2	0.03395
										2998.43	0.03447
										2999.65	0.03496
										3000.88	0.03542
										3002.1	0.03582
										3003.33	0.03615
										3004.55	0.03642
