# Supplementary material for: Experimental research on the influence of acid on the chemical and pore structure evolution characteristics of Wenjiaba tectonic coal
Source: PLoS One. 2024 Apr 23;19(4):e0301923. doi: 10.1371/journal.pone.0301923 (PMC11037547; doi:10.1371/journal.pone.0301923)
Supplement: S1 Data — (ZIP) [file pone.0301923.s001.zip › Experimental data/Supporting data in Figure 3ú¿d-post-acidificationú⌐.xlsx]

## Sheet: Sheet1
post-acidification
Wavenumber	real spectrum	Wavenumber 1	spectral fitting 1	Wavenumber 2	spectral fitting 2	Wavenumber 3	spectral fitting 3	Wavenumber 4	spectral fitting 4	Wavenumber 5	Cumulative peak fitting	Wavenumber	Conventional residuals for Sheet 1 column B "post-acidification".
3005.03	0.01628	3005.03	0.01246	3005.03	0.01701	3005.03	0.01246	3005.03	0.01245	3005.03	0.017	3005.03	-0.000724918
3005.51	0.01635	3126.08	0.01254	3013.25	0.01795	3182.78	0.01247	3021.88	0.01245	3011.28	0.0177	3005.51	-0.000703002
3006	0.01643	3135.45	0.01258	3029.19	0.02023	3194.53	0.01248	3054.56	0.01242	3017.53	0.01849	3006	-0.00067954
3006.48	0.0165	3153.61	0.01274	3044.46	0.02308	3217.3	0.01251	3085.91	0.01236	3023.78	0.01937	3006.48	-0.000654776
3006.96	0.01658	3171.02	0.01305	3059.08	0.02651	3239.13	0.01258	3115.95	0.01225	3030.03	0.02035	3006.96	-0.000629903
3007.44	0.01666	3187.69	0.01363	3073.07	0.03051	3260.03	0.01274	3144.72	0.01204	3036.28	0.02144	3007.44	-0.00060558
3007.93	0.01673	3203.63	0.0146	3086.44	0.03503	3280.02	0.01306	3172.23	0.01168	3042.53	0.02265	3007.93	-0.000583068
3008.41	0.01681	3218.86	0.01616	3099.19	0.04	3299.12	0.01365	3198.52	0.01112	3048.77	0.02398	3008.41	-0.000563531
3008.89	0.01688	3233.4	0.01846	3111.36	0.04533	3317.35	0.01466	3223.62	0.01027	3055.02	0.02544	3008.89	-0.000548012
3009.37	0.01694	3247.27	0.02169	3122.94	0.05089	3334.74	0.01626	3247.54	0.00909	3061.27	0.02704	3009.37	-0.000537264
3009.85	0.017	3260.47	0.02597	3133.96	0.05658	3351.3	0.01862	3270.33	0.00752	3067.52	0.02878	3009.85	-0.000531641
3010.34	0.01706	3273.03	0.03138	3144.43	0.06228	3367.05	0.0219	3292.01	0.00553	3073.77	0.03066	3010.34	-0.000531066
3010.82	0.01711	3284.97	0.03789	3154.37	0.06787	3382.01	0.02619	3312.61	0.00314	3080.02	0.03269	3010.82	-0.00053514
3011.3	0.01716	3296.29	0.04542	3163.78	0.07328	3396.21	0.03154	3332.14	0.000364829	3086.27	0.03488	3011.3	-0.000542752
3011.78	0.01721	3307.01	0.05381	3172.68	0.0784	3409.66	0.03789	3350.65	-0.00272	3092.51	0.03721	3011.78	-0.000552782
3012.26	0.01726	3317.16	0.06283	3181.09	0.0832	3422.38	0.04511	3368.16	-0.00605	3098.76	0.0397	3012.26	-0.000563733
3012.75	0.01731	3326.74	0.07222	3189.01	0.08762	3434.4	0.05302	3384.7	-0.00951	3105.01	0.04234	3012.75	-0.000573959
3013.23	0.01736	3335.78	0.08173	3196.47	0.09163	3445.72	0.06137	3400.29	-0.01302	3111.26	0.04513	3013.23	-0.000581803
3013.71	0.01741	3344.28	0.0911	3203.48	0.09524	3456.39	0.0699	3414.97	-0.01648	3117.51	0.04805	3013.71	-0.000585809
3014.19	0.01747	3352.27	0.10011	3210.05	0.09844	3466.4	0.07837	3428.76	-0.0198	3123.76	0.05111	3014.19	-0.000584939
3014.68	0.01754	3359.76	0.1086	3216.2	0.10124	3475.8	0.08656	3441.68	-0.02294	3130.01	0.05429	3014.68	-0.000578834
3015.16	0.01761	3366.76	0.11642	3221.94	0.10367	3484.58	0.09428	3453.77	-0.02582	3136.26	0.05758	3015.16	-0.000567346
3015.64	0.01769	3373.3	0.12349	3227.28	0.10576	3492.78	0.1014	3465.06	-0.02844	3142.5	0.06097	3015.64	-0.000551182
3016.12	0.01777	3379.39	0.12977	3232.24	0.10753	3500.42	0.10783	3475.57	-0.03076	3148.75	0.06445	3016.12	-0.000531117
3016.6	0.01786	3385.05	0.13526	3236.83	0.10901	3507.51	0.11353	3485.33	-0.03279	3155	0.068	3016.6	-0.000507963
3017.09	0.01795	3390.28	0.13999	3241.07	0.11024	3514.07	0.11848	3494.36	-0.03453	3161.25	0.0716	3017.09	-0.000482345
3017.57	0.01804	3395.11	0.14399	3244.97	0.11125	3520.13	0.12272	3502.7	-0.03601	3167.5	0.07523	3017.57	-0.000454735
3018.05	0.01813	3399.56	0.14734	3248.55	0.11208	3525.71	0.12628	3510.37	-0.03725	3173.75	0.07888	3018.05	-0.000425567
3018.53	0.01823	3403.64	0.15009	3251.81	0.11274	3530.82	0.12923	3517.41	-0.03827	3180	0.08252	3018.53	-0.000395465
3019.01	0.01832	3407.36	0.15232	3254.78	0.11326	3535.48	0.13164	3523.83	-0.03909	3186.24	0.08615	3019.01	-0.000365498
3019.5	0.01842	3410.74	0.15411	3257.47	0.11367	3539.73	0.13357	3529.67	-0.03975	3192.49	0.08974	3019.5	-0.000336567
3019.98	0.01851	3413.8	0.15551	3259.89	0.11399	3543.57	0.1351	3534.96	-0.04027	3198.74	0.09327	3019.98	-0.000310072
3020.46	0.0186	3416.56	0.1566	3262.05	0.11423	3547.02	0.13629	3539.71	-0.04068	3204.99	0.09674	3020.46	-0.000287017
3020.94	0.01869	3419.03	0.15743	3263.97	0.1144	3550.11	0.13719	3543.97	-0.04098	3211.24	0.10012	3020.94	-0.000267873
3021.43	0.01877	3421.22	0.15806	3265.67	0.11454	3552.86	0.13787	3547.75	-0.04122	3217.49	0.10342	3021.43	-0.000252495
3021.91	0.01885	3423.15	0.15852	3267.16	0.11463	3555.29	0.13837	3551.09	-0.04138	3223.74	0.10662	3021.91	-0.000240297
3022.39	0.01893	3424.85	0.15884	3268.44	0.1147	3557.41	0.13873	3554.01	-0.04151	3229.99	0.10973	3022.39	-0.000230571
3022.87	0.01901	3426.31	0.15907	3269.55	0.11474	3559.25	0.13899	3556.55	-0.04159	3236.23	0.11273	3022.87	-0.000223077
3023.35	0.01909	3427.57	0.15923	3270.48	0.11477	3560.83	0.13916	3558.72	-0.04165	3242.48	0.11565	3023.35	-0.000217808
3023.84	0.01916	3428.64	0.15934	3271.26	0.11479	3562.17	0.13927	3560.56	-0.04169	3248.73	0.11849	3023.84	-0.000215792
3024.32	0.01923	3429.53	0.1594	3271.9	0.1148	3563.28	0.13934	3562.09	-0.04171	3254.98	0.12125	3024.32	-0.000218342
3024.8	0.0193	3430.25	0.15944	3272.41	0.11481	3564.19	0.13939	3563.34	-0.04173	3261.23	0.12397	3024.8	-0.000226601
3025.28	0.01935	3430.84	0.15947	3272.81	0.11481	3564.92	0.13941	3564.35	-0.04174	3267.48	0.12665	3025.28	-0.000241064
3025.76	0.01941	3431.29	0.15948	3273.11	0.11481	3565.49	0.13943	3565.13	-0.04174	3273.73	0.12932	3025.76	-0.000261123
3026.25	0.01946	3431.63	0.15948	3273.32	0.11481	3565.92	0.13943	3565.72	-0.04174	3279.98	0.132	3026.25	-0.000285092
3026.73	0.01951	3431.87	0.15949	3273.47	0.11481	3566.22	0.13944	3566.14	-0.04174	3286.22	0.13471	3026.73	-0.000310581
3027.21	0.01956	3432.04	0.15949	3273.55	0.11481	3566.43	0.13944	3566.42	-0.04174	3292.47	0.13749	3027.21	-0.000334441
3027.69	0.01962	3432.14	0.15949	3273.6	0.11481	3566.55	0.13944	3566.6	-0.04174	3298.72	0.14035	3027.69	-0.000354332
3028.18	0.01968	3432.19	0.15949	3273.61	0.11481	3566.62	0.13944	3566.68	-0.04174	3304.97	0.1433	3028.18	-0.000368565
3028.66	0.01975	3432.21	0.15949	3273.62	0.11481	3566.64	0.13944	3566.72	-0.04174	3311.22	0.14637	3028.66	-0.000376486
3029.14	0.01983	3432.21	0.15949	3273.62	0.11481	3566.65	0.13944	3566.72	-0.04174	3317.47	0.14956	3029.14	-0.000378457
3029.62	0.01991	3432.21	0.15949	3273.64	0.11481	3566.65	0.13944	3566.72	-0.04174	3323.72	0.15288	3029.62	-0.000375431
3030.1	0.01999	3432.24	0.15949	3273.71	0.11481	3566.66	0.13944	3566.74	-0.04174	3329.96	0.15631	3030.1	-0.000368533
3030.59	0.02008	3432.3	0.15949	3273.84	0.11481	3566.7	0.13944	3566.77	-0.04174	3336.21	0.15987	3030.59	-0.000358455
3031.07	0.02018	3432.42	0.15949	3274.05	0.11481	3566.78	0.13944	3566.85	-0.04174	3342.46	0.16351	3031.07	-0.000345399
3031.55	0.02028	3432.62	0.15949	3274.36	0.11481	3566.91	0.13944	3566.97	-0.04174	3348.71	0.16721	3031.55	-0.000328243
3032.03	0.02038	3432.91	0.15948	3274.8	0.11481	3567.1	0.13944	3567.15	-0.04174	3354.96	0.17095	3032.03	-0.000305807
3032.51	0.02049	3433.33	0.15947	3275.38	0.1148	3567.36	0.13943	3567.39	-0.04174	3361.21	0.17468	3032.51	-0.000276506
3033	0.02062	3433.88	0.15945	3276.12	0.11479	3567.71	0.13943	3567.73	-0.04174	3367.46	0.17834	3033	-0.000239121
3033.48	0.02075	3434.59	0.15942	3277.06	0.11476	3568.17	0.13942	3568.15	-0.04174	3373.71	0.1819	3033.48	-0.000193237
3033.96	0.02088	3435.48	0.15936	3278.19	0.11472	3568.73	0.1394	3568.68	-0.04174	3379.95	0.18528	3033.96	-0.000139517
3034.44	0.02103	3436.56	0.15926	3279.56	0.11466	3569.42	0.13937	3569.33	-0.04173	3386.2	0.18844	3034.44	-7.97134e-05
3034.93	0.02118	3437.85	0.15911	3281.17	0.11456	3570.25	0.13933	3570.11	-0.04173	3392.45	0.19132	3034.93	-1.66103e-05
3035.41	0.02133	3439.39	0.15888	3283.05	0.11442	3571.23	0.13926	3571.03	-0.04172	3398.7	0.19387	3035.41	4.74385e-05
3035.89	0.02148	3441.17	0.15853	3285.22	0.11422	3572.38	0.13917	3572.11	-0.0417	3404.95	0.19602	3035.89	0.000108968
3036.37	0.02163	3443.23	0.15805	3287.7	0.11394	3573.69	0.13903	3573.35	-0.04168	3411.2	0.19775	3036.37	0.000166488
3036.85	0.02177	3445.59	0.15737	3290.51	0.11356	3575.2	0.13883	3574.76	-0.04165	3417.45	0.19901	3036.85	0.000218615
3037.34	0.0219	3448.26	0.15645	3293.68	0.11305	3576.9	0.13857	3576.37	-0.04161	3423.7	0.19978	3037.34	0.000264955
3037.82	0.02203	3451.26	0.15523	3297.21	0.11239	3578.82	0.13821	3578.17	-0.04155	3429.94	0.20004	3037.82	0.000305655
3038.3	0.02216	3454.61	0.15363	3301.13	0.11153	3580.97	0.13775	3580.19	-0.04148	3436.19	0.19977	3038.3	0.000341011
3038.78	0.02228	3458.34	0.15158	3305.47	0.11043	3583.35	0.13715	3582.43	-0.04138	3442.44	0.19899	3038.78	0.000371171
3039.26	0.0224	3462.46	0.14899	3310.24	0.10906	3585.98	0.13638	3584.9	-0.04126	3448.69	0.1977	3039.26	0.000395881
3039.75	0.02251	3466.99	0.14577	3315.46	0.10737	3588.88	0.13541	3587.63	-0.0411	3454.94	0.19592	3039.75	0.000414373
3040.23	0.02262	3471.95	0.14184	3321.16	0.1053	3592.05	0.1342	3590.61	-0.04091	3461.19	0.19369	3040.23	0.000426302
3040.71	0.02272	3477.37	0.13712	3327.36	0.10282	3595.51	0.13272	3593.86	-0.04067	3467.44	0.19104	3040.71	0.000430822
3041.19	0.02281	3483.25	0.13154	3334.07	0.09988	3599.27	0.13092	3597.4	-0.04037	3473.68	0.18801	3041.19	0.000427669
3041.67	0.02289	3489.62	0.12506	3341.31	0.09645	3603.35	0.12875	3601.23	-0.04001	3479.93	0.18464	3041.67	0.00041718
3042.16	0.02297	3496.5	0.11768	3349.12	0.0925	3607.75	0.12618	3605.37	-0.03958	3486.18	0.18097	3042.16	0.000400303
3042.64	0.02305	3503.92	0.10944	3357.5	0.08801	3612.48	0.12317	3609.82	-0.03907	3492.43	0.17706	3042.64	0.000378613
3043.12	0.02312	3511.88	0.10042	3366.48	0.08301	3617.57	0.11967	3614.61	-0.03846	3498.68	0.17294	3043.12	0.000354088
3043.6	0.0232	3520.4	0.0908	3376.08	0.07753	3623.02	0.11565	3619.73	-0.03775	3504.93	0.16865	3043.6	0.000328748
3044.09	0.02327	3529.52	0.08078	3386.32	0.07163	3628.85	0.1111	3625.21	-0.03692	3511.18	0.16423	3044.09	0.000305192
3044.57	0.02336	3539.25	0.07063	3397.21	0.06541	3635.07	0.10601	3631.06	-0.03596	3517.43	0.15969	3044.57	0.000285131
3045.05	0.02344	3549.6	0.06066	3408.79	0.05898	3641.69	0.10039	3637.28	-0.03487	3523.67	0.15508	3045.05	0.000269993
3045.53	0.02353	3560.6	0.05119	3421.08	0.05251	3648.72	0.09428	3643.89	-0.03362	3529.92	0.1504	3045.53	0.000260624
3046.01	0.02363	3572.26	0.04252	3434.08	0.04616	3656.17	0.08772	3650.9	-0.03222	3536.17	0.14566	3046.01	0.000257202
3046.49	0.02374	3584.61	0.0349	3447.83	0.04009	3664.07	0.08081	3658.33	-0.03066	3542.42	0.14086	3046.49	0.000259212
3046.98	0.02385	3597.67	0.0285	3462.34	0.03447	3672.41	0.07365	3666.18	-0.02893	3548.67	0.13602	3046.98	0.000265644
3047.46	0.02396	3611.45	0.02338	3477.63	0.02945	3681.22	0.06637	3674.46	-0.02704	3554.92	0.13113	3047.46	0.000275052
3047.94	0.02408	3625.97	0.0195	3493.73	0.02511	3690.51	0.05912	3683.19	-0.02499	3561.17	0.12618	3047.94	0.000285524
3048.42	0.0242	3641.27	0.01674	3510.65	0.02152	3700.28	0.05205	3692.38	-0.02279	3567.41	0.12118	3048.42	0.000295677
3048.91	0.02431	3657.34	0.01489	3528.43	0.01868	3710.56	0.04533	3702.05	-0.02044	3573.66	0.11611	3048.91	0.000303518
3049.39	0.02443	3674.22	0.01375	3547.06	0.01653	3721.35	0.0391	3712.19	-0.01799	3579.91	0.11097	3049.39	0.000307385
3049.87	0.02453	3691.92	0.01309	3566.59	0.01498	3732.66	0.03348	3722.83	-0.01544	3586.16	0.10577	3049.87	0.000305884
3050.35	0.02463	3710.46	0.01274	3587.02	0.01394	3744.52	0.02857	3733.98	-0.01283	3592.41	0.10051	3050.35	0.000297994
3050.83	0.02473	3729.87	0.01257	3608.38	0.01327	3756.92	0.02442	3745.64	-0.01019	3598.66	0.09519	3050.83	0.00028314
3051.32	0.02482	3750.16	0.0125	3630.69	0.01288	3769.89	0.02103	3757.84	-0.00757	3604.91	0.08983	3051.32	0.000261361
3051.8	0.0249	3771.35	0.01248	3653.97	0.01266	3783.44	0.01837	3770.57	-0.005	3611.16	0.08443	3051.8	0.000232989
3052.28	0.02498	3793.46	0.01247	3665.98	0.0126	3797.57	0.01637	3783.86	-0.00253	3617.4	0.07903	3052.28	0.000199668
3052.76	0.02506	3804.86	0.01246	3804.86	0.01246	3804.86	0.01559	3797.72	-0.000196849	3623.65	0.07364	3052.76	0.000162832
3053.24	0.02514									3629.9	0.06829	3053.24	0.0001245
3053.73	0.02521									3636.15	0.063	3053.73	8.69481e-05
3054.21	0.0253									3642.4	0.05781	3054.21	5.25137e-05
3054.69	0.02538									3648.65	0.05275	3054.69	2.34544e-05
3055.17	0.02548									3654.9	0.04784	3055.17	1.74737e-06
3055.66	0.02559									3661.15	0.04312	3055.66	-1.14367e-05
3056.14	0.0257									3667.39	0.03861	3056.14	-1.48285e-05
3056.62	0.02583									3673.64	0.03434	3056.62	-8.75588e-06
3057.1	0.02596									3679.89	0.03033	3057.1	5.79877e-06
3057.58	0.02611									3686.14	0.02659	3057.58	2.70829e-05
3058.07	0.02625									3692.39	0.02313	3058.07	5.2734e-05
3058.55	0.0264									3698.64	0.01998	3058.55	8.00796e-05
3059.03	0.02656									3704.89	0.01712	3059.03	0.000106437
3059.51	0.0267									3711.13	0.01457	3059.51	0.000129445
3059.99	0.02685									3717.38	0.01231	3059.99	0.000146987
3060.48	0.02699									3723.63	0.01035	3060.48	0.000158395
3060.96	0.02712									3729.88	0.00866	3060.96	0.000162996
3061.44	0.02724									3736.13	0.00725	3061.44	0.000161136
3061.92	0.02737									3742.38	0.00608	3061.92	0.000153895
3062.41	0.02749									3748.63	0.00514	3062.41	0.00014295
3062.89	0.0276									3754.88	0.00442	3062.89	0.000130368
3063.37	0.02772									3761.12	0.0039	3063.37	0.000118298
3063.85	0.02785									3767.37	0.00355	3063.85	0.00010845
3064.33	0.02797									3773.62	0.00335	3064.33	0.000103143
3064.82	0.02811									3779.87	0.00329	3064.82	0.000102194
3065.3	0.02825									3786.12	0.00335	3065.3	0.000106717
3065.78	0.02839									3792.37	0.0035	3065.78	0.00011621
3066.26	0.02854									3798.62	0.00374	3066.26	0.000130103
3066.74	0.0287									3804.86	0.00404	3066.74	0.000147613
3067.23	0.02886											3067.23	0.000167838
3067.71	0.02902											3067.71	0.000189877
3068.19	0.02918											3068.19	0.000212787
3068.67	0.02935											3068.67	0.000235462
3069.16	0.02951											3069.16	0.000257878
3069.64	0.02968											3069.64	0.000279511
3070.12	0.02984											3070.12	0.000300497
3070.6	0.03001											3070.6	0.000321327
3071.08	0.03017											3071.08	0.000342578
3071.57	0.03034											3071.57	0.000364659
3072.05	0.03051											3072.05	0.000387358
3072.53	0.03068											3072.53	0.000409545
3073.01	0.03085											3073.01	0.000430324
3073.49	0.03102											3073.49	0.000447538
3073.98	0.03118											3073.98	0.000459353
3074.46	0.03134											3074.46	0.0004644
3074.94	0.03149											3074.94	0.000461997
3075.42	0.03164											3075.42	0.000452252
3075.9	0.03177											3075.9	0.000435955
3076.39	0.03191											3076.39	0.000414434
3076.87	0.03204											3076.87	0.000389093
3077.35	0.03217											3077.35	0.00036252
3077.83	0.0323											3077.83	0.000336499
3078.32	0.03244											3078.32	0.000313181
3078.8	0.03258											3078.8	0.000294594
3079.28	0.03273											3079.28	0.000282418
3079.76	0.03288											3079.76	0.0002778
3080.24	0.03305											3080.24	0.000281262
3080.73	0.03323											3080.73	0.000292341
3081.21	0.03341											3081.21	0.000311125
3081.69	0.0336											3081.69	0.000336447
3082.17	0.0338											3082.17	0.000367364
3082.65	0.034											3082.65	0.000402816
3083.14	0.03421											3083.14	0.000441584
3083.62	0.03442											3083.62	0.000482105
3084.1	0.03463											3084.1	0.000522461
3084.58	0.03483											3084.58	0.000560146
3085.07	0.03504											3085.07	0.000593797
3085.55	0.03524											3085.55	0.000621451
3086.03	0.03543											3086.03	0.000642268
3086.51	0.03562											3086.51	0.000656227
3086.99	0.03581											3086.99	0.00066389
3087.47	0.03598											3087.47	0.000666045
3087.96	0.03616											3087.96	0.000663222
3088.44	0.03633											3088.44	0.000655422
3088.92	0.03649											3088.92	0.000641743
3089.4	0.03665											3089.4	0.000622187
3089.89	0.03681											3089.89	0.000595854
3090.37	0.03696											3090.37	0.000562975
3090.85	0.0371											3090.85	0.000524699
3091.33	0.03724											3091.33	0.000483208
3091.81	0.03739											3091.81	0.000441281
3092.3	0.03753											3092.3	0.000401909
3092.78	0.03768											3092.78	0.000367315
3093.26	0.03784											3093.26	0.000340462
3093.74	0.03801											3093.74	0.000320488
3094.22	0.03819											3094.22	0.000308101
3094.71	0.03837											3094.71	0.000301542
3095.19	0.03856											3095.19	0.000298972
3095.67	0.03875											3095.67	0.000298502
3096.15	0.03894											3096.15	0.000298744
3096.64	0.03914											3096.64	0.000299117
3097.12	0.03933											3097.12	0.000299904
3097.6	0.03953											3097.6	0.000301599
3098.08	0.03973											3098.08	0.000306103
3098.56	0.03994											3098.56	0.000313805
3099.05	0.04014											3099.05	0.000324924
3099.53	0.04036											3099.53	0.000339073
3100.01	0.04057											3100.01	0.000355563
3100.49	0.04079											3100.49	0.000373925
3100.97	0.04101											3100.97	0.000394291
3101.46	0.04124											3101.46	0.000417142
3101.94	0.04147											3101.94	0.000444729
3102.42	0.04171											3102.42	0.000477924
3102.9	0.04195											3102.9	0.000517121
3103.39	0.0422											3103.39	0.00056135
3103.87	0.04246											3103.87	0.000608144
3104.35	0.04271											3104.35	0.000653924
3104.83	0.04296											3104.83	0.000694783
3105.31	0.0432											3105.31	0.000727373
3105.8	0.04343											3105.8	0.000749228
3106.28	0.04365											3106.28	0.000760804
3106.76	0.04387											3106.76	0.000762797
3107.24	0.04408											3107.24	0.00075736
3107.72	0.04428											3107.72	0.000747156
3108.21	0.04448											3108.21	0.000734766
3108.69	0.04468											3108.69	0.000722323
3109.17	0.04489											3109.17	0.00071133
3109.65	0.0451											3109.65	0.000702219
3110.14	0.04531											3110.14	0.000696162
3110.62	0.04553											3110.62	0.000692694
3111.1	0.04574											3111.1	0.000691527
3111.58	0.04596											3111.58	0.000692383
3112.06	0.04619											3112.06	0.000695097
3112.55	0.04642											3112.55	0.000699581
3113.03	0.04664											3113.03	0.000705688
3113.51	0.04688											3113.51	0.000712387
3113.99	0.04711											3113.99	0.000719419
3114.47	0.04734											3114.47	0.000724284
3114.96	0.04756											3114.96	0.000724365
3115.44	0.04778											3115.44	0.000716927
3115.92	0.04799											3115.92	0.000699802
3116.4	0.04819											3116.4	0.000672204
3116.88	0.04839											3116.88	0.000634957
3117.37	0.04857											3117.37	0.000590504
3117.85	0.04875											3117.85	0.00054184
3118.33	0.04894											3118.33	0.000493476
3118.81	0.04913											3118.81	0.000447838
3119.3	0.04932											3119.3	0.000406581
3119.78	0.04951											3119.78	0.000370138
3120.26	0.04972											3120.26	0.000338133
3120.74	0.04993											3120.74	0.00031001
3121.22	0.05014											3121.22	0.000285695
3121.71	0.05035											3121.71	0.000265377
3122.19	0.05058											3122.19	0.000251547
3122.67	0.05081											3122.67	0.000245496
3123.15	0.05105											3123.15	0.00024882
3123.63	0.05131											3123.63	0.000262282
3124.12	0.05157											3124.12	0.000285279
3124.6	0.05184											3124.6	0.000315724
3125.08	0.05212											3125.08	0.000350002
3125.56	0.0524											3125.56	0.000382973
3126.04	0.05267											3126.04	0.000411057
3126.53	0.05293											3126.53	0.000427665
3127.01	0.05318											3127.01	0.000431043
3127.49	0.05341											3127.49	0.00041944
3127.97	0.05363											3127.97	0.000393829
3128.45	0.05384											3128.45	0.000357186
3128.94	0.05405											3128.94	0.000313708
3129.42	0.05425											3129.42	0.000267788
3129.9	0.05446											3129.9	0.000223113
3130.38	0.05467											3130.38	0.000181668
3130.87	0.05488											3130.87	0.000145826
3131.35	0.0551											3131.35	0.000115656
3131.83	0.05533											3131.83	9.16816e-05
3132.31	0.05556											3132.31	7.47e-05
3132.79	0.05581											3132.79	6.58364e-05
3133.28	0.05606											3133.28	6.59968e-05
3133.76	0.05633											3133.76	7.5187e-05
3134.24	0.0566											3134.24	9.1893e-05
3134.72	0.05688											3134.72	0.000112409
3135.2	0.05715											3135.2	0.000133324
3135.69	0.05743											3135.69	0.000149202
3136.17	0.05769											3136.17	0.00015573
3136.65	0.05794											3136.65	0.000149965
3137.13	0.05818											3137.13	0.000130732
3137.61	0.05841											3137.61	9.8519e-05
3138.1	0.05863											3138.1	5.50008e-05
3138.58	0.05883											3138.58	2.02356e-06
3139.06	0.05904											3139.06	-5.67754e-05
3139.54	0.05924											3139.54	-0.000119389
3140.03	0.05943											3140.03	-0.000183412
3140.51	0.05963											3140.51	-0.000246676
3140.99	0.05984											3140.99	-0.000307315
3141.47	0.06004											3141.47	-0.000363892
3141.95	0.06026											3141.95	-0.000415451
3142.44	0.06047											3142.44	-0.000462024
3142.92	0.0607											3142.92	-0.000502206
3143.4	0.06093											3143.4	-0.000536288
3143.88	0.06117											3143.88	-0.000563834
3144.36	0.06142											3144.36	-0.000584406
3144.85	0.06167											3144.85	-0.000597707
3145.33	0.06193											3145.33	-0.000604061
3145.81	0.0622											3145.81	-0.000604569
3146.29	0.06247											3146.29	-0.000601195
3146.78	0.06275											3146.78	-0.00059692
3147.26	0.06302											3147.26	-0.00059299
3147.74	0.06329											3147.74	-0.000591856
3148.22	0.06356											3148.22	-0.00059451
3148.7	0.06382											3148.7	-0.000601224
3149.19	0.06408											3149.19	-0.000611721
3149.67	0.06434											3149.67	-0.000625684
3150.15	0.06459											3150.15	-0.000643034
3150.63	0.06485											3150.63	-0.00066452
3151.11	0.06509											3151.11	-0.000689384
3151.6	0.06534											3151.6	-0.000718472
3152.08	0.06558											3152.08	-0.000751828
3152.56	0.06582											3152.56	-0.000789172
3153.04	0.06605											3153.04	-0.000829938
3153.53	0.06628											3153.53	-0.000873377
3154.01	0.06651											3154.01	-0.000918482
3154.49	0.06674											3154.49	-0.000964506
3154.97	0.06697											3154.97	-0.00101
3155.45	0.06721											3155.45	-0.00105
3155.94	0.06745											3155.94	-0.00108
3156.42	0.0677											3156.42	-0.00111
3156.9	0.06796											3156.9	-0.00113
3157.38	0.06822											3157.38	-0.00114
3157.86	0.0685											3157.86	-0.00114
3158.35	0.06877											3158.35	-0.00114
3158.83	0.06905											3158.83	-0.00114
3159.31	0.06934											3159.31	-0.00114
3159.79	0.06962											3159.79	-0.00113
3160.28	0.0699											3160.28	-0.00113
3160.76	0.07018											3160.76	-0.00113
3161.24	0.07047											3161.24	-0.00112
3161.72	0.07076											3161.72	-0.00111
3162.2	0.07105											3162.2	-0.0011
3162.68	0.07134											3162.68	-0.00109
3163.17	0.07163											3163.17	-0.00108
3163.65	0.07192											3163.65	-0.00107
3164.13	0.07221											3164.13	-0.00106
3164.61	0.07249											3164.61	-0.00106
3165.1	0.07278											3165.1	-0.00105
3165.58	0.07306											3165.58	-0.00105
3166.06	0.07334											3166.06	-0.00105
3166.54	0.07362											3166.54	-0.00105
3167.02	0.0739											3167.02	-0.00105
3167.51	0.07419											3167.51	-0.00105
3167.99	0.07447											3167.99	-0.00105
3168.47	0.07475											3168.47	-0.00104
3168.95	0.07504											3168.95	-0.00104
3169.43	0.07533											3169.43	-0.00103
3169.92	0.07563											3169.92	-0.00101
3170.4	0.07592											3170.4	-0.001
3170.88	0.07621											3170.88	-0.000990478
3171.36	0.0765											3171.36	-0.000984017
3171.85	0.07678											3171.85	-0.000981889
3172.33	0.07706											3172.33	-0.000985409
3172.81	0.07733											3172.81	-0.000994679
3173.29	0.0776											3173.29	-0.00101
3173.77	0.07786											3173.77	-0.00103
3174.26	0.07812											3174.26	-0.00105
3174.74	0.07838											3174.74	-0.00107
3175.22	0.07864											3175.22	-0.00109
3175.7	0.07891											3175.7	-0.00111
3176.18	0.07918											3176.18	-0.00112
3176.67	0.07945											3176.67	-0.00113
3177.15	0.07973											3177.15	-0.00113
3177.63	0.08002											3177.63	-0.00113
3178.11	0.08031											3178.11	-0.00112
3178.59	0.08061											3178.59	-0.0011
3179.08	0.0809											3179.08	-0.00108
3179.56	0.08121											3179.56	-0.00106
3180.04	0.08151											3180.04	-0.00104
3180.52	0.08182											3180.52	-0.00101
3181.01	0.08213											3181.01	-0.000981322
3181.49	0.08244											3181.49	-0.000952136
3181.97	0.08275											3181.97	-0.000924121
3182.45	0.08305											3182.45	-0.00089814
3182.93	0.08336											3182.93	-0.000874325
3183.42	0.08366											3183.42	-0.000852537
3183.9	0.08396											3183.9	-0.000829779
3184.38	0.08426											3184.38	-0.000806902
3184.86	0.08457											3184.86	-0.000780938
3185.34	0.08488											3185.34	-0.000751651
3185.83	0.08519											3185.83	-0.000718732
3186.31	0.0855											3186.31	-0.000682383
3186.79	0.08582											3186.79	-0.000643166
3187.27	0.08614											3187.27	-0.000602035
3187.76	0.08646											3187.76	-0.00056042
3188.24	0.08678											3188.24	-0.000520721
3188.72	0.08709											3188.72	-0.000484048
3189.2	0.0874											3189.2	-0.00045339
3189.68	0.0877											3189.68	-0.000430919
3190.17	0.08799											3190.17	-0.000418278
3190.65	0.08827											3190.65	-0.000416229
3191.13	0.08853											3191.13	-0.000424626
3191.61	0.08879											3191.61	-0.00044241
3192.09	0.08904											3192.09	-0.000467866
3192.58	0.08929											3192.58	-0.000499276
3193.06	0.08953											3193.06	-0.000532831
3193.54	0.08977											3193.54	-0.000566197
3194.02	0.09001											3194.02	-0.000596315
3194.51	0.09026											3194.51	-0.00062027
3194.99	0.09052											3194.99	-0.000635555
3195.47	0.09079											3195.47	-0.000640482
3195.95	0.09107											3195.95	-0.000634255
3196.43	0.09136											3196.43	-0.000617722
3196.92	0.09165											3196.92	-0.000590748
3197.4	0.09196											3197.4	-0.00055529
3197.88	0.09227											3197.88	-0.000512742
3198.36	0.09259											3198.36	-0.000463999
3198.84	0.09292											3198.84	-0.000410054
3199.33	0.09325											3199.33	-0.000351601
3199.81	0.09358											3199.81	-0.000289534
3200.29	0.09391											3200.29	-0.000225805
3200.77	0.09424											3200.77	-0.000161192
3201.26	0.09458											3201.26	-9.85472e-05
3201.74	0.0949											3201.74	-4.03654e-05
3202.22	0.09522											3202.22	1.09589e-05
3202.7	0.09553											3202.7	5.36314e-05
3203.18	0.09583											3203.18	8.64572e-05
3203.66	0.09612											3203.66	0.000109142
3204.15	0.0964											3204.15	0.00012249
3204.63	0.09667											3204.63	0.000127959
3205.11	0.09693											3205.11	0.000128751
3205.59	0.09719											3205.59	0.000127022
3206.08	0.09746											3206.08	0.000124678
3206.56	0.09772											3206.56	0.000122821
3207.04	0.09798											3207.04	0.000121258
3207.52	0.09824											3207.52	0.000118892
3208	0.09849											3208	0.000114228
3208.49	0.09875											3208.49	0.000105529
3208.97	0.099											3208.97	9.40821e-05
3209.45	0.09924											3209.45	8.08501e-05
3209.93	0.09949											3209.93	6.85366e-05
3210.41	0.09974											3210.41	6.05452e-05
3210.9	0.1											3210.9	5.958e-05
3211.38	0.10026											3211.38	6.72444e-05
3211.86	0.10054											3211.86	8.33419e-05
3212.34	0.10082											3212.34	0.000105544
3212.82	0.1011											3212.82	0.00013275
3213.31	0.10138											3213.31	0.000159837
3213.79	0.10167											3213.79	0.000186202
3214.27	0.10194											3214.27	0.000210315
3214.75	0.10222											3214.75	0.000232181
3215.24	0.1025											3215.24	0.000253201
3215.72	0.10277											3215.72	0.000275178
3216.2	0.10305											3216.2	0.000300415
3216.68	0.10333											3216.68	0.000330414
3217.16	0.10362											3217.16	0.000365356
3217.65	0.10391											3217.65	0.000406187
3218.13	0.1042											3218.13	0.000450886
3218.61	0.1045											3218.61	0.000497456
3219.09	0.10479											3219.09	0.000543497
3219.57	0.10509											3219.57	0.000587211
3220.06	0.10538											3220.06	0.000627701
3220.54	0.10566											3220.54	0.000664867
3221.02	0.10594											3221.02	0.00069991
3221.5	0.10622											3221.5	0.000733722
3221.99	0.1065											3221.99	0.000768225
3222.47	0.10678											3222.47	0.000803408
3222.95	0.10706											3222.95	0.000838372
3223.43	0.10734											3223.43	0.000871617
3223.91	0.10761											3223.91	0.000901645
3224.4	0.10788											3224.4	0.000927354
3224.88	0.10814											3224.88	0.000949146
3225.36	0.10841											3225.36	0.00096772
3225.84	0.10866											3225.84	0.000985978
3226.32	0.10892											3226.32	0.00101
3226.81	0.10919											3226.81	0.00103
3227.29	0.10945											3227.29	0.00105
3227.77	0.10972											3227.77	0.00108
3228.25	0.10998											3228.25	0.00111
3228.74	0.11025											3228.74	0.00114
3229.22	0.11051											3229.22	0.00116
3229.7	0.11077											3229.7	0.00118
3230.18	0.11102											3230.18	0.0012
3230.66	0.11126											3230.66	0.00121
3231.15	0.1115											3231.15	0.00121
3231.63	0.11173											3231.63	0.00121
3232.11	0.11195											3232.11	0.0012
3232.59	0.11217											3232.59	0.00118
3233.07	0.11239											3233.07	0.00117
3233.56	0.11261											3233.56	0.00115
3234.04	0.11282											3234.04	0.00114
3234.52	0.11304											3234.52	0.00113
3235	0.11327											3235	0.00112
3235.49	0.11349											3235.49	0.00112
3235.97	0.11373											3235.97	0.00112
3236.45	0.11397											3236.45	0.00113
3236.93	0.11422											3236.93	0.00115
3237.41	0.11447											3237.41	0.00118
3237.9	0.11472											3237.9	0.0012
3238.38	0.11497											3238.38	0.00123
3238.86	0.11522											3238.86	0.00125
3239.34	0.11546											3239.34	0.00126
3239.82	0.11569											3239.82	0.00127
3240.31	0.11592											3240.31	0.00128
3240.79	0.11615											3240.79	0.00129
3241.27	0.11638											3241.27	0.00129
3241.75	0.11662											3241.75	0.0013
3242.24	0.11685											3242.24	0.00132
3242.72	0.11709											3242.72	0.00133
3243.2	0.11733											3243.2	0.00135
3243.68	0.11756											3243.68	0.00137
3244.16	0.1178											3244.16	0.00138
3244.64	0.11803											3244.64	0.00139
3245.13	0.11826											3245.13	0.0014
3245.61	0.11849											3245.61	0.00141
3246.09	0.11871											3246.09	0.00142
3246.57	0.11894											3246.57	0.00143
3247.06	0.11916											3247.06	0.00143
3247.54	0.11939											3247.54	0.00144
3248.02	0.1196											3248.02	0.00143
3248.5	0.11981											3248.5	0.00143
3248.98	0.12001											3248.98	0.00141
3249.47	0.1202											3249.47	0.00138
3249.95	0.12038											3249.95	0.00135
3250.43	0.12056											3250.43	0.00131
3250.91	0.12073											3250.91	0.00127
3251.39	0.1209											3251.39	0.00123
3251.88	0.12108											3251.88	0.00119
3252.36	0.12126											3252.36	0.00116
3252.84	0.12144											3252.84	0.00113
3253.32	0.12163											3253.32	0.0011
3253.8	0.12181											3253.8	0.00108
3254.29	0.122											3254.29	0.00105
3254.77	0.12218											3254.77	0.00102
3255.25	0.12236											3255.25	0.000992264
3255.73	0.12254											3255.73	0.000959252
3256.22	0.12272											3256.22	0.00092514
3256.7	0.12289											3256.7	0.000891119
3257.18	0.12307											3257.18	0.000857482
3257.66	0.12325											3257.66	0.000823919
3258.14	0.12342											3258.14	0.000788687
3258.63	0.12359											3258.63	0.000751347
3259.11	0.12376											3259.11	0.000711054
3259.59	0.12393											3259.59	0.0006681
3260.07	0.12409											3260.07	0.000624075
3260.55	0.12426											3260.55	0.000581071
3261.04	0.12442											3261.04	0.000541478
3261.52	0.1246											3261.52	0.000507286
3262	0.12478											3262	0.000480186
3262.48	0.12497											3262.48	0.000461138
3262.97	0.12517											3262.97	0.000452294
3263.45	0.12537											3263.45	0.000454313
3263.93	0.12559											3263.93	0.000467685
3264.41	0.12583											3264.41	0.000492
3264.89	0.12607											3264.89	0.000525048
3265.38	0.12631											3265.38	0.00056342
3265.86	0.12656											3265.86	0.000602405
3266.34	0.1268											3266.34	0.000636465
3266.82	0.12703											3266.82	0.000662046
3267.3	0.12725											3267.3	0.00067541
3267.79	0.12745											3267.79	0.000674746
3268.27	0.12764											3268.27	0.000659144
3268.75	0.12782											3268.75	0.000628593
3269.23	0.12798											3269.23	0.000583583
3269.72	0.12813											3269.72	0.000524503
3270.2	0.12826											3270.2	0.000452516
3270.68	0.12839											3270.68	0.000370892
3271.16	0.1285											3271.16	0.000281213
3271.64	0.12862											3271.64	0.000188848
3272.13	0.12873											3272.13	9.77604e-05
3272.61	0.12885											3272.61	1.19389e-05
3273.09	0.12898											3273.09	-6.53271e-05
3273.57	0.12912											3273.57	-0.000132048
3274.05	0.12927											3274.05	-0.000187336
3274.54	0.12943											3274.54	-0.000231001
3275.02	0.1296											3275.02	-0.000264182
3275.5	0.12979											3275.5	-0.000287534
3275.98	0.12998											3275.98	-0.000303595
3276.47	0.13017											3276.47	-0.000315178
3276.95	0.13037											3276.95	-0.000325592
3277.43	0.13056											3277.43	-0.000337749
3277.91	0.13076											3277.91	-0.00035346
3278.39	0.13094											3278.39	-0.000373335
3278.88	0.13113											3278.88	-0.000396186
3279.36	0.13131											3279.36	-0.000420653
3279.84	0.1315											3279.84	-0.000443588
3280.32	0.13168											3280.32	-0.000464031
3280.8	0.13187											3280.8	-0.000481793
3281.29	0.13207											3281.29	-0.000497485
3281.77	0.13226											3281.77	-0.000512118
3282.25	0.13245											3282.25	-0.000526302
3282.73	0.13265											3282.73	-0.000539949
3283.22	0.13285											3283.22	-0.000552504
3283.7	0.13305											3283.7	-0.000561909
3284.18	0.13325											3284.18	-0.000568208
3284.66	0.13346											3284.66	-0.000571912
3285.14	0.13367											3285.14	-0.000574632
3285.62	0.13387											3285.62	-0.000578779
3286.11	0.13408											3286.11	-0.000586462
3286.59	0.13428											3286.59	-0.000598792
3287.07	0.13447											3287.07	-0.000616421
3287.55	0.13466											3287.55	-0.000637277
3288.04	0.13485											3288.04	-0.000660612
3288.52	0.13504											3288.52	-0.000684936
3289	0.13523											3289	-0.000709758
3289.48	0.13542											3289.48	-0.000734888
3289.96	0.13561											3289.96	-0.000761137
3290.45	0.13579											3290.45	-0.000789214
3290.93	0.13598											3290.93	-0.00082003
3291.41	0.13616											3291.41	-0.000854441
3291.89	0.13634											3291.89	-0.000892163
3292.38	0.13651											3292.38	-0.000933552
3292.86	0.13668											3292.86	-0.000978417
3293.34	0.13686											3293.34	-0.00103
3293.82	0.13703											3293.82	-0.00107
3294.3	0.1372											3294.3	-0.00112
3294.78	0.13737											3294.78	-0.00116
3295.27	0.13756											3295.27	-0.0012
3295.75	0.13775											3295.75	-0.00123
3296.23	0.13795											3296.23	-0.00125
3296.71	0.13816											3296.71	-0.00126
3297.2	0.13837											3297.2	-0.00127
3297.68	0.1386											3297.68	-0.00126
3298.16	0.13884											3298.16	-0.00124
3298.64	0.1391											3298.64	-0.00121
3299.12	0.13937											3299.12	-0.00116
3299.61	0.13966											3299.61	-0.0011
3300.09	0.13995											3300.09	-0.00103
3300.57	0.14026											3300.57	-0.000951856
3301.05	0.14056											3301.05	-0.000876755
3301.53	0.14085											3301.53	-0.00081038
3302.02	0.14113											3302.02	-0.000758837
3302.5	0.14139											3302.5	-0.000726133
3302.98	0.14163											3302.98	-0.000714776
3303.46	0.14185											3303.46	-0.000725371
3303.95	0.14205											3303.95	-0.000758004
3304.43	0.14223											3304.43	-0.000810224
3304.91	0.14239											3304.91	-0.000880315
3305.39	0.14254											3305.39	-0.000965282
3305.87	0.14268											3305.87	-0.00106
3306.36	0.14281											3306.36	-0.00116
3306.84	0.14294											3306.84	-0.00127
3307.32	0.14307											3307.32	-0.00137
3307.8	0.14322											3307.8	-0.00146
3308.28	0.14338											3308.28	-0.00153
3308.77	0.14356											3308.77	-0.00159
3309.25	0.14376											3309.25	-0.00162
3309.73	0.14399											3309.73	-0.00164
3310.21	0.14424											3310.21	-0.00163
3310.7	0.14451											3310.7	-0.00159
3311.18	0.1448											3311.18	-0.00154
3311.66	0.14511											3311.66	-0.00148
3312.14	0.14542											3312.14	-0.00141
3312.62	0.14573											3312.62	-0.00134
3313.11	0.14605											3313.11	-0.00127
3313.59	0.14635											3313.59	-0.00121
3314.07	0.14665											3314.07	-0.00116
3314.55	0.14695											3314.55	-0.00111
3315.03	0.14724											3315.03	-0.00106
3315.52	0.14753											3315.52	-0.00102
3316	0.14781											3316	-0.000985084
3316.48	0.1481											3316.48	-0.00095055
3316.96	0.14838											3316.96	-0.00091967
3317.45	0.14865											3317.45	-0.000892543
3317.93	0.14893											3317.93	-0.00086837
3318.41	0.1492											3318.41	-0.000846151
3318.89	0.14948											3318.89	-0.000825186
3319.37	0.14975											3319.37	-0.000805273
3319.86	0.15002											3319.86	-0.000786712
3320.34	0.1503											3320.34	-0.000771332
3320.82	0.15056											3320.82	-0.000759673
3321.3	0.15083											3321.3	-0.000753761
3321.78	0.15108											3321.78	-0.000754895
3322.27	0.15133											3322.27	-0.000763773
3322.75	0.15157											3322.75	-0.000780192
3323.23	0.15181											3323.23	-0.000803249
3323.71	0.15204											3323.71	-0.000830742
3324.2	0.15227											3324.2	-0.000860509
3324.68	0.15251											3324.68	-0.000887464
3325.16	0.15275											3325.16	-0.000908244
3325.64	0.153											3325.64	-0.000919644
3326.12	0.15327											3326.12	-0.000919461
3326.61	0.15354											3326.61	-0.00090719
3327.09	0.15383											3327.09	-0.000883926
3327.57	0.15413											3327.57	-0.000851963
3328.05	0.15443											3328.05	-0.000814651
3328.53	0.15474											3328.53	-0.000772821
3329.02	0.15505											3329.02	-0.000730187
3329.5	0.15537											3329.5	-0.000686475
3329.98	0.15568											3329.98	-0.000643036
3330.46	0.15599											3330.46	-0.000600761
3330.94	0.1563											3330.94	-0.000560943
3331.43	0.15661											3331.43	-0.000525276
3331.91	0.15691											3331.91	-0.000495152
3332.39	0.15721											3332.39	-0.000471562
3332.87	0.1575											3332.87	-0.000455267
3333.36	0.15778											3333.36	-0.000444322
3333.84	0.15806											3333.84	-0.000438287
3334.32	0.15834											3334.32	-0.000435451
3334.8	0.15862											3334.8	-0.000434006
3335.28	0.1589											3335.28	-0.000432042
3335.76	0.15918											3335.76	-0.000427348
3336.25	0.15947											3336.25	-0.000417515
3336.73	0.15976											3336.73	-0.000400432
3337.21	0.16007											3337.21	-0.000375066
3337.69	0.16038											3337.69	-0.000339852
3338.18	0.1607											3338.18	-0.000296053
3338.66	0.16103											3338.66	-0.00024596
3339.14	0.16137											3339.14	-0.00019226
3339.62	0.1617											3339.62	-0.000137341
3340.1	0.16204											3340.1	-8.28899e-05
3340.59	0.16238											3340.59	-2.91944e-05
3341.07	0.16271											3341.07	2.36722e-05
3341.55	0.16305											3341.55	7.81952e-05
3342.03	0.16339											3342.03	0.000134803
3342.51	0.16373											3342.51	0.000193909
3343	0.16408											3343	0.000255227
3343.48	0.16442											3343.48	0.000317673
3343.96	0.16477											3343.96	0.00038006
3344.44	0.16512											3344.44	0.000440804
3344.93	0.16546											3344.93	0.000497727
3345.41	0.1658											3345.41	0.00055013
3345.89	0.16613											3345.89	0.000595735
3346.37	0.16645											3346.37	0.00063286
3346.85	0.16677											3346.85	0.000660221
3347.34	0.16707											3347.34	0.000677134
3347.82	0.16737											3347.82	0.000683716
3348.3	0.16765											3348.3	0.000680583
3348.78	0.16793											3348.78	0.000668455
3349.26	0.16819											3349.26	0.000647149
3349.75	0.16845											3349.75	0.00061818
3350.23	0.1687											3350.23	0.000581267
3350.71	0.16895											3350.71	0.000537729
3351.19	0.16919											3351.19	0.000489685
3351.68	0.16943											3351.68	0.000441154
3352.16	0.16967											3352.16	0.000396854
3352.64	0.16992											3352.64	0.000361505
3353.12	0.17019											3353.12	0.000338027
3353.6	0.17047											3353.6	0.000329538
3354.09	0.17076											3354.09	0.000334759
3354.57	0.17107											3354.57	0.00035191
3355.05	0.17138											3355.05	0.000378112
3355.53	0.1717											3355.53	0.000410685
3356.01	0.17203											3356.01	0.00044755
3356.5	0.17236											3356.5	0.000487227
3356.98	0.17269											3356.98	0.000527742
3357.46	0.17302											3357.46	0.000569207
3357.94	0.17334											3357.94	0.000607656
3358.43	0.17366											3358.43	0.0006428
3358.91	0.17398											3358.91	0.000672666
3359.39	0.17429											3359.39	0.000696576
3359.87	0.1746											3359.87	0.000714851
3360.35	0.1749											3360.35	0.000728715
3360.84	0.1752											3360.84	0.00073989
3361.32	0.17549											3361.32	0.000750099
3361.8	0.17579											3361.8	0.000760274
3362.28	0.17609											3362.28	0.000773121
3362.76	0.17639											3362.76	0.000789374
3363.25	0.17669											3363.25	0.000810553
3363.73	0.177											3363.73	0.000837285
3364.21	0.17732											3364.21	0.000869491
3364.69	0.17764											3364.69	0.000905498
3365.17	0.17796											3365.17	0.000942527
3365.66	0.17827											3365.66	0.000977105
3366.14	0.17858											3366.14	0.00101
3366.62	0.17889											3366.62	0.00103
3367.1	0.17918											3367.1	0.00104
3367.59	0.17947											3367.59	0.00106
3368.07	0.17976											3368.07	0.00107
3368.55	0.18005											3368.55	0.00108
3369.03	0.18035											3369.03	0.0011
3369.51	0.18064											3369.51	0.00112
3370	0.18094											3370	0.00114
3370.48	0.18124											3370.48	0.00116
3370.96	0.18153											3370.96	0.00118
3371.44	0.18183											3371.44	0.0012
3371.92	0.18212											3371.92	0.00122
3372.41	0.1824											3372.41	0.00124
3372.89	0.18269											3372.89	0.00125
3373.37	0.18298											3373.37	0.00127
3373.85	0.18326											3373.85	0.00128
3374.33	0.18354											3374.33	0.00129
3374.82	0.18381											3374.82	0.0013
3375.3	0.18409											3375.3	0.00131
3375.78	0.18436											3375.78	0.00132
3376.26	0.18462											3376.26	0.00132
3376.74	0.18488											3376.74	0.00132
3377.23	0.18513											3377.23	0.00131
3377.71	0.18538											3377.71	0.00129
3378.19	0.18562											3378.19	0.00127
3378.67	0.18585											3378.67	0.00124
3379.16	0.18608											3379.16	0.00122
3379.64	0.18631											3379.64	0.00119
3380.12	0.18654											3380.12	0.00117
3380.6	0.18678											3380.6	0.00116
3381.08	0.18703											3381.08	0.00116
3381.57	0.18727											3381.57	0.00115
3382.05	0.18752											3382.05	0.00115
3382.53	0.18776											3382.53	0.00115
3383.01	0.18801											3383.01	0.00115
3383.49	0.18825											3383.49	0.00115
3383.98	0.1885											3383.98	0.00115
3384.46	0.18875											3384.46	0.00116
3384.94	0.189											3384.94	0.00117
3385.42	0.18923											3385.42	0.00117
3385.91	0.18946											3385.91	0.00116
3386.39	0.18967											3386.39	0.00114
3386.87	0.18985											3386.87	0.00109
3387.35	0.19002											3387.35	0.00102
3387.83	0.19017											3387.83	0.000941898
3388.32	0.1903											3388.32	0.000847206
3388.8	0.19042											3388.8	0.000744202
3389.28	0.19054											3389.28	0.00063761
3389.76	0.19065											3389.76	0.000531256
3390.24	0.19077											3390.24	0.000428665
3390.73	0.19089											3390.73	0.000332611
3391.21	0.19102											3391.21	0.000247024
3391.69	0.19116											3391.69	0.000173673
3392.17	0.19132											3392.17	0.000114584
3392.66	0.19148											3392.66	7.09807e-05
3393.14	0.19166											3393.14	4.37871e-05
3393.62	0.19186											3393.62	3.33274e-05
3394.1	0.19207											3394.1	3.94254e-05
3394.58	0.19229											3394.58	6.06049e-05
3395.07	0.19252											3395.07	9.33771e-05
3395.55	0.19276											3395.55	0.000133494
3396.03	0.193											3396.03	0.000173463
3396.51	0.19322											3396.51	0.000205706
3396.99	0.19343											3396.99	0.000223446
3397.48	0.19362											3397.48	0.000222907
3397.96	0.19379											3397.96	0.000204009
3398.44	0.19394											3398.44	0.000170776
3398.92	0.19408											3398.92	0.000129055
3399.41	0.19422											3399.41	8.70214e-05
3399.89	0.19436											3399.89	4.97181e-05
3400.37	0.1945											3400.37	2.02661e-05
3400.85	0.19465											3400.85	-1.31347e-06
3401.33	0.19481											3401.33	-1.68997e-05
3401.82	0.19496											3401.82	-2.90719e-05
3402.3	0.19512											3402.3	-3.97096e-05
3402.78	0.19527											3402.78	-4.98283e-05
3403.26	0.19542											3403.26	-5.82012e-05
3403.74	0.19557											3403.74	-6.53407e-05
3404.23	0.19573											3404.23	-6.99359e-05
3404.71	0.19588											3404.71	-7.33982e-05
3405.19	0.19602											3405.19	-7.60086e-05
3405.67	0.19617											3405.67	-7.84485e-05
3406.15	0.19631											3406.15	-8.10994e-05
3406.64	0.19645											3406.64	-8.41433e-05
3407.12	0.19659											3407.12	-8.82623e-05
3407.6	0.19672											3407.6	-9.46211e-05
3408.08	0.19684											3408.08	-0.000103332
3408.57	0.19696											3408.57	-0.000115067
3409.05	0.19708											3409.05	-0.000129008
3409.53	0.19719											3409.53	-0.000143339
3410.01	0.1973											3410.01	-0.000155445
3410.49	0.19742											3410.49	-0.000162308
3410.97	0.19754											3410.97	-0.000162215
3411.46	0.19766											3411.46	-0.000155086
3411.94	0.19779											3411.94	-0.000141827
3412.42	0.19791											3412.42	-0.000125466
3412.9	0.19804											3412.9	-0.000109089
3413.39	0.19815											3413.39	-9.55819e-05
3413.87	0.19826											3413.87	-8.70312e-05
3414.35	0.19836											3414.35	-8.44235e-05
3414.83	0.19846											3414.83	-8.8246e-05
3415.31	0.19854											3415.31	-9.89859e-05
3415.8	0.19861											3415.8	-0.000116715
3416.28	0.19867											3416.28	-0.000140847
3416.76	0.19873											3416.76	-0.000169961
3417.24	0.19878											3417.24	-0.000202645
3417.72	0.19882											3417.72	-0.000237589
3418.21	0.19886											3418.21	-0.000273981
3418.69	0.1989											3418.69	-0.000311712
3419.17	0.19893											3419.17	-0.000351072
3419.65	0.19895											3419.65	-0.000392885
3420.14	0.19897											3420.14	-0.000436867
3420.62	0.19898											3420.62	-0.00048215
3421.1	0.199											3421.1	-0.000526926
3421.58	0.19901											3421.58	-0.000568586
3422.06	0.19903											3422.06	-0.000604522
3422.55	0.19905											3422.55	-0.000632527
3423.03	0.19907											3423.03	-0.000651595
3423.51	0.19911											3423.51	-0.000661518
3423.99	0.19914											3423.99	-0.000662967
3424.47	0.19919											3424.47	-0.000656575
3424.96	0.19923											3424.96	-0.000643421
3425.44	0.19928											3425.44	-0.000624798
3425.92	0.19933											3425.92	-0.000601902
3426.4	0.19938											3426.4	-0.000576329
3426.89	0.19943											3426.89	-0.000550174
3427.37	0.19947											3427.37	-0.000525334
3427.85	0.19951											3427.85	-0.000503931
3428.33	0.19953											3428.33	-0.000487203
3428.81	0.19955											3428.81	-0.00047628
3429.3	0.19956											3429.3	-0.00047176
3429.78	0.19956											3429.78	-0.000474041
3430.26	0.19955											3430.26	-0.00048382
3430.74	0.19953											3430.74	-0.000501698
3431.22	0.1995											3431.22	-0.000528072
3431.71	0.19945											3431.71	-0.000562619
3432.19	0.1994											3432.19	-0.00060461
3432.67	0.19933											3432.67	-0.000651936
3433.15	0.19926											3433.15	-0.000702389
3433.64	0.19919											3433.64	-0.000753441
3434.12	0.19912											3434.12	-0.000802591
3434.6	0.19904											3434.6	-0.000848242
3435.08	0.19897											3435.08	-0.000888795
3435.56	0.1989											3435.56	-0.000923253
3436.05	0.19883											3436.05	-0.000951018
3436.53	0.19877											3436.53	-0.000971606
3437.01	0.19871											3437.01	-0.000985189
3437.49	0.19866											3437.49	-0.00099229
3437.97	0.19861											3437.97	-0.000994012
3438.46	0.19856											3438.46	-0.000991761
3438.94	0.1985											3438.94	-0.00098664
3439.42	0.19845											3439.42	-0.000979255
3439.9	0.1984											3439.9	-0.000969911
3440.39	0.19835											3440.39	-0.000958275
3440.87	0.19829											3440.87	-0.000944725
3441.35	0.19823											3441.35	-0.000929735
3441.83	0.19817											3441.83	-0.000914711
3442.31	0.19811											3442.31	-0.00090126
3442.8	0.19804											3442.8	-0.000891191
3443.28	0.19796											3443.28	-0.000885209
3443.76	0.19788											3443.76	-0.000883225
3444.24	0.19778											3444.24	-0.000884345
3444.72	0.19769											3444.72	-0.000886884
3445.21	0.19759											3445.21	-0.000889734
3445.69	0.19749											3445.69	-0.000891817
3446.17	0.19739											3446.17	-0.000892741
3446.65	0.19728											3446.65	-0.000892517
3447.13	0.19718											3447.13	-0.000890855
3447.62	0.19707											3447.62	-0.000886865
3448.1	0.19696											3448.1	-0.000879458
3448.58	0.19686											3448.58	-0.000867001
3449.06	0.19676											3449.06	-0.000848988
3449.55	0.19666											3449.55	-0.000824892
3450.03	0.19656											3450.03	-0.000795625
3450.51	0.19647											3450.51	-0.0007626
3450.99	0.19637											3450.99	-0.000727529
3451.47	0.19627											3451.47	-0.000692425
3451.95	0.19617											3451.95	-0.0006589
3452.44	0.19606											3452.44	-0.000627976
3452.92	0.19595											3452.92	-0.000601546
3453.4	0.19582											3453.4	-0.000580635
3453.88	0.19569											3453.88	-0.000566059
3454.37	0.19555											3454.37	-0.000558532
3454.85	0.1954											3454.85	-0.000558268
3455.33	0.19523											3455.33	-0.000564782
3455.81	0.19506											3455.81	-0.00057739
3456.29	0.19488											3456.29	-0.000594705
3456.78	0.1947											3456.78	-0.000615101
3457.26	0.19451											3457.26	-0.000637875
3457.74	0.19432											3457.74	-0.000660903
3458.22	0.19412											3458.22	-0.000682003
3458.7	0.19393											3458.7	-0.00069889
3459.19	0.19375											3459.19	-0.000709182
3459.67	0.19356											3459.67	-0.000711194
3460.15	0.19339											3460.15	-0.000704445
3460.63	0.19322											3460.63	-0.000689664
3461.11	0.19305											3461.11	-0.000670827
3461.6	0.19288											3461.6	-0.000650098
3462.08	0.19271											3462.08	-0.000632367
3462.56	0.19252											3462.56	-0.000619761
3463.04	0.19233											3463.04	-0.000613597
3463.53	0.19213											3463.53	-0.000613595
3464.01	0.19193											3464.01	-0.000618372
3464.49	0.19171											3464.49	-0.000626247
3464.97	0.1915											3464.97	-0.000635737
3465.45	0.19128											3465.45	-0.000645627
3465.94	0.19106											3465.94	-0.000656101
3466.42	0.19083											3466.42	-0.000666049
3466.9	0.19061											3466.9	-0.000674288
3467.38	0.19039											3467.38	-0.000679437
3467.86	0.19016											3467.86	-0.000679518
3468.35	0.18995											3468.35	-0.000672147
3468.83	0.18974											3468.83	-0.000655246
3469.31	0.18954											3469.31	-0.00062656
3469.79	0.18935											3469.79	-0.000585552
3470.28	0.18918											3470.28	-0.000530972
3470.76	0.18901											3470.76	-0.00046304
3471.24	0.18885											3471.24	-0.000383577
3471.72	0.1887											3471.72	-0.000295901
3472.2	0.18855											3472.2	-0.000205134
3472.69	0.1884											3472.69	-0.000117196
3473.17	0.18823											3473.17	-3.7706e-05
3473.65	0.18805											3473.65	2.90281e-05
3474.13	0.18786											3474.13	7.96637e-05
3474.61	0.18764											3474.61	0.00011449
3475.1	0.18741											3475.1	0.000135385
3475.58	0.18716											3475.58	0.00014523
3476.06	0.18691											3476.06	0.000146804
3476.54	0.18665											3476.54	0.000142187
3477.03	0.18638											3477.03	0.000132757
3477.51	0.1861											3477.51	0.00011994
3477.99	0.18582											3477.99	0.000103628
3478.47	0.18554											3478.47	8.59425e-05
3478.95	0.18525											3478.95	6.89625e-05
3479.44	0.18497											3479.44	5.53677e-05
3479.92	0.18469											3479.92	4.77374e-05
3480.4	0.18442											3480.4	4.80512e-05
3480.88	0.18415											3480.88	5.73886e-05
3481.36	0.1839											3481.36	7.68036e-05
3481.85	0.18365											3481.85	0.00010433
3482.33	0.1834											3482.33	0.000139619
3482.81	0.18316											3482.81	0.000180849
3483.29	0.18293											3483.29	0.000225801
3483.78	0.18269											3483.78	0.000272254
3484.26	0.18245											3484.26	0.000318088
3484.74	0.1822											3484.74	0.000361583
3485.22	0.18195											3485.22	0.000402118
3485.7	0.1817											3485.7	0.000440678
3486.19	0.18145											3486.19	0.000477337
3486.67	0.18119											3486.67	0.000513677
3487.15	0.18093											3487.15	0.000550678
3487.63	0.18067											3487.63	0.000588319
3488.11	0.18041											3488.11	0.000625682
3488.6	0.18015											3488.6	0.000661647
3489.08	0.17988											3489.08	0.000694994
3489.56	0.17961											3489.56	0.000725831
3490.04	0.17933											3490.04	0.000752557
3490.53	0.17905											3490.53	0.000778767
3491.01	0.17877											3491.01	0.000803353
3491.49	0.17849											3491.49	0.000828024
3491.97	0.17821											3491.97	0.000853163
3492.45	0.17792											3492.45	0.000878851
3492.93	0.17764											3492.93	0.000905369
3493.42	0.17735											3493.42	0.000932698
3493.9	0.17707											3493.9	0.00096092
3494.38	0.17678											3494.38	0.000990272
3494.86	0.1765											3494.86	0.00102
3495.35	0.1762											3495.35	0.00104
3495.83	0.17591											3495.83	0.00106
3496.31	0.1756											3496.31	0.00108
3496.79	0.17528											3496.79	0.00108
3497.27	0.17495											3497.27	0.00107
3497.76	0.17461											3497.76	0.00105
3498.24	0.17426											3498.24	0.00102
3498.72	0.1739											3498.72	0.00098708
3499.2	0.17353											3499.2	0.000944761
3499.68	0.17316											3499.68	0.000897926
3500.17	0.17278											3500.17	0.000848158
3500.65	0.1724											3500.65	0.000797543
3501.13	0.17202											3501.13	0.000749163
3501.61	0.17165											3501.61	0.000706803
3502.09	0.17129											3502.09	0.000674246
3502.58	0.17094											3502.58	0.000655468
3503.06	0.1706											3503.06	0.000651176
3503.54	0.17028											3503.54	0.000661841
3504.02	0.16997											3504.02	0.00068625
3504.51	0.16967											3504.51	0.000721587
3504.99	0.16937											3504.99	0.000764738
3505.47	0.16908											3505.47	0.000812688
3505.95	0.1688											3505.95	0.000862224
3506.43	0.1685											3506.43	0.000911034
3506.92	0.16821											3506.92	0.0009547
3507.4	0.16791											3507.4	0.00099101
3507.88	0.16759											3507.88	0.00102
3508.36	0.16727											3508.36	0.00103
3508.84	0.16693											3508.84	0.00104
3509.33	0.16658											3509.33	0.00103
3509.81	0.16622											3509.81	0.00102
3510.29	0.16587											3510.29	0.00101
3510.77	0.16551											3510.77	0.000994028
3511.26	0.16515											3511.26	0.000985426
3511.74	0.16481											3511.74	0.000983355
3512.22	0.16446											3512.22	0.000989204
3512.7	0.16413											3512.7	0.001
3513.18	0.1638											3513.18	0.00102
3513.67	0.16348											3513.67	0.00105
3514.15	0.16316											3514.15	0.00108
3514.63	0.16284											3514.63	0.0011
3515.11	0.16251											3515.11	0.00113
3515.59	0.16217											3515.59	0.00114
3516.08	0.16182											3516.08	0.00114
3516.56	0.16146											3516.56	0.00113
3517.04	0.16109											3517.04	0.00111
3517.52	0.1607											3517.52	0.00108
3518.01	0.16031											3518.01	0.00104
3518.49	0.1599											3518.49	0.000980196
3518.97	0.15947											3518.97	0.000910389
3519.45	0.15904											3519.45	0.000830525
3519.93	0.15859											3519.93	0.000741488
3520.42	0.15814											3520.42	0.000649007
3520.9	0.1577											3520.9	0.000559674
3521.38	0.15726											3521.38	0.000479982
3521.86	0.15684											3521.86	0.000415722
3522.34	0.15644											3522.34	0.000369888
3522.83	0.15605											3522.83	0.000343274
3523.31	0.15569											3523.31	0.000334815
3523.79	0.15533											3523.79	0.00034012
3524.27	0.15499											3524.27	0.000356124
3524.76	0.15465											3524.76	0.000379621
3525.24	0.15432											3525.24	0.000407506
3525.72	0.15399											3525.72	0.000437373
3526.2	0.15366											3526.2	0.000467316
3526.68	0.15333											3526.68	0.00049523
3527.17	0.15299											3527.17	0.000520761
3527.65	0.15265											3527.65	0.000541503
3528.13	0.1523											3528.13	0.000557801
3528.61	0.15195											3528.61	0.000569752
3529.09	0.1516											3529.09	0.000577549
3529.58	0.15124											3529.58	0.00058089
3530.06	0.15087											3530.06	0.000579371
3530.54	0.1505											3530.54	0.000572187
3531.02	0.15013											3531.02	0.000559335
3531.51	0.14974											3531.51	0.000542267
3531.99	0.14936											3531.99	0.00052157
3532.47	0.14897											3532.47	0.000500894
3532.95	0.14859											3532.95	0.000483138
3533.43	0.14821											3533.43	0.000470798
3533.91	0.14784											3533.91	0.000465372
3534.4	0.14747											3534.4	0.000466358
3534.88	0.14711											3534.88	0.000472653
3535.36	0.14676											3535.36	0.000482917
3535.84	0.1464											3535.84	0.000493225
3536.33	0.14604											3536.33	0.000501837
3536.81	0.14568											3536.81	0.00050675
3537.29	0.14531											3537.29	0.000505764
3537.77	0.14493											3537.77	0.000497177
3538.25	0.14454											3538.25	0.000479988
3538.74	0.14415											3538.74	0.000453595
3539.22	0.14374											3539.22	0.000419365
3539.7	0.14333											3539.7	0.000376965
3540.18	0.14291											3540.18	0.000328259
3540.66	0.14249											3540.66	0.000274047
3541.15	0.14206											3541.15	0.000214228
3541.63	0.14162											3541.63	0.000148003
3542.11	0.14118											3542.11	7.49716e-05
3542.59	0.14073											3542.59	-4.0668e-06
3543.07	0.14027											3543.07	-8.63118e-05
3543.56	0.13982											3543.56	-0.000166391
3544.04	0.13937											3544.04	-0.000239548
3544.52	0.13894											3544.52	-0.00029891
3545	0.13853											3545	-0.000339578
3545.49	0.13814											3545.49	-0.00035955
3545.97	0.13776											3545.97	-0.000359226
3546.45	0.13741											3546.45	-0.000342004
3546.93	0.13706											3546.93	-0.000312285
3547.41	0.13672											3547.41	-0.000274389
3547.9	0.13639											3547.9	-0.000234948
3548.38	0.13605											3548.38	-0.00019415
3548.86	0.13572											3548.86	-0.000157027
3549.34	0.13537											3549.34	-0.0001243
3549.82	0.13502											3549.82	-9.71678e-05
3550.31	0.13467											3550.31	-7.5729e-05
3550.79	0.13431											3550.79	-5.94819e-05
3551.27	0.13394											3551.27	-4.72251e-05
3551.75	0.13358											3551.75	-3.75568e-05
3552.24	0.13321											3552.24	-2.85919e-05
3552.72	0.13284											3552.72	-2.12949e-05
3553.2	0.13247											3553.2	-1.51813e-05
3553.68	0.13209											3553.68	-1.07491e-05
3554.16	0.13171											3554.16	-8.79654e-06
3554.65	0.13134											3554.65	-9.22165e-06
3555.13	0.13095											3555.13	-1.20225e-05
3555.61	0.13057											3555.61	-1.69971e-05
3556.09	0.13018											3556.09	-2.40547e-05
3556.57	0.12979											3556.57	-3.70701e-05
3557.06	0.12938											3557.06	-5.88532e-05
3557.54	0.12897											3557.54	-9.45019e-05
3558.02	0.12853											3558.02	-0.000148914
3558.5	0.12807											3558.5	-0.000225588
3558.99	0.12759											3558.99	-0.000325721
3559.47	0.12709											3559.47	-0.000448311
3559.95	0.12656											3559.95	-0.000590656
3560.43	0.12602											3560.43	-0.00074866
3560.91	0.12546											3560.91	-0.000920508
3561.4	0.1249											3561.4	-0.0011
3561.88	0.12433											3561.88	-0.00129
3562.36	0.12375											3562.36	-0.00148
3562.84	0.12319											3562.84	-0.00166
3563.32	0.12263											3563.32	-0.00183
3563.81	0.1221											3563.81	-0.00197
3564.29	0.1216											3564.29	-0.00209
3564.77	0.12114											3564.77	-0.00216
3565.25	0.12071											3565.25	-0.0022
3565.74	0.12032											3565.74	-0.00221
3566.22	0.11997											3566.22	-0.00217
3566.7	0.11966											3566.7	-0.00209
3567.18	0.11938											3567.18	-0.00198
3567.66	0.11914											3567.66	-0.00184
3568.15	0.11891											3568.15	-0.00168
3568.63	0.1187											3568.63	-0.0015
3569.11	0.1185											3569.11	-0.00131
3569.59	0.1183											3569.59	-0.00112
3570.07	0.11808											3570.07	-0.000947154
3570.56	0.11785											3570.56	-0.000788617
3571.04	0.11759											3571.04	-0.000652394
3571.52	0.11731											3571.52	-0.000541584
3572	0.117											3572	-0.000458085
3572.49	0.11667											3572.49	-0.000401783
3572.97	0.1163											3572.97	-0.000373403
3573.45	0.11591											3573.45	-0.000369833
3573.93	0.1155											3573.93	-0.00038667
3574.41	0.11508											3574.41	-0.000418915
3574.89	0.11464											3574.89	-0.000461266
3575.38	0.1142											3575.38	-0.000509123
3575.86	0.11375											3575.86	-0.000559187
3576.34	0.11331											3576.34	-0.000609234
3576.82	0.11286											3576.82	-0.000661629
3577.31	0.11241											3577.31	-0.000714285
3577.79	0.11196											3577.79	-0.000771468
3578.27	0.11149											3578.27	-0.000834856
3578.75	0.11103											3578.75	-0.000906849
3579.23	0.11054											3579.23	-0.000989748
3579.72	0.11005											3579.72	-0.00109
3580.2	0.10954											3580.2	-0.0012
3580.68	0.10902											3580.68	-0.00132
3581.16	0.10848											3581.16	-0.00146
3581.64	0.10793											3581.64	-0.00161
3582.13	0.10737											3582.13	-0.00177
3582.61	0.10681											3582.61	-0.00192
3583.09	0.10626											3583.09	-0.00207
3583.57	0.10573											3583.57	-0.0022
3584.05	0.10522											3584.05	-0.00231
3584.54	0.10473											3584.54	-0.0024
3585.02	0.10428											3585.02	-0.00244
3585.5	0.10387											3585.5	-0.00246
3585.98	0.10349											3585.98	-0.00243
3586.47	0.10314											3586.47	-0.00237
3586.95	0.10283											3586.95	-0.00228
3587.43	0.10255											3587.43	-0.00216
3587.91	0.10229											3587.91	-0.00201
3588.39	0.10204											3588.39	-0.00185
3588.88	0.1018											3588.88	-0.00169
3589.36	0.10156											3589.36	-0.00153
3589.84	0.1013											3589.84	-0.00138
3590.32	0.10104											3590.32	-0.00124
3590.8	0.10076											3590.8	-0.00111
3591.29	0.10046											3591.29	-0.000999822
3591.77	0.10014											3591.77	-0.000908769
3592.25	0.09981											3592.25	-0.000837576
3592.73	0.09945											3592.73	-0.000786749
3593.22	0.09907											3593.22	-0.000754142
3593.7	0.09868											3593.7	-0.000738356
3594.18	0.09827											3594.18	-0.000733349
3594.66	0.09786											3594.66	-0.000733424
3595.14	0.09745											3595.14	-0.000733086
3595.63	0.09705											3595.63	-0.00072794
3596.11	0.09665											3596.11	-0.000715291
3596.59	0.09626											3596.59	-0.000693245
3597.07	0.09588											3597.07	-0.000660353
3597.55	0.09551											3597.55	-0.000618026
3598.04	0.09515											3598.04	-0.000566818
3598.52	0.0948											3598.52	-0.000508935
3599	0.09445											3599	-0.000448082
3599.48	0.0941											3599.48	-0.000388866
3599.97	0.09374											3599.97	-0.000335492
3600.45	0.09337											3600.45	-0.000291567
3600.93	0.09299											3600.93	-0.000258998
3601.41	0.09259											3601.41	-0.000237833
3601.89	0.09219											3601.89	-0.000229894
3602.38	0.09177											3602.38	-0.000234331
3602.86	0.09134											3602.86	-0.000251452
3603.34	0.09089											3603.34	-0.000281262
3603.82	0.09044											3603.82	-0.000322691
3604.3	0.08997											3604.3	-0.000372335
3604.79	0.08951											3604.79	-0.000424721
3605.27	0.08904											3605.27	-0.000471847
3605.75	0.08859											3605.75	-0.000508864
3606.23	0.08816											3606.23	-0.000526095
3606.72	0.08775											3606.72	-0.000522633
3607.2	0.08735											3607.2	-0.000497484
3607.68	0.08698											3607.68	-0.000453487
3608.16	0.08662											3608.16	-0.00039532
3608.64	0.08628											3608.64	-0.000327984
3609.12	0.08593											3609.12	-0.000256015
3609.61	0.08559											3609.61	-0.000182955
3610.09	0.08524											3610.09	-0.000110547
3610.57	0.08489											3610.57	-4.24385e-05
3611.05	0.08454											3611.05	2.1084e-05
3611.54	0.08418											3611.54	7.99212e-05
3612.02	0.08382											3612.02	0.000135024
3612.5	0.08346											3612.5	0.000187941
3612.98	0.08309											3612.98	0.000240554
3613.46	0.08273											3613.46	0.000294421
3613.95	0.08237											3613.95	0.000351339
3614.43	0.08201											3614.43	0.000410276
3614.91	0.08166											3614.91	0.000473337
3615.39	0.08131											3615.39	0.000543111
3615.88	0.08098											3615.88	0.000623588
3616.36	0.08065											3616.36	0.000719676
3616.84	0.08035											3616.84	0.000835896
3617.32	0.08008											3617.32	0.000974315
3617.8	0.07982											3617.8	0.00113
3618.29	0.07957											3618.29	0.0013
3618.77	0.07932											3618.77	0.00147
3619.25	0.07906											3619.25	0.00162
3619.73	0.07876											3619.73	0.00174
3620.21	0.07842											3620.21	0.00182
3620.7	0.07803											3620.7	0.00184
3621.18	0.0776											3621.18	0.00183
3621.66	0.07713											3621.66	0.00178
3622.14	0.07665											3622.14	0.00171
3622.62	0.07615											3622.62	0.00162
3623.11	0.07565											3623.11	0.00154
3623.59	0.07514											3623.59	0.00145
3624.07	0.07463											3624.07	0.00135
3624.55	0.07412											3624.55	0.00126
3625.03	0.07361											3625.03	0.00116
3625.52	0.07312											3625.52	0.00108
3626	0.07265											3626	0.00103
3626.48	0.07221											3626.48	0.001
3626.96	0.07182											3626.96	0.00102
3627.45	0.07147											3627.45	0.00109
3627.93	0.07117											3627.93	0.0012
3628.41	0.07091											3628.41	0.00135
3628.89	0.07069											3628.89	0.00155
3629.37	0.0705											3629.37	0.00177
3629.86	0.07033											3629.86	0.002
3630.34	0.07015											3630.34	0.00224
3630.82	0.06998											3630.82	0.00247
3631.3	0.06979											3631.3	0.00269
3631.78	0.06958											3631.78	0.0029
3632.27	0.06936											3632.27	0.00309
3632.75	0.06913											3632.75	0.00326
3633.23	0.06889											3633.23	0.00343
3633.71	0.06864											3633.71	0.00358
3634.2	0.06836											3634.2	0.00372
3634.68	0.06807											3634.68	0.00383
3635.16	0.06774											3635.16	0.00391
3635.64	0.06738											3635.64	0.00395
3636.12	0.067											3636.12	0.00398
3636.61	0.0666											3636.61	0.00398
3637.09	0.06618											3637.09	0.00397
3637.57	0.06575											3637.57	0.00394
3638.05	0.06531											3638.05	0.0039
3638.53	0.06483											3638.53	0.00383
3639.02	0.06433											3639.02	0.00372
3639.5	0.06378											3639.5	0.00358
3639.98	0.0632											3639.98	0.00339
3640.46	0.06256											3640.46	0.00316
3640.95	0.06188											3640.95	0.00288
3641.43	0.06116											3641.43	0.00255
3641.91	0.06041											3641.91	0.0022
3642.39	0.05963											3642.39	0.00181
3642.87	0.05883											3642.87	0.00141
3643.36	0.05802											3643.36	0.000995872
3643.84	0.05723											3643.84	0.000593484
3644.32	0.05645											3644.32	0.000210041
3644.8	0.0557											3644.8	-0.000143832
3645.28	0.055											3645.28	-0.000458907
3645.77	0.05434											3645.77	-0.00072747
3646.25	0.05373											3646.25	-0.000943633
3646.73	0.05318											3646.73	-0.0011
3647.21	0.05269											3647.21	-0.0012
3647.7	0.05227											3647.7	-0.00124
3648.18	0.0519											3648.18	-0.00122
3648.66	0.05159											3648.66	-0.00115
3649.14	0.05134											3649.14	-0.00101
3649.62	0.05114											3649.62	-0.000827285
3650.11	0.05098											3650.11	-0.00060432
3650.59	0.05085											3650.59	-0.000355438
3651.07	0.05073											3651.07	-9.43051e-05
3651.55	0.05061											3651.55	0.000164657
3652.03	0.05048											3652.03	0.000412805
3652.52	0.05033											3652.52	0.000644926
3653	0.05017											3653	0.000859557
3653.48	0.05											3653.48	0.00106
3653.96	0.04981											3653.96	0.00124
3654.44	0.04961											3654.44	0.00142
3654.93	0.0494											3654.93	0.00158
3655.41	0.04918											3655.41	0.00173
3655.89	0.04895											3655.89	0.00187
3656.37	0.0487											3656.37	0.00199
3656.86	0.04843											3656.86	0.00209
3657.34	0.04814											3657.34	0.00217
3657.82	0.04784											3657.82	0.00223
3658.3	0.04751											3658.3	0.00226
3658.78	0.04716											3658.78	0.00228
3659.27	0.04679											3659.27	0.00227
3659.75	0.04641											3659.75	0.00225
3660.23	0.046											3660.23	0.0022
3660.71	0.04555											3660.71	0.00211
3661.19	0.04507											3661.19	0.00199
3661.68	0.04454											3661.68	0.00182
3662.16	0.04397											3662.16	0.00159
3662.64	0.04335											3662.64	0.00132
3663.12	0.04269											3663.12	0.00102
3663.6	0.04203											3663.6	0.00070648
3664.09	0.04136											3664.09	0.000385333
3664.57	0.04069											3664.57	6.54055e-05
3665.05	0.04002											3665.05	-0.000252248
3665.53	0.03936											3665.53	-0.000571909
3666.01	0.03869											3666.01	-0.000898918
3666.5	0.03801											3666.5	-0.00124
3666.98	0.03732											3666.98	-0.00158
3667.46	0.03663											3667.46	-0.00193
3667.94	0.03596											3667.94	-0.00227
3668.43	0.03532											3668.43	-0.00257
3668.91	0.03473											3668.91	-0.00283
3669.39	0.03419											3669.39	-0.00303
3669.87	0.03371											3669.87	-0.00318
3670.35	0.03328											3670.35	-0.00328
3670.84	0.03289											3670.84	-0.00334
3671.32	0.03253											3671.32	-0.00337
3671.8	0.03219											3671.8	-0.00338
3672.28	0.03188											3672.28	-0.00337
3672.76	0.0316											3672.76	-0.00332
3673.25	0.03136											3673.25	-0.00324
3673.73	0.03117											3673.73	-0.00312
3674.21	0.03102											3674.21	-0.00294
3674.69	0.03093											3674.69	-0.00272
3675.18	0.03087											3675.18	-0.00246
3675.66	0.03085											3675.66	-0.00217
3676.14	0.03084											3676.14	-0.00186
3676.62	0.03083											3676.62	-0.00157
3677.1	0.03079											3677.1	-0.00129
3677.59	0.03072											3677.59	-0.00105
3678.07	0.03062											3678.07	-0.000852525
3678.55	0.03046											3678.55	-0.000703339
3679.03	0.03026											3679.03	-0.000605169
3679.51	0.03											3679.51	-0.000557252
3680	0.0297											3680	-0.000557415
3680.48	0.02936											3680.48	-0.000606829
3680.96	0.02896											3680.96	-0.000704908
3681.44	0.02852											3681.44	-0.000849197
3681.93	0.02805											3681.93	-0.00103
3682.41	0.02755											3682.41	-0.00124
3682.89	0.02704											3682.89	-0.00146
3683.37	0.02653											3683.37	-0.00168
3683.85	0.02603											3683.85	-0.00189
3684.34	0.02555											3684.34	-0.00209
3684.82	0.02509											3684.82	-0.00226
3685.3	0.02465											3685.3	-0.00242
3685.78	0.02425											3685.78	-0.00254
3686.26	0.02388											3686.26	-0.00263
3686.75	0.02356											3686.75	-0.00268
3687.23	0.02328											3687.23	-0.00268
3687.71	0.02305											3687.71	-0.00264
3688.19	0.02287											3688.19	-0.00255
3688.68	0.02273											3688.68	-0.00242
3689.16	0.02263											3689.16	-0.00225
3689.64	0.02255											3689.64	-0.00206
3690.12	0.02249											3690.12	-0.00187
3690.6	0.02242											3690.6	-0.00167
3691.09	0.02235											3691.09	-0.00148
3691.57	0.02226											3691.57	-0.00131
3692.05	0.02216											3692.05	-0.00116
3692.53	0.02204											3692.53	-0.00102
3693.01	0.02192											3693.01	-0.000888472
3693.5	0.02178											3693.5	-0.000773549
3693.98	0.02163											3693.98	-0.000671608
3694.46	0.02147											3694.46	-0.000584593
3694.94	0.02129											3694.94	-0.000514256
3695.42	0.0211											3695.42	-0.000461378
3695.91	0.0209											3695.91	-0.000425323
3696.39	0.02068											3696.39	-0.000404133
3696.87	0.02045											3696.87	-0.000393974
3697.35	0.02021											3697.35	-0.000391461
3697.84	0.01998											3697.84	-0.000391018
3698.32	0.01975											3698.32	-0.000387666
3698.8	0.01952											3698.8	-0.000377416
3699.28	0.01931											3699.28	-0.000357869
3699.76	0.01911											3699.76	-0.000328667
3700.24	0.01892											3700.24	-0.00029189
3700.73	0.01874											3700.73	-0.000251514
3701.21	0.01855											3701.21	-0.000215313
3701.69	0.01835											3701.69	-0.000191378
3702.17	0.01814											3702.17	-0.000188911
3702.66	0.01789											3702.66	-0.000216201
3703.14	0.01761											3703.14	-0.000278737
3703.62	0.0173											3703.62	-0.000377621
3704.1	0.01696											3704.1	-0.000508491
3704.58	0.01659											3704.58	-0.000661797
3705.07	0.01622											3705.07	-0.000823928
3705.55	0.01586											3705.55	-0.000981238
3706.03	0.01551											3706.03	-0.00112
3706.51	0.0152											3706.51	-0.00123
3706.99	0.01492											3706.99	-0.00131
3707.48	0.01468											3707.48	-0.00135
3707.96	0.01447											3707.96	-0.00136
3708.44	0.01431											3708.44	-0.00133
3708.92	0.01418											3708.92	-0.00126
3709.41	0.01409											3709.41	-0.00116
3709.89	0.01404											3709.89	-0.00101
3710.37	0.01403											3710.37	-0.000834718
3710.85	0.01406											3710.85	-0.000621513
3711.33	0.01411											3711.33	-0.000381453
3711.82	0.01419											3711.82	-0.000124156
3712.3	0.01427											3712.3	0.000138643
3712.78	0.01434											3712.78	0.000394816
3713.26	0.0144											3713.26	0.00063211
3713.74	0.01443											3713.74	0.000841923
3714.23	0.01444											3714.23	0.00102
3714.71	0.0144											3714.71	0.00116
3715.19	0.01434											3715.19	0.00127
3715.67	0.01425											3715.67	0.00135
3716.16	0.01413											3716.16	0.0014
3716.64	0.014											3716.64	0.00143
3717.12	0.01385											3717.12	0.00144
3717.6	0.01368											3717.6	0.00144
3718.08	0.01349											3718.08	0.00141
3718.57	0.01329											3718.57	0.00137
3719.05	0.01309											3719.05	0.00132
3719.53	0.01287											3719.53	0.00126
3720.01	0.01266											3720.01	0.00121
3720.49	0.01245											3720.49	0.00115
3720.98	0.01225											3720.98	0.0011
3721.46	0.01207											3721.46	0.00107
3721.94	0.01189											3721.94	0.00104
3722.42	0.01172											3722.42	0.00101
3722.91	0.01155											3722.91	0.000982524
3723.39	0.01137											3723.39	0.000948126
3723.87	0.01118											3723.87	0.000904168
3724.35	0.01099											3724.35	0.000850997
3724.83	0.0108											3724.83	0.000791526
3725.32	0.0106											3725.32	0.000729053
3725.8	0.0104											3725.8	0.000664769
3726.28	0.0102											3726.28	0.000595154
3726.76	0.00999											3726.76	0.000513864
3727.24	0.00976											3727.24	0.000413175
3727.73	0.0095											3727.73	0.000287403
3728.21	0.00922											3728.21	0.000135705
3728.69	0.00893											3728.69	-3.70533e-05
3729.17	0.00862											3729.17	-0.000221235
3729.66	0.00832											3729.66	-0.000404925
3730.14	0.00802											3730.14	-0.000577408
3730.62	0.00775											3730.62	-0.000728965
3731.1	0.00751											3731.1	-0.000852149
3731.58	0.00731											3731.58	-0.000941343
3732.07	0.00715											3732.07	-0.00099281
3732.55	0.00702											3732.55	-0.00101
3733.03	0.00694											3733.03	-0.000980165
3733.51	0.00688											3733.51	-0.000924349
3733.99	0.00685											3733.99	-0.000848427
3734.48	0.00683											3734.48	-0.000767815
3734.96	0.00679											3734.96	-0.000699144
3735.44	0.00673											3735.44	-0.000657244
3735.92	0.00664											3735.92	-0.00065169
3736.4	0.00651											3736.4	-0.000683502
3736.89	0.00635											3736.89	-0.000744615
3737.37	0.00618											3737.37	-0.000818928
3737.85	0.00601											3737.85	-0.000888751
3738.33	0.00586											3738.33	-0.000944087
3738.82	0.00573											3738.82	-0.000985932
3739.3	0.0056											3739.3	-0.00102
3739.78	0.00546											3739.78	-0.00107
3740.26	0.0053											3740.26	-0.00114
3740.74	0.00513											3740.74	-0.00123
3741.22	0.00493											3741.22	-0.00135
3741.71	0.00471											3741.71	-0.00148
3742.19	0.00449											3742.19	-0.00162
3742.67	0.00428											3742.67	-0.00175
3743.15	0.00409											3743.15	-0.00186
3743.64	0.00394											3743.64	-0.00193
3744.12	0.00382											3744.12	-0.00198
3744.6	0.00373											3744.6	-0.00199
3745.08	0.00366											3745.08	-0.00198
3745.56	0.00362											3745.56	-0.00196
3746.05	0.00358											3746.05	-0.00192
3746.53	0.00356											3746.53	-0.00188
3747.01	0.00355											3747.01	-0.00181
3747.49	0.00358											3747.49	-0.00172
3747.97	0.00365											3747.97	-0.00158
3748.46	0.00379											3748.46	-0.00138
3748.94	0.004											3748.94	-0.00111
3749.42	0.00427											3749.42	-0.000767421
3749.9	0.00459											3749.9	-0.000386309
3750.39	0.00493											3750.39	7.589e-06
3750.87	0.00525											3750.87	0.000386877
3751.35	0.00554											3751.35	0.000731718
3751.83	0.00578											3751.83	0.00103
3752.31	0.00598											3752.31	0.00128
3752.8	0.00613											3752.8	0.00149
3753.28	0.00625											3753.28	0.00166
3753.76	0.00633											3753.76	0.00179
3754.24	0.00639											3754.24	0.00191
3754.72	0.00644											3754.72	0.002
3755.21	0.00646											3755.21	0.00207
3755.69	0.00647											3755.69	0.00212
3756.17	0.00646											3756.17	0.00216
3756.65	0.00644											3756.65	0.00218
3757.14	0.00641											3757.14	0.0022
3757.62	0.00639											3757.62	0.00222
3758.1	0.00638											3758.1	0.00225
3758.58	0.00637											3758.58	0.00227
3759.06	0.00636											3759.06	0.0023
3759.55	0.00634											3759.55	0.00233
3760.03	0.00631											3760.03	0.00234
3760.51	0.00627											3760.51	0.00232
3760.99	0.0062											3760.99	0.00229
3761.47	0.0061											3761.47	0.00223
3761.96	0.00599											3761.96	0.00215
3762.44	0.00587											3762.44	0.00205
3762.92	0.00574											3762.92	0.00196
3763.4	0.00562											3763.4	0.00187
3763.89	0.00551											3763.89	0.00179
3764.37	0.00542											3764.37	0.00172
3764.85	0.00534											3764.85	0.00167
3765.33	0.00528											3765.33	0.00163
3765.81	0.00523											3765.81	0.00161
3766.3	0.0052											3766.3	0.0016
3766.78	0.00518											3766.78	0.0016
3767.26	0.00517											3767.26	0.00161
3767.74	0.00517											3767.74	0.00164
3768.22	0.00519											3768.22	0.00167
3768.71	0.00522											3768.71	0.00173
3769.19	0.00528											3769.19	0.0018
3769.67	0.00534											3769.67	0.00188
3770.15	0.00541											3770.15	0.00197
3770.64	0.00548											3770.64	0.00205
3771.12	0.00553											3771.12	0.00212
3771.6	0.00557											3771.6	0.00217
3772.08	0.00559											3772.08	0.0022
3772.56	0.00559											3772.56	0.00221
3773.05	0.00558											3773.05	0.00221
3773.53	0.00556											3773.53	0.00221
3774.01	0.00554											3774.01	0.0022
3774.49	0.00552											3774.49	0.00218
3774.97	0.00548											3774.97	0.00215
3775.46	0.00542											3775.46	0.0021
3775.94	0.00535											3775.94	0.00203
3776.42	0.00526											3776.42	0.00195
3776.9	0.00516											3776.9	0.00186
3777.38	0.00506											3777.38	0.00176
3777.87	0.00497											3777.87	0.00167
3778.35	0.00488											3778.35	0.00158
3778.83	0.00481											3778.83	0.00151
3779.31	0.00475											3779.31	0.00145
3779.8	0.0047											3779.8	0.0014
3780.28	0.00466											3780.28	0.00137
3780.76	0.00463											3780.76	0.00134
3781.24	0.00461											3781.24	0.00131
3781.72	0.00459											3781.72	0.00129
3782.2	0.00458											3782.2	0.00128
3782.69	0.00457											3782.69	0.00127
3783.17	0.00457											3783.17	0.00126
3783.65	0.00458											3783.65	0.00126
3784.13	0.00459											3784.13	0.00126
3784.62	0.00459											3784.62	0.00127
3785.1	0.0046											3785.1	0.00127
3785.58	0.0046											3785.58	0.00126
3786.06	0.00458											3786.06	0.00123
3786.54	0.00455											3786.54	0.00119
3787.03	0.0045											3787.03	0.00113
3787.51	0.00443											3787.51	0.00105
3787.99	0.00435											3787.99	0.000962717
3788.47	0.00426											3788.47	0.000860322
3788.95	0.00416											3788.95	0.000752574
3789.44	0.00406											3789.44	0.00064225
3789.92	0.00396											3789.92	0.000528278
3790.4	0.00385											3790.4	0.000404846
3790.88	0.00372											3790.88	0.000262401
3791.36	0.00356											3791.36	8.96402e-05
3791.85	0.00337											3791.85	-0.000123198
3792.33	0.00312											3792.33	-0.000381807
3792.81	0.00283											3792.81	-0.000685788
3793.29	0.00251											3793.29	-0.00103
3793.78	0.00216											3793.78	-0.00139
3794.26	0.00181											3794.26	-0.00175
3794.74	0.00149											3794.74	-0.00209
3795.22	0.00121											3795.22	-0.00239
3795.7	0.000979092											3795.7	-0.00264
3796.19	0.000796592											3796.19	-0.00284
3796.67	0.000651332											3796.67	-0.00301
3797.15	0.000529208											3797.15	-0.00315
3797.63	0.000417812											3797.63	-0.00328
3798.11	0.000309427											3798.11	-0.00341
3798.6	0.000203448											3798.6	-0.00354
3799.08	0.000107118											3799.08	-0.00365
3799.56	3.4128e-05											3799.56	-0.00375
3800.04	0											3800.04	-0.0038
3800.53	1.5781e-05											3800.53	-0.00381
3801.01	8.3116e-05											3801.01	-0.00376
3801.49	0.00019233											3801.49	-0.00368
3801.97	0.000325701											3801.97	-0.00357
3802.45	0.000463826											3802.45	-0.00345
3802.94	0.000591932											3802.94	-0.00335
3803.42	0.000703462											3803.42	-0.00326
3803.9	0.000800172											3803.9	-0.00319
3804.38	0.000890312											3804.38	-0.00312
3804.86	0.000984332											3804.86	-0.00306
