# Supplementary material for: Experimental research on the influence of acid on the chemical and pore structure evolution characteristics of Wenjiaba tectonic coal
Source: PLoS One. 2024 Apr 23;19(4):e0301923. doi: 10.1371/journal.pone.0301923 (PMC11037547; doi:10.1371/journal.pone.0301923)
Supplement: S1 Data — (ZIP) [file pone.0301923.s001.zip › Experimental data/Supporting data in Figure 3ú¿d-pre-acidificationú⌐.xlsx]

## Sheet: Sheet1
				pre-acidification
Wavenumber	real spectrum	Wavenumber 1	spectral fitting 1	Wavenumber 2	spectral fitting 2	Wavenumber 3	spectral fitting 3	Wavenumber 4	spectral fitting 4	Wavenumber 5	Cumulative peak fitting	Wavenumber 6	Conventional residuals for Sheet 1 column B "pre-acidification".
2991.05	0.10946	2991.05	-0.00323	2993.54	0.11049	2991.05	-0.0027	2991.05	-0.00323	2991.05	0.11019	2991.05	-0.000733668
2992.98	0.11013	3004.69	-0.00322	2998.36	0.11205	2999.11	-0.00247	3078.84	-0.00323	2996.78	0.11224	2992.98	-0.000754766
2994.91	0.1109	3031.13	-0.00321	3002.98	0.11346	3014.72	-0.00171	3166.63	-0.00323	3002.51	0.11422	2994.91	-0.000680264
2996.84	0.11161	3056.47	-0.00315	3007.4	0.11474	3029.66	-0.000411129	3254.42	-0.00323	3008.25	0.11614	2996.84	-0.000642233
2998.77	0.11222	3080.74	-0.00299	3011.63	0.11591	3043.95	0.00167	3342.21	-0.00309	3013.98	0.118	2998.77	-0.00071139
3000.69	0.11287	3103.94	-0.00255	3015.67	0.11695	3057.61	0.00478	3349.44	-0.00302	3019.71	0.11982	3000.69	-0.000724571
3002.62	0.11365	3126.12	-0.00151	3019.53	0.11789	3070.65	0.0092	3363.45	-0.00273	3025.44	0.1216	3002.62	-0.000601729
3004.55	0.11442	3147.29	0.00068539	3023.21	0.11873	3083.08	0.01512	3376.84	-0.00215	3031.17	0.12337	3004.55	-0.00048797
3006.48	0.11521	3167.47	0.0049	3026.72	0.11948	3094.92	0.02267	3389.64	-0.00109	3036.9	0.12513	3006.48	-0.000339857
3008.41	0.11599	3186.69	0.01228	3030.05	0.12014	3106.18	0.03188	3401.86	0.000709243	3042.63	0.12691	3008.41	-0.000201767
3010.34	0.11688	3204.98	0.0242	3033.21	0.12073	3116.88	0.04265	3413.51	0.00353	3048.36	0.12874	3010.34	5.44817e-05
3012.26	0.11785	3222.35	0.04208	3036.22	0.12124	3127.03	0.05479	3424.61	0.00767	3054.09	0.13064	3012.26	0.000402321
3014.19	0.11889	3238.83	0.06711	3039.07	0.1217	3136.65	0.06799	3435.16	0.01338	3059.82	0.13264	3014.19	0.000820357
3016.12	0.11973	3254.44	0.10008	3041.76	0.12209	3145.75	0.08191	3445.19	0.02084	3065.56	0.13479	3016.12	0.00104
3018.05	0.12053	3269.21	0.14111	3044.3	0.12244	3154.34	0.09615	3454.7	0.03009	3071.29	0.13711	3018.05	0.00124
3019.98	0.12136	3283.16	0.18967	3046.7	0.12274	3162.44	0.11035	3463.72	0.04103	3077.02	0.13964	3019.98	0.00146
3021.91	0.12203	3296.31	0.24454	3048.95	0.12299	3170.06	0.12416	3472.24	0.05345	3082.75	0.14244	3021.91	0.00152
3023.84	0.12263	3308.69	0.30401	3051.07	0.12321	3177.23	0.1373	3480.3	0.067	3088.48	0.14553	3023.84	0.00152
3025.76	0.12331	3320.32	0.36609	3053.06	0.1234	3183.94	0.14954	3487.89	0.08127	3094.21	0.14897	3025.76	0.00161
3027.69	0.12394	3331.22	0.4287	3054.92	0.12356	3190.22	0.16074	3495.03	0.09584	3099.94	0.1528	3027.69	0.00164
3029.62	0.12469	3341.42	0.48994	3056.66	0.12369	3196.09	0.1708	3501.75	0.11027	3105.67	0.15705	3029.62	0.0018
3031.55	0.12559	3350.94	0.54816	3058.27	0.1238	3201.54	0.17968	3508.04	0.1242	3111.4	0.16177	3031.55	0.00211
3033.48	0.12632	3359.81	0.60211	3059.77	0.1239	3206.61	0.18741	3513.93	0.13733	3117.14	0.16698	3033.48	0.00224
3035.41	0.12669	3368.04	0.65094	3061.16	0.12398	3211.31	0.19403	3519.42	0.14941	3122.87	0.17271	3035.41	0.00202
3037.34	0.12688	3375.66	0.69417	3062.44	0.12404	3215.64	0.19963	3524.54	0.16031	3128.6	0.17898	3037.34	0.00162
3039.26	0.1271	3382.69	0.7317	3063.62	0.12409	3219.63	0.20428	3529.29	0.16997	3134.33	0.18581	3039.26	0.00124
3041.19	0.12731	3389.17	0.76365	3064.71	0.12413	3223.28	0.20811	3533.69	0.17836	3140.06	0.19318	3041.19	0.000844737
3043.12	0.12757	3395.1	0.79036	3065.69	0.12416	3226.62	0.21121	3537.75	0.18553	3145.79	0.20109	3043.12	0.000502346
3045.05	0.1279	3400.52	0.81231	3066.59	0.12419	3229.65	0.21368	3541.49	0.19156	3151.52	0.20952	3045.05	0.000226974
3046.98	0.12811	3405.44	0.83004	3067.4	0.12421	3232.4	0.21563	3544.91	0.19656	3157.25	0.21845	3046.98	-0.000178889
3048.91	0.1282	3409.9	0.84412	3068.13	0.12423	3234.87	0.21714	3548.04	0.20063	3162.98	0.22782	3048.91	-0.000712068
3050.83	0.12846	3413.91	0.85511	3068.79	0.12424	3237.08	0.21829	3550.88	0.20389	3168.72	0.23759	3050.83	-0.00109
3052.76	0.12904	3417.5	0.86352	3069.37	0.12425	3239.05	0.21915	3553.45	0.20647	3174.45	0.24771	3052.76	-0.00115
3054.69	0.12966	3420.69	0.86985	3069.88	0.12425	3240.78	0.21978	3555.77	0.20848	3180.18	0.2581	3054.69	-0.00119
3056.62	0.13028	3423.51	0.87451	3070.33	0.12426	3242.3	0.22024	3557.84	0.21001	3185.91	0.2687	3056.62	-0.00122
3058.55	0.1307	3425.97	0.87786	3070.72	0.12426	3243.61	0.22055	3559.69	0.21116	3191.64	0.27943	3058.55	-0.00149
3060.48	0.1312	3428.11	0.88022	3071.06	0.12426	3244.74	0.22077	3561.31	0.21201	3197.37	0.29024	3060.48	-0.00168
3062.41	0.13188	3429.94	0.88183	3071.34	0.12426	3245.7	0.22091	3562.73	0.21261	3203.1	0.30104	3062.41	-0.00171
3064.33	0.13258	3431.49	0.88289	3071.57	0.12426	3246.49	0.22101	3563.97	0.21304	3208.83	0.31179	3064.33	-0.00174
3066.26	0.13313	3432.79	0.88357	3071.77	0.12427	3247.15	0.22106	3565.02	0.21333	3214.56	0.32243	3066.26	-0.00193
3068.19	0.1336	3433.85	0.88398	3071.92	0.12427	3247.67	0.22109	3565.92	0.21352	3220.3	0.33293	3068.19	-0.00223
3070.12	0.13406	3434.69	0.88421	3072.04	0.12427	3248.08	0.22111	3566.67	0.21365	3226.03	0.34328	3070.12	-0.00255
3072.05	0.13463	3435.35	0.88434	3072.13	0.12427	3248.38	0.22112	3567.28	0.21372	3231.76	0.35347	3072.05	-0.00279
3073.98	0.13531	3435.85	0.8844	3072.2	0.12427	3248.6	0.22112	3567.77	0.21376	3237.49	0.36353	3073.98	-0.00296
3075.9	0.13635	3436.2	0.88443	3072.24	0.12427	3248.75	0.22112	3568.15	0.21379	3243.22	0.37348	3075.9	-0.00278
3077.83	0.13745	3436.44	0.88444	3072.27	0.12427	3248.84	0.22112	3568.43	0.2138	3248.95	0.38341	3077.83	-0.00257
3079.76	0.13831	3436.59	0.88444	3072.28	0.12427	3248.88	0.22112	3568.64	0.2138	3254.68	0.39338	3079.76	-0.00264
3081.69	0.13936	3436.66	0.88444	3072.29	0.12427	3248.9	0.22112	3568.78	0.2138	3260.41	0.40349	3081.69	-0.00254
3083.62	0.14077	3436.69	0.88444	3072.29	0.12427	3248.9	0.22112	3568.86	0.2138	3266.14	0.41387	3083.62	-0.00212
3085.55	0.14229	3436.69	0.88444	3072.29	0.12427	3248.9	0.22112	3568.9	0.2138	3271.87	0.42462	3085.55	-0.00162
3087.47	0.14373	3436.7	0.88444	3072.32	0.12427	3248.92	0.22112	3568.92	0.2138	3277.61	0.4359	3087.47	-0.00123
3089.4	0.14529	3436.71	0.88444	3072.41	0.12427	3248.97	0.22112	3568.92	0.2138	3283.34	0.44782	3089.4	-0.000773056
3091.33	0.14687	3436.76	0.88444	3072.57	0.12427	3249.06	0.22112	3568.92	0.2138	3289.07	0.46053	3091.33	-0.000332618
3093.26	0.14826	3436.85	0.88444	3072.84	0.12427	3249.22	0.22112	3568.94	0.2138	3294.8	0.47414	3093.26	-0.000121052
3095.19	0.14979	3437.01	0.88444	3073.24	0.12426	3249.44	0.22112	3568.97	0.2138	3300.53	0.48877	3095.19	0.000195702
3097.12	0.15166	3437.24	0.88443	3073.8	0.12426	3249.76	0.22111	3569.04	0.2138	3306.26	0.50451	3097.12	0.000795538
3099.05	0.15345	3437.56	0.8844	3074.54	0.12425	3250.19	0.22109	3569.15	0.2138	3311.99	0.52141	3099.05	0.00127
3100.97	0.15495	3437.98	0.88435	3075.5	0.12424	3250.74	0.22106	3569.32	0.2138	3317.72	0.53952	3100.97	0.00142
3102.9	0.15636	3438.53	0.88425	3076.69	0.12422	3251.42	0.22099	3569.56	0.21379	3323.45	0.55882	3102.9	0.00142
3104.83	0.15769	3439.21	0.88408	3078.15	0.12418	3252.25	0.22089	3569.88	0.21378	3329.19	0.57929	3104.83	0.00129
3106.76	0.15925	3440.05	0.8838	3079.9	0.12413	3253.25	0.22074	3570.28	0.21375	3334.92	0.60085	3106.76	0.00134
3108.69	0.16067	3441.05	0.88335	3081.97	0.12405	3254.43	0.2205	3570.79	0.2137	3340.65	0.62338	3108.69	0.0012
3110.62	0.16199	3442.23	0.88268	3084.38	0.12392	3255.81	0.22015	3571.4	0.21361	3346.38	0.64673	3110.62	0.000900747
3112.55	0.16354	3443.61	0.8817	3087.16	0.12375	3257.4	0.21965	3572.14	0.21348	3352.11	0.67071	3112.55	0.000768276
3114.47	0.1654	3445.2	0.88029	3090.34	0.1235	3259.21	0.21896	3573.02	0.21328	3357.84	0.69508	3114.47	0.000902701
3116.4	0.16728	3447.02	0.87834	3093.94	0.12317	3261.27	0.21802	3574.04	0.21299	3363.57	0.7196	3116.4	0.000992592
3118.33	0.16909	3449.08	0.87567	3097.99	0.12272	3263.59	0.21676	3575.21	0.21257	3369.3	0.74398	3118.33	0.000960953
3120.26	0.17105	3451.39	0.87211	3102.51	0.12214	3266.17	0.21511	3576.56	0.21199	3375.03	0.76793	3120.26	0.00101
3122.19	0.17334	3453.98	0.86743	3107.54	0.12138	3269.04	0.21299	3578.08	0.2112	3380.77	0.79114	3122.19	0.00133
3124.12	0.17557	3456.86	0.86138	3113.1	0.12041	3272.22	0.21028	3579.79	0.21015	3386.5	0.81329	3124.12	0.00154
3126.04	0.17785	3460.04	0.85367	3119.21	0.11919	3275.71	0.20691	3581.71	0.20877	3392.23	0.83408	3126.04	0.00173
3127.97	0.18049	3463.53	0.84399	3125.9	0.11769	3279.54	0.20274	3583.83	0.20698	3397.96	0.85322	3127.97	0.00221
3129.9	0.18325	3467.36	0.832	3133.21	0.11584	3283.71	0.19769	3586.19	0.20471	3403.69	0.87044	3129.9	0.00276
3131.83	0.18577	3471.54	0.81733	3141.14	0.1136	3288.24	0.19163	3588.77	0.20186	3409.42	0.88548	3131.83	0.00301
3133.76	0.18811	3476.08	0.79962	3149.74	0.11092	3293.16	0.18447	3591.6	0.19834	3415.15	0.89814	3133.76	0.003
3135.69	0.19047	3480.99	0.77851	3159.02	0.10775	3298.46	0.17616	3594.69	0.19406	3420.88	0.90825	3135.69	0.00297
3137.61	0.19293	3486.3	0.75366	3169.02	0.10406	3304.18	0.16663	3598.05	0.1889	3426.61	0.9157	3137.61	0.00296
3139.54	0.19534	3492.02	0.72481	3179.76	0.09981	3310.31	0.15591	3601.69	0.18279	3432.34	0.9204	3139.54	0.00285
3141.47	0.19778	3498.16	0.69176	3191.27	0.09498	3316.89	0.14405	3605.61	0.17564	3438.08	0.92233	3141.47	0.00271
3143.4	0.20017	3504.75	0.65444	3203.57	0.08956	3323.91	0.13117	3609.84	0.1674	3443.81	0.92151	3143.4	0.00245
3145.33	0.20236	3511.78	0.61292	3216.69	0.08358	3331.41	0.11747	3614.39	0.15804	3449.54	0.91801	3145.33	0.00193
3147.26	0.20456	3519.28	0.56748	3230.65	0.07707	3339.39	0.10321	3619.25	0.14759	3455.27	0.91194	3147.26	0.00136
3149.19	0.2069	3527.27	0.51858	3245.49	0.07011	3347.87	0.08873	3624.46	0.13612	3461	0.90345	3149.19	0.000878931
3151.11	0.2092	3535.76	0.46694	3261.22	0.06279	3356.86	0.07439	3630.01	0.12375	3466.73	0.89271	3151.11	0.000297193
3153.04	0.21181	3544.76	0.41347	3277.89	0.05526	3366.38	0.06061	3635.91	0.11067	3472.46	0.87991	3153.04	-2.90723e-05
3154.97	0.21445	3554.29	0.3593	3295.5	0.04766	3376.45	0.04777	3642.19	0.09714	3478.19	0.86527	3154.97	-0.000381945
3156.9	0.21735	3564.36	0.3057	3314.09	0.04016	3387.07	0.03621	3648.85	0.08346	3483.92	0.849	3156.9	-0.000529289
3158.83	0.22061	3575	0.25399	3333.69	0.03295	3398.27	0.02619	3655.9	0.06998	3489.66	0.83129	3158.83	-0.000367488
3160.76	0.22375	3586.2	0.2055	3354.32	0.02619	3410.05	0.01785	3663.35	0.05706	3495.39	0.81235	3160.76	-0.000377572
3162.68	0.22652	3598	0.16138	3376	0.02005	3422.44	0.01122	3671.21	0.04505	3501.12	0.79234	3162.68	-0.00080228
3164.61	0.22945	3610.41	0.12254	3398.77	0.01464	3435.45	0.0062	3679.5	0.03424	3506.85	0.7714	3164.61	-0.00111
3166.54	0.23265	3623.43	0.08958	3422.65	0.01004	3449.1	0.0026	3688.23	0.02485	3512.58	0.74966	3166.54	-0.00119
3168.47	0.236	3637.09	0.06267	3447.67	0.00626	3463.39	0.000170009	3697.4	0.01703	3518.31	0.72719	3168.47	-0.00117
3170.4	0.23938	3651.4	0.04163	3473.85	0.00329	3478.35	-0.00137	3707.04	0.01078	3524.04	0.70406	3170.4	-0.00115
3172.33	0.2429	3666.37	0.02592	3501.22	0.00106	3493.99	-0.00228	3717.14	0.00602	3529.77	0.68029	3172.33	-0.00104
3174.26	0.24632	3682.03	0.01478	3529.8	-0.000540439	3510.33	-0.00278	3727.72	0.00257	3535.5	0.6559	3174.26	-0.00105
3176.18	0.24942	3698.38	0.0073	3559.63	-0.00163	3518.76	-0.00293	3738.8	0.000207303	3541.24	0.63089	3176.18	-0.00141
3178.11	0.25244	3715.44	0.00257	3575.02	-0.00202	3614.13	-0.00323	3750.38	-0.00131	3546.97	0.60525	3178.11	-0.00189
3180.04	0.25566	3724.24	0.000967265	3689.94	-0.00312	3709.5	-0.00323	3756.36	-0.00183	3552.7	0.57897	3180.04	-0.00219
3181.97	0.25896	3804.86	-0.00309	3804.86	-0.00322	3804.86	-0.00323	3804.86	-0.00316	3558.43	0.55207	3181.97	-0.00244
3183.9	0.26249									3564.16	0.52456	3183.9	-0.00247
3185.83	0.26605									3569.89	0.4965	3185.83	-0.00249
3187.76	0.26953									3575.62	0.46797	3187.76	-0.00262
3189.68	0.27301									3581.35	0.43906	3189.68	-0.00275
3191.61	0.27666									3587.08	0.40992	3191.61	-0.00272
3193.54	0.28047									3592.82	0.38072	3193.54	-0.00254
3195.47	0.28437									3598.55	0.35162	3195.47	-0.00228
3197.4	0.28806									3604.28	0.32284	3197.4	-0.00223
3199.33	0.29183									3610.01	0.29459	3199.33	-0.00209
3201.26	0.29552									3615.74	0.26708	3201.26	-0.00204
3203.18	0.29928									3621.47	0.24051	3203.18	-0.00191
3205.11	0.30299									3627.2	0.21508	3205.11	-0.00183
3207.04	0.30675									3632.93	0.19095	3207.04	-0.00169
3208.97	0.31066									3638.66	0.16827	3208.97	-0.00138
3210.9	0.31465									3644.39	0.14715	3210.9	-0.000985036
3212.82	0.31841									3650.13	0.12767	3212.82	-0.000805163
3214.75	0.32211									3655.86	0.10987	3214.75	-0.000673321
3216.68	0.32577									3661.59	0.09375	3216.68	-0.000560113
3218.61	0.32942									3667.32	0.07931	3218.61	-0.000443833
3220.54	0.33289									3673.05	0.06648	3220.54	-0.000485146
3222.47	0.33642									3678.78	0.0552	3222.47	-0.000456154
3224.4	0.34021									3684.51	0.04537	3224.4	-0.000147824
3226.32	0.3439									3690.24	0.03689	3226.32	8.46008e-05
3228.25	0.34757									3695.97	0.02964	3228.25	0.000314223
3230.18	0.35156									3701.71	0.0235	3230.18	0.00087133
3232.11	0.3554									3707.44	0.01834	3232.11	0.0013
3234.04	0.3588									3713.17	0.01405	3234.04	0.00131
3235.97	0.3622									3718.9	0.01051	3235.97	0.00133
3237.9	0.36595									3724.63	0.00762	3237.9	0.00171
3239.82	0.36978									3730.36	0.00528	3239.82	0.00219
3241.75	0.37344									3736.09	0.0034	3241.75	0.0025
3243.68	0.37687									3741.82	0.0019	3243.68	0.00258
3245.61	0.38052									3747.55	0.000716164	3245.61	0.00289
3247.54	0.38439									3753.29	-0.00021358	3247.54	0.00343
3249.47	0.38822									3759.02	-0.000937499	3249.47	0.00391
3251.39	0.39182									3764.75	-0.0015	3251.39	0.00417
3253.32	0.39541									3770.48	-0.00193	3253.32	0.0044
3255.25	0.39881									3776.21	-0.00225	3255.25	0.00443
3257.18	0.40203									3781.94	-0.0025	3257.18	0.00427
3259.11	0.40513									3787.67	-0.00269	3259.11	0.00395
3261.04	0.40825									3793.4	-0.00283	3261.04	0.00364
3262.97	0.41143									3799.13	-0.00294	3262.97	0.00335
3264.89	0.41479									3804.86	-0.00301	3264.89	0.00322
3266.82	0.41828											3266.82	0.00316
3268.75	0.4219											3268.75	0.00319
3270.68	0.42535											3270.68	0.00301
3272.61	0.42867											3272.61	0.00264
3274.54	0.43202											3274.54	0.00223
3276.47	0.43531											3276.47	0.00171
3278.39	0.43823											3278.39	0.000736212
3280.32	0.44124											3280.32	-0.000219126
3282.25	0.44474											3282.25	-0.000765762
3284.18	0.44857											3284.18	-0.00106
3286.11	0.45225											3286.11	-0.00161
3288.04	0.45591											3288.04	-0.00227
3289.96	0.45963											3289.96	-0.00296
3291.89	0.46362											3291.89	-0.0035
3293.82	0.46783											3293.82	-0.00392
3295.75	0.47205											3295.75	-0.00445
3297.68	0.4763											3297.68	-0.00507
3299.61	0.48091											3299.61	-0.00543
3301.53	0.48583											3301.53	-0.00562
3303.46	0.49101											3303.46	-0.00567
3305.39	0.49623											3305.39	-0.00582
3307.32	0.50177											3307.32	-0.00577
3309.25	0.50771											3309.25	-0.00546
3311.18	0.51421											3311.18	-0.00473
3313.11	0.52086											3313.11	-0.00398
3315.03	0.52753											3315.03	-0.00335
3316.96	0.53425											3316.96	-0.0028
3318.89	0.54098											3318.89	-0.00237
3320.82	0.54762											3320.82	-0.00218
3322.75	0.55444											3322.75	-0.00194
3324.68	0.56138											3324.68	-0.00172
3326.61	0.56865											3326.61	-0.00128
3328.53	0.57586											3328.53	-0.00105
3330.46	0.58304											3330.46	-0.000966487
3332.39	0.59031											3332.39	-0.000909471
3334.32	0.59793											3334.32	-0.00062968
3336.25	0.60582											3336.25	-0.000178757
3338.18	0.61378											3338.18	0.000222832
3340.1	0.62179											3340.1	0.000580272
3342.03	0.63005											3342.03	0.00109
3343.96	0.63856											3343.96	0.00176
3345.89	0.64729											3345.89	0.00258
3347.82	0.65579											3347.82	0.00309
3349.75	0.66419											3349.75	0.00343
3351.68	0.67255											3351.68	0.00368
3353.6	0.68112											3353.6	0.00408
3355.53	0.68968											3355.53	0.00445
3357.46	0.69829											3357.46	0.00484
3359.39	0.70647											3359.39	0.00477
3361.32	0.71442											3361.32	0.00447
3363.25	0.72236											3363.25	0.00415
3365.17	0.73024											3365.17	0.0038
3367.1	0.73829											3367.1	0.00363
3369.03	0.74659											3369.03	0.00375
3370.96	0.75476											3370.96	0.00379
3372.89	0.76273											3372.89	0.0037
3374.82	0.77031											3374.82	0.00327
3376.74	0.77815											3376.74	0.0032
3378.67	0.78592											3378.67	0.00315
3380.6	0.79332											3380.6	0.00283
3382.53	0.80055											3382.53	0.00246
3384.46	0.80763											3384.46	0.00207
3386.39	0.81459											3386.39	0.00171
3388.32	0.82175											3388.32	0.00169
3390.24	0.82853											3390.24	0.00147
3392.17	0.83477											3392.17	0.000870395
3394.1	0.84076											3394.1	0.000220138
3396.03	0.8469											3396.03	-8.39238e-05
3397.96	0.85271											3397.96	-0.000508993
3399.89	0.85805											3399.89	-0.0012
3401.82	0.86318											3401.82	-0.00186
3403.74	0.86829											3403.74	-0.0023
3405.67	0.87311											3405.67	-0.00279
3407.6	0.87787											3407.6	-0.00308
3409.53	0.88256											3409.53	-0.00318
3411.46	0.88749											3411.46	-0.00277
3413.39	0.8922											3413.39	-0.0023
3415.31	0.89616											3415.31	-0.0023
3417.24	0.89934											3417.24	-0.00279
3419.17	0.90222											3419.17	-0.00329
3421.1	0.90498											3421.1	-0.0036
3423.03	0.90797											3423.03	-0.00339
3424.96	0.91045											3424.96	-0.00338
3426.89	0.91236											3426.89	-0.00362
3428.81	0.91422											3428.81	-0.00361
3430.74	0.91599											3430.74	-0.00337
3432.67	0.91741											3432.67	-0.00317
3434.6	0.91862											3434.6	-0.00287
3436.53	0.91948											3436.53	-0.0026
3438.46	0.91999											3438.46	-0.00237
3440.39	0.92031											3440.39	-0.00202
3442.31	0.92058											3442.31	-0.00141
3444.24	0.92031											3444.24	-0.00103
3446.17	0.91956											3446.17	-0.000825427
3448.1	0.91869											3448.1	-0.000443781
3450.03	0.91766											3450.03	7.17607e-05
3451.95	0.91611											3451.95	0.000354069
3453.88	0.91409											3453.88	0.000453959
3455.81	0.91188											3455.81	0.000644622
3457.74	0.90939											3457.74	0.000828634
3459.67	0.90604											3459.67	0.000410052
3461.6	0.90223											3461.6	-0.00020338
3463.53	0.8985											3463.53	-0.000480871
3465.45	0.89482											3465.45	-0.000461995
3467.38	0.89095											3467.38	-0.00040285
3469.31	0.88693											3469.31	-0.000255706
3471.24	0.88272											3471.24	-8.57633e-05
3473.17	0.87819											3473.17	-1.20035e-05
3475.1	0.87367											3475.1	0.000277476
3477.03	0.86923											3477.03	0.000835126
3478.95	0.86461											3478.95	0.00141
3480.88	0.85935											3480.88	0.00152
3482.81	0.85358											3482.81	0.0013
3484.74	0.84743											3484.74	0.000861843
3486.67	0.84114											3486.67	0.000453331
3488.6	0.83519											3488.6	0.000527174
3490.53	0.82926											3490.53	0.000761819
3492.45	0.8229											3492.45	0.000703828
3494.38	0.81626											3494.38	0.000503472
3496.31	0.80962											3496.31	0.000422919
3498.24	0.80327											3498.24	0.000749433
3500.17	0.79704											3500.17	0.00132
3502.09	0.79036											3502.09	0.00153
3504.02	0.78318											3504.02	0.00135
3505.95	0.77601											3505.95	0.00128
3507.88	0.76887											3507.88	0.00132
3509.81	0.76167											3509.81	0.0014
3511.74	0.7545											3511.74	0.00159
3513.67	0.7473											3513.67	0.00185
3515.59	0.74											3515.59	0.00207
3517.52	0.73284											3517.52	0.00252
3519.45	0.7259											3519.45	0.00326
3521.38	0.7191											3521.38	0.00422
3523.31	0.71177											3523.31	0.00471
3525.24	0.70369											3525.24	0.00453
3527.17	0.69511											3527.17	0.00393
3529.09	0.68646											3529.09	0.00332
3531.02	0.67793											3531.02	0.0029
3532.95	0.66962											3532.95	0.00278
3534.88	0.66172											3534.88	0.00312
3536.81	0.6538											3536.81	0.00353
3538.74	0.64553											3538.74	0.00365
3540.66	0.63705											3540.66	0.00364
3542.59	0.62879											3542.59	0.00392
3544.52	0.62047											3544.52	0.00421
3546.45	0.61133											3546.45	0.00375
3548.38	0.60144											3548.38	0.00261
3550.31	0.59157											3550.31	0.00157
3552.24	0.58182											3552.24	0.000709354
3554.16	0.57191											3554.16	-0.000230131
3556.09	0.56216											3556.09	-0.000940925
3558.02	0.55243											3558.02	-0.00157
3559.95	0.54241											3559.95	-0.00242
3561.88	0.53239											3561.88	-0.00319
3563.81	0.5224											3563.81	-0.00387
3565.74	0.51201											3565.74	-0.00489
3567.66	0.50125											3567.66	-0.00622
3569.59	0.49016											3569.59	-0.00782
3571.52	0.47916											3571.52	-0.00927
3573.45	0.4685											3573.45	-0.01034
3575.38	0.45803											3575.38	-0.01116
3577.31	0.44783											3577.31	-0.01168
3579.23	0.43785											3579.23	-0.01194
3581.16	0.42816											3581.16	-0.01187
3583.09	0.41864											3583.09	-0.01161
3585.02	0.40902											3585.02	-0.01142
3586.95	0.3995											3586.95	-0.01112
3588.88	0.39029											3588.88	-0.0105
3590.8	0.38129											3590.8	-0.00966
3592.73	0.37239											3592.73	-0.00874
3594.66	0.36352											3594.66	-0.00779
3596.59	0.35493											3596.59	-0.0066
3598.52	0.34649											3598.52	-0.00527
3600.45	0.3382											3600.45	-0.00383
3602.38	0.33034											3602.38	-0.002
3604.3	0.32257											3604.3	-0.000141855
3606.23	0.31471											3606.23	0.00158
3608.16	0.30701											3608.16	0.00338
3610.09	0.29926											3610.09	0.00507
3612.02	0.29142											3612.02	0.00657
3613.95	0.284											3613.95	0.00841
3615.88	0.2769											3615.88	0.01047
3617.8	0.26992											3617.8	0.01253
3619.73	0.26296											3619.73	0.0145
3621.66	0.2559											3621.66	0.01625
3623.59	0.24862											3623.59	0.01765
3625.52	0.24126											3625.52	0.01884
3627.45	0.23365											3627.45	0.01962
3629.37	0.22542											3629.37	0.01965
3631.3	0.21674											3631.3	0.01907
3633.23	0.20823											3633.23	0.0185
3635.16	0.1997											3635.16	0.01774
3637.09	0.19082											3637.09	0.01646
3639.02	0.18131											3639.02	0.01438
3640.95	0.17156											3640.95	0.01188
3642.87	0.16215											3642.87	0.00955
3644.8	0.15305											3644.8	0.00733
3646.73	0.14428											3646.73	0.00527
3648.66	0.13598											3648.66	0.00349
3650.59	0.12791											3650.59	0.00173
3652.52	0.12015											3652.52	0.000114216
3654.44	0.1128											3654.44	-0.0013
3656.37	0.1054											3656.37	-0.00295
3658.3	0.09816											3658.3	-0.00463
3660.23	0.09162											3660.23	-0.0058
3662.16	0.08564											3662.16	-0.0066
3664.09	0.08012											3664.09	-0.00713
3666.01	0.07505											3666.01	-0.0074
3667.94	0.06958											3667.94	-0.00825
3669.87	0.06409											3669.87	-0.00931
3671.8	0.05884											3671.8	-0.0103
3673.73	0.0535											3673.73	-0.01156
3675.66	0.04824											3675.66	-0.01292
3677.59	0.04345											3677.59	-0.01398
3679.51	0.03927											3679.51	-0.0146
3681.44	0.03552											3681.44	-0.01495
3683.37	0.03175											3683.37	-0.01547
3685.3	0.02837											3685.3	-0.01576
3687.23	0.02573											3687.23	-0.01546
3689.16	0.02353											3689.16	-0.01487
3691.09	0.02165											3691.09	-0.0141
3693.01	0.01973											3693.01	-0.01351
3694.94	0.01785											3694.94	-0.01301
3696.87	0.01622											3696.87	-0.01239
3698.8	0.01491											3698.8	-0.01157
3700.73	0.01359											3700.73	-0.01088
3702.66	0.01219											3702.66	-0.01038
3704.58	0.01139											3704.58	-0.0094
3706.51	0.01107											3706.51	-0.00804
3708.44	0.0109											3708.44	-0.00662
3710.37	0.01098											3710.37	-0.00506
3712.3	0.01077											3712.3	-0.00388
3714.23	0.00966											3714.23	-0.00368
3716.16	0.00871											3716.16	-0.00341
3718.08	0.00782											3718.08	-0.00316
3720.01	0.00649											3720.01	-0.00341
3721.94	0.00553											3721.94	-0.00337
3723.87	0.00535											3723.87	-0.00262
3725.8	0.00512											3725.8	-0.00198
3727.73	0.00483											3727.73	-0.00146
3729.66	0.00416											3729.66	-0.00138
3731.58	0.00372											3731.58	-0.00113
3733.51	0.0032											3733.51	-0.000996952
3735.44	0.00251											3735.44	-0.00108
3737.37	0.00174											3737.37	-0.00129
3739.3	0.00103											3739.3	-0.00149
3741.22	0.0004759											3741.22	-0.00157
3743.15	0.00023478											3743.15	-0.00137
3745.08	0.00016223											3745.08	-0.00103
3747.01	1.242e-05											3747.01	-0.000804277
3748.94	0											3748.94	-0.000470134
3750.87	0.0003805											3750.87	0.000229697
3752.8	0.00099101											3752.8	0.00113
3754.72	0.00194											3754.72	0.00235
3756.65	0.00264											3756.65	0.0033
3758.58	0.00275											3758.58	0.00364
3760.51	0.0026											3760.51	0.00369
3762.44	0.00239											3762.44	0.00368
3764.37	0.00231											3764.37	0.00377
3766.3	0.00261											3766.3	0.00424
3768.22	0.00345											3768.22	0.00522
3770.15	0.00435											3770.15	0.00625
3772.08	0.00493											3772.08	0.00696
3774.01	0.00538											3774.01	0.00752
3775.94	0.00553											3775.94	0.00777
3777.87	0.0057											3777.87	0.00804
3779.8	0.00565											3779.8	0.00807
3781.72	0.00579											3781.72	0.00829
3783.65	0.00578											3783.65	0.00834
3785.58	0.00588											3785.58	0.00851
3787.51	0.00584											3787.51	0.00852
3789.44	0.00573											3789.44	0.00847
3791.36	0.00559											3791.36	0.00837
3793.29	0.00559											3793.29	0.00842
3795.22	0.00609											3795.22	0.00896
3797.15	0.00663											3797.15	0.00953
3799.08	0.00672											3799.08	0.00965
3801.01	0.00673											3801.01	0.00969
3802.94	0.00613											3802.94	0.00912
3804.86	0.00533											3804.86	0.00835
		3802.94	0.0855561
		3804.86	0.0847554
